# Supplementary material for: Crystal structure and Hirshfeld surface analysis of 6-amino-8-(2,6-di­chloro­phen­yl)-1,3,4,8-tetra­hydro-2H-pyrido[1,2-a]pyrimidine-7,9-dicarbo­nitrile
Source: Acta Crystallogr E Crystallogr Commun. 2021 Apr 9;77(Pt 5):516–21. doi: 10.1107/S2056989021003583 (PMC8100256; doi:10.1107/S2056989021003583)
Supplement: Supplementary file 1 [file e-77-00516-sup1.cif]

##############################################################################
#                                                                            #
# This CIF contains the data in a paper accepted for publication in          #
# Acta Crystallographica Section E. It conforms to the requirements of       #
# Notes for Authors for Acta Crystallographica Section E, and has been       #
# peer reviewed under the auspices of the IUCr Commission on Journals.       #
#                                                                            #
# Full details of the Crystallographic Information File format               #
# are given in the paper "The Crystallographic Information File (CIF):       #
# a New Standard Archive File for Crystallography" by S. R. Hall, F. H.      #
# Allen and I. D. Brown [Acta Cryst. (1991), A47, 655-685].                  #
#                                                                            #
# The current version of the core CIF dictionary is obtainable from          #
# ftp://ftp.iucr.org/pub/cif_core.dic.                                       #
#                                                                            #
# Software is freely available for graphical display of the structure(s)     #
# in this CIF. For information consult the CIF software page                 #
# http://www.iucr.org/resources/cif/software.                                #
#                                                                            #
# This file may be used for bona fide research purposes within the           #
# scientific community so long as proper attribution is given to the journal # 
# article from which it was obtained.                                        #
#                                                                            #
##############################################################################
data_I
_audit_creation_method     SHELXL-2013
_journal_date_recd_electronic     2021-03-17
_journal_date_accepted     2021-04-02
_journal_name_full     'Acta Crystallographica, Section E'
_journal_year     2021
_journal_volume     77
_journal_issue      1
_journal_page_first     0
_journal_page_last     0
_journal_paper_category     GO
_journal_paper_doi     10.1107/S2056989021003583
_journal_coeditor_code     WM5605
_publ_contact_author_name
;
Anzurat A. Akobirshoeva
;
_publ_contact_author_address
;
Acad Sci Republ Tadzhikistan,
Kh Yu Yusufbekov Pamir Biol Inst,
1 Kholdorova St, Khorog 736002,
Gbao, Tajikistan
;
_publ_contact_author_email     'anzurat2003@mail.ru'
_publ_contact_author_fax     ?
_publ_contact_author_phone     ?
_publ_section_title
;\
Crystal structure and Hirshfeld surface analysis of
6-amino-8-(2,6-dichlorophenyl)-1,3,4,8-tetrahydro-2<i>H</i>-pyrido[1,2-\
<i>a</i>]pyrimidine-7,9-dicarbonitrile
;
loop_
    _publ_author_name
    _publ_author_address
    'Farid N. Naghiyev'
;
Department of Chemistry,
Baku State University,
Z. Khalilov str. 23, Az,
1148 Baku,
Azerbaijan
;
    'Tatiana A. Tereshina'
;
Peoples' Friendship University of Russia (RUDN University),
Miklukho-Maklay St. 6, Moscow,
117198, Russian Federation
;
    'Victor N. Khrustalev'
;
Peoples' Friendship University of Russia (RUDN University),
Miklukho-Maklay St. 6, Moscow,
117198, Russian Federation
N. D. Zelinsky Institute of Organic Chemistry RAS,
Leninsky Prosp. 47, Moscow,
119991, Russian Federation
;
    'Akkurt, Mehmet'
;
Department of Physics,
Faculty of Sciences,
Erciyes University,
38039 Kayseri,
Turkey
;
    'Rovnag M. Rzayev'
;
"Composite Materials" Scientific Research Center,
Azerbaijan State Economic University (UNEC),
H. Aliyev str. 135, Az 1063,
Baku, Azerbaijan
;
    'Anzurat A. Akobirshoeva'
;
Acad. Sci. Republ. Tadzhikistan,
Kh. Yu. Yusufbekov Pamir Biol. Inst.,
1 Kholdorova St, Khorog 736002,
Gbao, Tajikistan
;
    '\.Ibrahim G. Mamedov'
;
Department of Chemistry,
Baku State University,
Z. Khalilov str. 23, Az,
1148 Baku,
Azerbaijan
;
_publ_section_synopsis
;
In the crystal structure of the title compound, intermolecular N---H...N and
C---H...N hydrogen bonds between the molecules lead to sheets extending
parallel to the (110) and (\=110) planes.
;
_chemical_name_systematic
;\
6-Amino-8-(2,6-dichlorophenyl)-1,3,4,8-tetrahydro-2<i>H</i>-\
pyrido[1,2-<i>a</i>]pyrimidine-7,9-dicarbonitrile
;
_chemical_name_common     ?
_chemical_formula_moiety     'C16 H13 Cl2 N5'
_chemical_formula_sum     'C16 H13 Cl2 N5'
_chemical_formula_iupac     'C16 H13 Cl2 N5'
_chemical_formula_weight     346.21
_chemical_melting_point     ?
_chemical_absolute_configuration     ad
_space_group_crystal_system     monoclinic
_space_group_name_H-M_alt     'C c'
_space_group_name_Hall     'C -2yc'
loop_
    _space_group_symop_operation_xyz
    'x, y, z'
    'x, -y, z+1/2'
    'x+1/2, y+1/2, z'
    'x+1/2, -y+1/2, z+1/2'
_cell_length_a     8.6598(2)
_cell_length_b     16.0275(5)
_cell_length_c     11.6590(3)
_cell_angle_alpha     90
_cell_angle_beta     90.7364(9)
_cell_angle_gamma     90
_cell_volume     1618.08(8)
_cell_formula_units_Z     4
_cell_measurement_reflns_used     4611
_cell_measurement_theta_min     2.54
_cell_measurement_theta_max     32.24
_cell_measurement_temperature     100(2)
_exptl_crystal_description     needle
_exptl_crystal_colour     colourless
_exptl_crystal_size_max     0.30
_exptl_crystal_size_mid     0.03
_exptl_crystal_size_min     0.03
_exptl_crystal_density_diffrn     1.421
_exptl_crystal_density_meas     ?
_exptl_crystal_density_method     ?
_exptl_crystal_F_000     712
_exptl_absorpt_coefficient_mu     0.407
_exptl_absorpt_correction_type     multi-scan
_exptl_absorpt_process_details
;
(SADABS; Krause <i>et al.,</i> 2015)
;
_exptl_absorpt_correction_T_min     0.880
_exptl_absorpt_correction_T_max     0.980
_exptl_special_details     ?
_diffrn_ambient_temperature     100(2)
_diffrn_source     ?
_diffrn_radiation_type     MoK\a
_diffrn_radiation_wavelength     0.71073
_diffrn_measurement_device_type     'Bruker D8 QUEST PHOTON-III CCD'
_diffrn_measurement_method     '\f and \w scans'
_diffrn_detector_area_resol_mean     ?
_diffrn_reflns_number     21346
_diffrn_reflns_av_R_equivalents     0.0636
_diffrn_reflns_av_unetI/netI     0.0661
_diffrn_reflns_theta_min     2.542
_diffrn_reflns_theta_max     32.575
_diffrn_reflns_theta_full     25.242
_diffrn_measured_fraction_theta_max     1.000
_diffrn_measured_fraction_theta_full     1.000
_diffrn_reflns_limit_h_min     -13
_diffrn_reflns_limit_h_max     13
_diffrn_reflns_limit_k_min     -24
_diffrn_reflns_limit_k_max     24
_diffrn_reflns_limit_l_min     -17
_diffrn_reflns_limit_l_max     17
_refine_special_details     ?
_reflns_number_total     5861
_reflns_number_gt     4528
_reflns_threshold_expression     'I > 2\s(I)'
_refine_ls_structure_factor_coef     Fsqd
_refine_ls_matrix_type     full
_refine_ls_R_factor_all     0.0720
_refine_ls_R_factor_gt     0.0443
_refine_ls_wR_factor_gt     0.0785
_refine_ls_wR_factor_ref     0.0895
_refine_ls_goodness_of_fit_ref     1.025
_refine_ls_restrained_S_all     1.025
_refine_ls_number_reflns     5861
_refine_ls_number_parameters     217
_refine_ls_number_restraints     2
_refine_ls_hydrogen_treatment     mixed
_refine_ls_weighting_scheme     calc
_refine_ls_weighting_details
              'w=1/[\s^2^(Fo^2^)+(0.0315P)^2^+0.2854P] where P=(Fo^2^+2Fc^2^)/3'
_atom_sites_solution_hydrogens     mixed
_atom_sites_solution_primary     difmap
_atom_sites_solution_secondary     difmap
_refine_ls_shift/su_max     0.000
_refine_ls_shift/su_mean     0.000
_refine_diff_density_max     0.254
_refine_diff_density_min     -0.323
_refine_ls_extinction_method     none
_refine_ls_extinction_coef     .
_refine_ls_abs_structure_details
;
Flack <i>x</i> determined using 1774 quotients
[(<i>I</i>^+^)-(<i>I</i>^-^)]/[(<i>I</i>^+^)+(<i>I</i>^-^)]
(Parsons et al., 2013).
;
_refine_ls_abs_structure_Flack     0.27(3)
loop_
    _atom_type_symbol
    _atom_type_description
    _atom_type_scat_dispersion_real
    _atom_type_scat_dispersion_imag
    _atom_type_scat_source
    'C' 'C' 0.0033 0.0016
                         'International Tables Vol C Tables 4.2.6.8 and 6.1.1.4'
    'H' 'H' 0.0000 0.0000
                         'International Tables Vol C Tables 4.2.6.8 and 6.1.1.4'
    'N' 'N' 0.0061 0.0033
                         'International Tables Vol C Tables 4.2.6.8 and 6.1.1.4'
    'Cl' 'Cl' 0.1484 0.1585
                         'International Tables Vol C Tables 4.2.6.8 and 6.1.1.4'
_computing_data_collection
;
APEX3 (Bruker, 2018)
;
_computing_cell_refinement
;
SAINT (Bruker, 2013)
;
_computing_data_reduction
;
SAINT (Bruker, 2013)
;
_computing_structure_solution
;
<i>SHELXT2014/5</i> (Sheldrick, 2015a)
;
_computing_structure_refinement
;
<i>SHELXL2018/3</i> (Sheldrick, 2015b)
;
_computing_molecular_graphics
;
ORTEP-3 for Windows (Farrugia, 2012)
;
_computing_publication_material
;
PLATON (Spek, 2020)
;
loop_
    _atom_site_type_symbol
    _atom_site_label
    _atom_site_fract_x
    _atom_site_fract_y
    _atom_site_fract_z
    _atom_site_U_iso_or_equiv
    _atom_site_adp_type
    _atom_site_calc_flag
    _atom_site_occupancy
    _atom_site_disorder_assembly
    _atom_site_disorder_group
    Cl Cl1 0.48473(9) 0.76604(6) 0.16871(7) 0.0429(2) Uani d 1 . .
    Cl Cl2 0.69787(9) 0.56058(4) 0.51124(7) 0.03080(17) Uani d 1 . .
    N N1 0.5635(3) 0.75406(14) 0.7250(2) 0.0199(5) Uani d 1 . .
    H H1 0.604(4) 0.801(2) 0.709(3) 0.024 Uiso d 1 . .
    C C2 0.5218(3) 0.73373(16) 0.8418(2) 0.0207(5) Uani d 1 . .
    H H2A 0.4154 0.7528 0.8576 0.025 Uiso calc 1 . .
    H H2B 0.5934 0.7611 0.8969 0.025 Uiso calc 1 . .
    C C3 0.5326(4) 0.63931(17) 0.8531(2) 0.0248(6) Uani d 1 . .
    H H3A 0.6392 0.6206 0.8373 0.030 Uiso calc 1 . .
    H H3B 0.5064 0.6222 0.9321 0.030 Uiso calc 1 . .
    C C4 0.4209(3) 0.59988(16) 0.7681(2) 0.0218(5) Uani d 1 . .
    H H4A 0.4471 0.5401 0.7595 0.026 Uiso calc 1 . .
    H H4B 0.3151 0.6033 0.7990 0.026 Uiso calc 1 . .
    N N5 0.4232(3) 0.64027(13) 0.65394(19) 0.0167(4) Uani d 1 . .
    C C6 0.3418(3) 0.60234(14) 0.5649(2) 0.0163(5) Uani d 1 . .
    N N6 0.2511(3) 0.53821(15) 0.5930(2) 0.0236(5) Uani d 1 . .
    H H6A 0.214(4) 0.506(2) 0.541(3) 0.028 Uiso d 1 . .
    H H6B 0.238(4) 0.522(2) 0.661(3) 0.028 Uiso d 1 . .
    C C7 0.3535(3) 0.63028(15) 0.4540(2) 0.0155(5) Uani d 1 . .
    C C8 0.4667(3) 0.69614(15) 0.4164(2) 0.0167(5) Uani d 1 . .
    H H8 0.4066 0.7379 0.3704 0.020 Uiso calc 1 . .
    C C9 0.5266(3) 0.74104(16) 0.5222(2) 0.0179(5) Uani d 1 . .
    C C9A 0.5062(3) 0.71289(15) 0.6322(2) 0.0161(5) Uani d 1 . .
    C C10 0.2600(3) 0.59393(15) 0.3682(2) 0.0147(5) Uani d 1 . .
    N N10 0.1851(3) 0.56730(13) 0.2941(2) 0.0194(5) Uani d 1 . .
    C C11 0.5914(3) 0.66149(18) 0.3380(3) 0.0200(5) Uani d 1 . .
    C C12 0.6051(3) 0.6880(2) 0.2246(3) 0.0283(6) Uani d 1 . .
    C C13 0.7126(4) 0.6549(3) 0.1492(3) 0.0375(8) Uani d 1 . .
    H H13 0.7167 0.6742 0.0723 0.045 Uiso calc 1 . .
    C C14 0.8127(4) 0.5940(2) 0.1873(3) 0.0383(8) Uani d 1 . .
    H H14 0.8869 0.5715 0.1367 0.046 Uiso calc 1 . .
    C C15 0.8058(3) 0.56565(19) 0.2989(3) 0.0314(7) Uani d 1 . .
    H H15 0.8746 0.5235 0.3254 0.038 Uiso calc 1 . .
    C C16 0.6971(3) 0.59938(18) 0.3718(3) 0.0240(6) Uani d 1 . .
    C C17 0.5995(3) 0.81835(17) 0.5040(2) 0.0228(6) Uani d 1 . .
    N N17 0.6562(4) 0.88151(16) 0.4841(2) 0.0362(7) Uani d 1 . .
loop_
    _atom_site_aniso_label
    _atom_site_aniso_U_11
    _atom_site_aniso_U_22
    _atom_site_aniso_U_33
    _atom_site_aniso_U_12
    _atom_site_aniso_U_13
    _atom_site_aniso_U_23
    Cl1 0.0391(4) 0.0681(6) 0.0215(4) -0.0012(4) 0.0009(3) 0.0190(4)
    Cl2 0.0305(4) 0.0267(3) 0.0353(4) 0.0081(3) 0.0050(3) 0.0077(3)
    N1 0.0294(12) 0.0147(10) 0.0156(11) -0.0072(9) 0.0006(9) 0.0002(8)
    C2 0.0278(14) 0.0215(13) 0.0127(12) -0.0055(10) -0.0012(10) -0.0013(10)
    C3 0.0353(16) 0.0207(13) 0.0180(14) -0.0050(11) -0.0071(12) 0.0033(10)
    C4 0.0328(14) 0.0189(12) 0.0136(13) -0.0088(11) -0.0029(11) 0.0027(9)
    N5 0.0237(11) 0.0145(10) 0.0120(10) -0.0050(8) 0.0000(8) 0.0003(7)
    C6 0.0200(12) 0.0127(10) 0.0161(12) -0.0016(9) -0.0006(9) -0.0018(9)
    N6 0.0354(13) 0.0211(11) 0.0142(11) -0.0141(10) -0.0024(10) 0.0009(9)
    C7 0.0179(11) 0.0150(11) 0.0137(12) -0.0006(9) 0.0007(9) -0.0013(9)
    C8 0.0216(13) 0.0135(10) 0.0151(12) -0.0022(9) 0.0001(10) 0.0002(9)
    C9 0.0242(13) 0.0149(11) 0.0148(13) -0.0040(9) 0.0029(10) -0.0025(9)
    C9A 0.0189(12) 0.0131(10) 0.0163(12) -0.0025(9) 0.0001(9) -0.0007(9)
    C10 0.0179(11) 0.0123(10) 0.0140(12) 0.0010(9) 0.0034(9) 0.0018(8)
    N10 0.0226(11) 0.0193(11) 0.0163(12) 0.0030(9) -0.0013(9) -0.0016(8)
    C11 0.0220(12) 0.0199(11) 0.0181(12) -0.0082(9) 0.0022(10) -0.0051(9)
    C12 0.0257(15) 0.0417(17) 0.0175(15) -0.0130(13) 0.0008(11) -0.0018(12)
    C13 0.0281(16) 0.067(2) 0.0179(15) -0.0197(16) 0.0048(12) -0.0117(15)
    C14 0.0248(15) 0.053(2) 0.038(2) -0.0131(15) 0.0123(13) -0.0255(16)
    C15 0.0214(14) 0.0300(15) 0.043(2) -0.0064(12) 0.0079(13) -0.0150(14)
    C16 0.0228(14) 0.0229(13) 0.0264(15) -0.0039(10) 0.0037(11) -0.0039(11)
    C17 0.0329(15) 0.0213(12) 0.0144(13) -0.0073(11) 0.0054(11) -0.0053(10)
    N17 0.064(2) 0.0259(12) 0.0189(13) -0.0208(13) 0.0093(12) -0.0046(10)
_geom_special_details
;
 All esds (except the esd in the dihedral angle between two l.s. planes)
 are estimated using the full covariance matrix.  The cell esds are taken
 into account individually in the estimation of esds in distances, angles
 and torsion angles; correlations between esds in cell parameters are only
 used when they are defined by crystal symmetry.  An approximate (isotropic)
 treatment of cell esds is used for estimating esds involving l.s. planes.
;
loop_
    _geom_bond_atom_site_label_1
    _geom_bond_atom_site_label_2
    _geom_bond_site_symmetry_2
    _geom_bond_distance
    _geom_bond_publ_flag
    Cl1 C12 . 1.749(4) ?
    Cl2 C16 . 1.741(3) ?
    N1 C9A . 1.355(3) ?
    N1 C2 . 1.451(3) ?
    N1 H1 . 0.85(3) ?
    C2 C3 . 1.522(4) ?
    C2 H2A . 0.9900 ?
    C2 H2B . 0.9900 ?
    C3 C4 . 1.514(4) ?
    C3 H3A . 0.9900 ?
    C3 H3B . 0.9900 ?
    C4 N5 . 1.481(3) ?
    C4 H4A . 0.9900 ?
    C4 H4B . 0.9900 ?
    N5 C6 . 1.387(3) ?
    N5 C9A . 1.393(3) ?
    C6 N6 . 1.337(3) ?
    C6 C7 . 1.373(4) ?
    N6 H6A . 0.85(4) ?
    N6 H6B . 0.85(4) ?
    C7 C10 . 1.406(4) ?
    C7 C8 . 1.509(3) ?
    C8 C9 . 1.514(4) ?
    C8 C11 . 1.529(4) ?
    C8 H8 . 1.0000 ?
    C9 C9A . 1.373(4) ?
    C9 C17 . 1.408(4) ?
    C10 N10 . 1.155(3) ?
    C11 C12 . 1.395(4) ?
    C11 C16 . 1.405(4) ?
    C12 C13 . 1.392(4) ?
    C13 C14 . 1.375(5) ?
    C13 H13 . 0.9500 ?
    C14 C15 . 1.380(5) ?
    C14 H14 . 0.9500 ?
    C15 C16 . 1.385(4) ?
    C15 H15 . 0.9500 ?
    C17 N17 . 1.150(3) ?
loop_
    _geom_angle_atom_site_label_1
    _geom_angle_atom_site_label_2
    _geom_angle_atom_site_label_3
    _geom_angle_site_symmetry_1
    _geom_angle_site_symmetry_3
    _geom_angle
    _geom_angle_publ_flag
    C9A N1 C2 . . 123.1(2) ?
    C9A N1 H1 . . 114(2) ?
    C2 N1 H1 . . 121(2) ?
    N1 C2 C3 . . 106.8(2) ?
    N1 C2 H2A . . 110.4 ?
    C3 C2 H2A . . 110.4 ?
    N1 C2 H2B . . 110.4 ?
    C3 C2 H2B . . 110.4 ?
    H2A C2 H2B . . 108.6 ?
    C4 C3 C2 . . 108.7(2) ?
    C4 C3 H3A . . 110.0 ?
    C2 C3 H3A . . 110.0 ?
    C4 C3 H3B . . 110.0 ?
    C2 C3 H3B . . 110.0 ?
    H3A C3 H3B . . 108.3 ?
    N5 C4 C3 . . 113.0(2) ?
    N5 C4 H4A . . 109.0 ?
    C3 C4 H4A . . 109.0 ?
    N5 C4 H4B . . 109.0 ?
    C3 C4 H4B . . 109.0 ?
    H4A C4 H4B . . 107.8 ?
    C6 N5 C9A . . 119.3(2) ?
    C6 N5 C4 . . 117.9(2) ?
    C9A N5 C4 . . 122.8(2) ?
    N6 C6 C7 . . 122.1(2) ?
    N6 C6 N5 . . 116.6(2) ?
    C7 C6 N5 . . 121.2(2) ?
    C6 N6 H6A . . 120(2) ?
    C6 N6 H6B . . 124(2) ?
    H6A N6 H6B . . 115(3) ?
    C6 C7 C10 . . 119.1(2) ?
    C6 C7 C8 . . 123.9(2) ?
    C10 C7 C8 . . 117.0(2) ?
    C7 C8 C9 . . 108.2(2) ?
    C7 C8 C11 . . 112.7(2) ?
    C9 C8 C11 . . 115.0(2) ?
    C7 C8 H8 . . 106.8 ?
    C9 C8 H8 . . 106.8 ?
    C11 C8 H8 . . 106.8 ?
    C9A C9 C17 . . 119.5(2) ?
    C9A C9 C8 . . 123.9(2) ?
    C17 C9 C8 . . 116.4(2) ?
    N1 C9A C9 . . 122.4(2) ?
    N1 C9A N5 . . 116.5(2) ?
    C9 C9A N5 . . 121.1(2) ?
    N10 C10 C7 . . 176.6(3) ?
    C12 C11 C16 . . 114.7(3) ?
    C12 C11 C8 . . 121.7(3) ?
    C16 C11 C8 . . 123.5(3) ?
    C13 C12 C11 . . 123.2(3) ?
    C13 C12 Cl1 . . 115.9(3) ?
    C11 C12 Cl1 . . 120.8(2) ?
    C14 C13 C12 . . 119.3(3) ?
    C14 C13 H13 . . 120.3 ?
    C12 C13 H13 . . 120.3 ?
    C13 C14 C15 . . 120.2(3) ?
    C13 C14 H14 . . 119.9 ?
    C15 C14 H14 . . 119.9 ?
    C14 C15 C16 . . 119.2(3) ?
    C14 C15 H15 . . 120.4 ?
    C16 C15 H15 . . 120.4 ?
    C15 C16 C11 . . 123.3(3) ?
    C15 C16 Cl2 . . 116.0(3) ?
    C11 C16 Cl2 . . 120.6(2) ?
    N17 C17 C9 . . 176.9(3) ?
loop_
    _geom_torsion_atom_site_label_1
    _geom_torsion_atom_site_label_2
    _geom_torsion_atom_site_label_3
    _geom_torsion_atom_site_label_4
    _geom_torsion_site_symmetry_1
    _geom_torsion_site_symmetry_2
    _geom_torsion_site_symmetry_3
    _geom_torsion_site_symmetry_4
    _geom_torsion
    _geom_torsion_publ_flag
    C9A N1 C2 C3 . . . . 46.5(3) ?
    N1 C2 C3 C4 . . . . -60.3(3) ?
    C2 C3 C4 N5 . . . . 43.2(3) ?
    C3 C4 N5 C6 . . . . 171.2(2) ?
    C3 C4 N5 C9A . . . . -7.1(4) ?
    C9A N5 C6 N6 . . . . -173.0(2) ?
    C4 N5 C6 N6 . . . . 8.6(4) ?
    C9A N5 C6 C7 . . . . 6.4(4) ?
    C4 N5 C6 C7 . . . . -172.0(2) ?
    N6 C6 C7 C10 . . . . 4.1(4) ?
    N5 C6 C7 C10 . . . . -175.2(2) ?
    N6 C6 C7 C8 . . . . -173.2(2) ?
    N5 C6 C7 C8 . . . . 7.4(4) ?
    C6 C7 C8 C9 . . . . -16.0(3) ?
    C10 C7 C8 C9 . . . . 166.6(2) ?
    C6 C7 C8 C11 . . . . 112.3(3) ?
    C10 C7 C8 C11 . . . . -65.1(3) ?
    C7 C8 C9 C9A . . . . 13.2(3) ?
    C11 C8 C9 C9A . . . . -113.8(3) ?
    C7 C8 C9 C17 . . . . -163.2(2) ?
    C11 C8 C9 C17 . . . . 69.8(3) ?
    C2 N1 C9A C9 . . . . 169.2(3) ?
    C2 N1 C9A N5 . . . . -10.1(4) ?
    C17 C9 C9A N1 . . . . -4.7(4) ?
    C8 C9 C9A N1 . . . . 179.0(3) ?
    C17 C9 C9A N5 . . . . 174.5(3) ?
    C8 C9 C9A N5 . . . . -1.8(4) ?
    C6 N5 C9A N1 . . . . 170.2(2) ?
    C4 N5 C9A N1 . . . . -11.5(4) ?
    C6 N5 C9A C9 . . . . -9.1(4) ?
    C4 N5 C9A C9 . . . . 169.2(2) ?
    C7 C8 C11 C12 . . . . 116.4(3) ?
    C9 C8 C11 C12 . . . . -118.9(3) ?
    C7 C8 C11 C16 . . . . -61.5(3) ?
    C9 C8 C11 C16 . . . . 63.2(3) ?
    C16 C11 C12 C13 . . . . 1.1(4) ?
    C8 C11 C12 C13 . . . . -176.9(3) ?
    C16 C11 C12 Cl1 . . . . -179.0(2) ?
    C8 C11 C12 Cl1 . . . . 3.0(4) ?
    C11 C12 C13 C14 . . . . -1.0(5) ?
    Cl1 C12 C13 C14 . . . . 179.1(2) ?
    C12 C13 C14 C15 . . . . 0.5(5) ?
    C13 C14 C15 C16 . . . . -0.2(5) ?
    C14 C15 C16 C11 . . . . 0.4(4) ?
    C14 C15 C16 Cl2 . . . . -179.4(2) ?
    C12 C11 C16 C15 . . . . -0.8(4) ?
    C8 C11 C16 C15 . . . . 177.2(3) ?
    C12 C11 C16 Cl2 . . . . 179.0(2) ?
    C8 C11 C16 Cl2 . . . . -3.1(4) ?
loop_
    _geom_hbond_atom_site_label_D
    _geom_hbond_atom_site_label_H
    _geom_hbond_atom_site_label_A
    _geom_hbond_site_symmetry_A
    _geom_hbond_distance_DH
    _geom_hbond_distance_HA
    _geom_hbond_distance_DA
    _geom_hbond_angle_DHA
    _geom_hbond_publ_flag
    N1 H1 N10 4_565 0.85(3) 2.43(3) 3.152(3) 143(3) yes
    N6 H6A N17 3_445 0.85(4) 2.17(3) 2.927(3) 149(3) yes
    N6 H6B N10 2_565 0.85(4) 2.16(4) 2.953(3) 156(3) yes
    C4 H4B N17 4_465 0.99 2.59 3.440(4) 144 yes
    C2 H2A Cg3 4_465 0.99 2.87 3.653(3) 136 yes
_shelx_space_group_comment
;
The symmetry employed for this shelxl refinement is uniquely defined
by the following loop, which should always be used as a source of
symmetry information in preference to the above space-group names.
They are only intended as comments.
;
_shelx_estimated_absorpt_T_min     0.888
_shelx_estimated_absorpt_T_max     0.988
_shelx_hkl_file
;
  -2   0   0  807.72   18.10
  -2   0   0  821.32   18.50
   2   0   0  813.92   16.50
   2   0   0  749.62   16.20
   2   0   0  801.92   13.00
   2   0   0  764.52   12.90
  -2   0   0  786.82   16.20
  -2   0   0  777.72   16.60
  -4   0   0  876.31   22.60
  -4   0   0  835.32   24.50
  -4   0   0  882.21   25.40
   4   0   0  903.91   23.10
   4   0   0  858.81   17.60
  -6   0   0  342.67   16.40
  -6   0   0  304.17   17.90
  -6   0   0  318.57   18.50
   6   0   0  308.37   16.40
  -8   0   0  174.08   17.00
  -8   0   0  205.08   14.60
  -8   0   0  162.68   16.80
   8   0   0  190.28   15.60
 -10   0   0   96.49   16.50
 -10   0   0  106.49   17.00
  10   0   0  122.29   16.90
 -10   0   0  140.29   14.70
  12   0   0   62.09   13.90
 -12   0   0    8.50   16.80
 -12   0   0   52.09   15.90
 -12   0   0   52.89   11.40
  -1  -1   0 1087.09   16.30
   1  -1   0 1086.19   18.80
  -1  -1   0 1093.29   17.20
  -1  -1   0 1084.39   19.20
  -1   1   0 1107.09   18.90
  -1   1   0 1099.49   19.40
   1   1   0 1127.69   20.00
  -1   1   0 1069.29   16.10
  -1   1   0 1116.09   18.90
   1   1   0 1042.50   18.80
   3  -1   0  162.58    8.70
  -3  -1   0  151.78    9.00
  -3  -1   0  165.18    8.90
   3  -1   0  159.98    5.10
  -3  -1   0  156.98    9.40
   3   1   0  147.99    7.80
  -3   1   0  156.88    9.10
  -3   1   0  147.89    8.90
  -3   1   0  149.59    8.00
   5  -1   0   33.20    4.20
  -5  -1   0   32.70    6.80
  -5  -1   0   38.70    8.00
  -5  -1   0   39.20    6.90
   5  -1   0   34.50    6.80
  -5   1   0   25.50    6.50
  -5   1   0   33.10    6.70
   5   1   0   32.80    6.10
  -5   1   0   28.60    5.50
  -7  -1   0  230.88   16.90
   7  -1   0  205.68   15.70
  -7  -1   0  187.08   16.30
  -7  -1   0  236.58   15.80
  -7   1   0  226.98   17.20
  -7   1   0  204.48   13.50
  -7   1   0  195.38   16.70
   7   1   0  221.98   15.20
  -9  -1   0  133.79   16.30
  -9  -1   0  154.68   14.60
   9  -1   0  124.59   14.90
  -9  -1   0  121.39   17.90
   9   1   0  137.59   14.60
  -9   1   0  110.79   21.10
  -9   1   0  175.08   14.10
  -9   1   0  154.98   17.80
  11  -1   0  169.28   18.60
 -11  -1   0  180.18   20.50
 -11  -1   0  148.79   19.30
 -11  -1   0  148.49   16.40
  11   1   0  168.08   18.80
 -11   1   0  201.48   22.70
 -11   1   0  177.58   15.90
 -11   1   0  207.28   20.40
  13  -1   0   -9.70    7.90
 -13  -1   0   -6.40    7.80
 -13  -1   0   20.60    9.90
  13   1   0   18.10   10.00
  13   1   0   -3.10   11.70
 -13   1   0   21.40   11.70
 -13   1   0   12.80   10.40
 -13   1   0   -3.10    7.50
   0  -2   0 1414.76   22.20
   0   2   0 1347.87   20.00
   0   2   0 1367.26   23.70
  -2  -2   0 9660.93  134.09
   2   2   0 9851.31  134.59
  -2   2   0 9999.00  138.39
   4  -2   0  537.15   18.30
  -4  -2   0  543.45   19.40
   4  -2   0  538.75   12.20
  -4  -2   0  569.04   19.50
  -4  -2   0  581.74   20.90
  -4   2   0  560.74   19.60
  -4   2   0  565.24   20.40
  -4   2   0  550.64   15.20
   4   2   0  560.84   16.80
   6  -2   0   99.39    7.20
   6  -2   0   76.29   10.60
  -6  -2   0   85.89   11.10
  -6  -2   0   84.29   11.90
  -6   2   0   99.49   11.30
  -6   2   0   86.99    8.20
   6   2   0  103.59    9.90
  -6   2   0   93.99   11.10
  -8  -2   0  172.58   16.50
  -8  -2   0  166.98   15.10
   8  -2   0  200.58   16.20
  -8  -2   0  170.08   17.20
  -8   2   0  214.58   18.60
  -8   2   0  180.18   12.90
  -8   2   0  162.98   14.60
  -8   2   0  183.98   16.70
   8   2   0  165.18   14.20
 -10  -2   0    3.20    5.60
  10  -2   0    4.70    7.90
 -10  -2   0  -11.10    4.50
  10   2   0   -1.00    6.30
 -10   2   0    4.50    4.70
 -10   2   0    3.80    8.20
 -10   2   0   -0.40    5.70
 -12  -2   0    1.10    7.60
  12  -2   0   15.10    9.50
 -12   2   0    2.10    7.30
  12   2   0   12.80   12.60
  12   2   0    1.10    7.80
 -12   2   0   13.70    9.00
 -12   2   0   17.50   11.70
  -1  -3   0 1360.76   26.20
   1  -3   0 1408.66   26.20
   1  -3   0 1348.07   20.70
  -1  -3   0 1383.16   23.40
  -1  -3   0 1417.96   28.10
  -1  -3   0 1417.26   29.50
  -1  -3   0 1415.46   22.90
   1  -3   0 1360.86   20.70
   1  -3   0 1410.26   26.20
   1  -3   0 1382.36   19.50
  -1   3   0 1388.86   26.90
   1   3   0 1379.36   27.60
   1   3   0 1404.66   23.30
   1   3   0 1442.16   28.30
   3  -3   0  129.99    4.50
  -3  -3   0  133.39    5.20
   3  -3   0  129.09    5.00
  -3  -3   0  144.29    9.20
  -3  -3   0  124.39    9.40
   3  -3   0  121.59    8.30
   3   3   0  131.69    7.00
  -3   3   0  137.49    5.10
  -3   3   0  113.39    8.80
  -3   3   0  132.19    8.50
   3   3   0  138.79    9.70
  -3   3   0  122.19    8.70
  -5  -3   0  154.28   11.70
   5  -3   0  130.99    6.70
   5  -3   0  141.49   11.40
  -5  -3   0  150.08   11.50
  -5  -3   0  139.89   12.20
   5   3   0  140.39    9.90
  -5   3   0  133.39   11.20
  -5   3   0  142.09   12.00
  -5   3   0  134.49    7.70
  -5   3   0  126.69   10.20
   7  -3   0   10.30    4.30
  -7  -3   0   21.40    7.10
  -7  -3   0    7.80    6.30
   7  -3   0    7.50    6.00
  -7  -3   0    9.80    7.90
  -7   3   0   10.00    6.00
  -7   3   0    6.40    4.50
  -7   3   0   15.60    4.80
  -7   3   0   10.80    6.60
   7   3   0    5.90    5.80
   9  -3   0   23.10    9.10
  -9  -3   0    5.00    7.00
  -9  -3   0   17.60    8.70
  -9   3   0   19.00    5.80
  -9   3   0   14.20    8.20
   9   3   0    9.20    6.60
  -9   3   0    8.30    7.10
 -11  -3   0   15.20    8.90
 -11  -3   0    9.90    8.20
  11  -3   0    9.50    9.60
 -11   3   0    6.70    9.70
  11   3   0    5.60    7.60
  11   3   0    5.10    9.40
 -11   3   0   19.20    7.00
 -11   3   0    9.30    7.10
 -13  -3   0  -10.90    5.90
 -13   3   0    0.60    7.70
  13   3   0   20.80   14.00
 -13   3   0    9.30    9.20
   0  -4   0  238.28    7.90
   0  -4   0  233.58   10.10
   0   4   0  230.38   12.00
   0   4   0  245.38    8.60
   0   4   0  243.48    6.40
   0   4   0  244.28    7.80
  -2  -4   0 2288.17   37.20
  -2  -4   0 2314.57   43.20
   2  -4   0 2235.48   33.20
   2  -4   0 2287.67   41.60
   2  -4   0 2281.47   33.40
   2  -4   0 2235.88   42.10
  -2  -4   0 2241.28   36.00
  -2   4   0 2250.67   42.70
   2   4   0 2281.27   37.00
   2   4   0 2235.68   43.80
  -4  -4   0 1013.90   29.20
  -4  -4   0  977.10   18.30
   4  -4   0  938.41   18.50
   4  -4   0  976.60   18.60
   4  -4   0  982.80   27.80
  -4   4   0  993.90   29.10
   4   4   0 1022.30   23.50
  -4   4   0  999.10   28.00
   4   4   0  980.70   29.20
  -4   4   0  959.10   18.70
  -4   4   0 1003.10   27.50
   6  -4   0   48.20    9.30
  -6  -4   0   51.09    9.90
   6  -4   0   44.20    5.60
  -6  -4   0   49.00   10.20
  -6   4   0   50.69    5.60
   6   4   0   50.39    7.60
  -6   4   0   36.80    6.70
  -6   4   0   43.80    9.90
   6   4   0   53.89   10.60
  -6   4   0   42.50    8.70
   8  -4   0   79.49   13.10
  -8  -4   0   90.69   14.00
  -8  -4   0   78.49   14.50
   8  -4   0   76.89    8.40
  -8   4   0   47.20    9.30
  -8   4   0   63.49   12.70
   8   4   0   63.39   13.00
  -8   4   0   85.99    8.10
  -8   4   0   69.49   12.90
  10  -4   0   21.90   10.80
 -10  -4   0   20.80    8.90
 -10  -4   0   26.90   10.20
 -10   4   0   29.80    7.20
  10   4   0   34.20    9.20
 -10   4   0   44.60   12.60
  10   4   0   42.40   13.50
 -10   4   0   22.20    8.00
  12  -4   0   10.50    8.90
 -12  -4   0   15.80    9.60
 -12  -4   0    1.70    6.70
  12   4   0    7.90   11.60
 -12   4   0    7.40    7.60
 -12   4   0   21.80   14.20
   1  -5   0   54.09    6.10
   1  -5   0   53.29    5.60
   1  -5   0   48.60    3.30
  -1  -5   0   49.99    5.80
  -1  -5   0   50.29    4.30
  -1  -5   0   44.80    6.50
   1  -5   0   45.90    3.60
   1   5   0   47.80    6.30
  -1   5   0   50.29    3.40
   1   5   0   50.49    7.70
  -1   5   0   50.39    5.60
   1   5   0   55.29    5.00
  -1   5   0   45.90    6.40
  -3  -5   0  299.47   15.70
   3  -5   0  312.67   13.60
  -3  -5   0  312.17    9.70
   3  -5   0  299.37   14.00
  -3  -5   0  302.67   14.50
   3  -5   0  299.47    8.30
  -3   5   0  305.87   14.90
   3   5   0  298.27   15.20
  -3   5   0  284.07   15.70
   3   5   0  285.77   12.30
  -5  -5   0   14.70    5.80
  -5  -5   0    5.50    4.80
   5  -5   0   19.50    6.10
  -5  -5   0   15.50    2.50
   5  -5   0   10.40    3.00
  -5   5   0    9.50    5.00
   5   5   0   16.90    4.70
   5   5   0   14.80    7.10
  -5   5   0   17.80    2.90
  -5   5   0    3.70    3.90
  -5   5   0   12.50    6.80
  -7  -5   0   14.10    6.70
   7  -5   0   15.80    4.60
   7  -5   0   22.50    8.10
  -7  -5   0   23.40    8.30
   7   5   0   10.60    8.50
   7   5   0   37.00    7.60
  -7   5   0   16.90    4.00
  -7   5   0   14.10    7.60
  -7   5   0   27.20    8.50
  -7   5   0   13.70    5.90
   9  -5   0   64.39    9.20
   9  -5   0   46.50   11.90
  -9  -5   0   25.10   12.60
   9   5   0   50.39    9.80
  -9   5   0   35.70   11.00
   9   5   0   51.59   13.80
  -9   5   0   52.09   12.80
  -9   5   0   37.60   12.30
  -9   5   0   51.69    7.20
 -11  -5   0   37.40   12.20
  11  -5   0   51.79   13.10
 -11  -5   0   38.50   11.20
  11   5   0   29.70    9.50
  11   5   0   24.90   14.20
 -11   5   0   28.60   11.30
 -11   5   0   28.90    8.20
 -11   5   0   23.30    9.30
   0  -6   0 3158.18   57.89
   0  -6   0 3031.60   50.39
   0  -6   0 3057.59   48.00
   0   6   0 3099.19   52.49
   0   6   0 3100.39   57.49
   0   6   0 3118.39   56.59
   2  -6   0   53.49    6.40
  -2  -6   0   45.50    6.90
   2  -6   0   54.59    7.30
  -2  -6   0   54.09    9.40
   2  -6   0   45.30    3.80
  -2  -6   0   39.10    4.40
   2   6   0   51.79    4.70
  -2   6   0   52.79    7.50
   2   6   0   51.49    8.40
  -4  -6   0  498.85   22.80
  -4  -6   0  498.15   13.50
   4  -6   0  510.95   21.10
   4  -6   0  508.55   19.80
   4  -6   0  495.05   13.00
  -4  -6   0  532.25   21.90
   4   6   0  512.35   15.70
  -4   6   0  484.95   21.60
   4   6   0  498.95   22.60
  -4   6   0  514.25   19.90
   6  -6   0  407.66   14.80
   6  -6   0  379.16   21.30
  -6  -6   0  410.96   23.80
  -6  -6   0  420.96   22.40
  -6   6   0  413.16   20.70
   6   6   0  414.36   24.20
  -6   6   0  402.96   10.90
  -6   6   0  386.46   22.30
  -6   6   0  392.46   21.20
   6   6   0  405.06   16.40
   8  -6   0   43.90    7.20
  -8  -6   0   28.70    8.50
  -8  -6   0   53.29   11.40
   8  -6   0   36.80   10.10
  -8   6   0   45.00   11.90
  -8   6   0   46.90    5.30
  -8   6   0   34.20    8.40
  -8   6   0   40.30    9.90
   8   6   0   37.40    7.20
   8   6   0   38.00   11.00
  10  -6   0   26.40   10.70
 -10  -6   0    4.30    7.20
 -10  -6   0   13.80    7.90
 -10   6   0   22.00   10.20
 -10   6   0    3.90    6.40
 -10   6   0   10.40    4.90
  10   6   0   -2.50    9.30
  10   6   0   -7.10    5.70
 -12  -6   0  -14.40    5.40
 -12  -6   0    0.70    6.80
  12  -6   0    3.80    8.40
 -12   6   0   -6.60    8.00
 -12   6   0    2.90    7.40
  12   6   0   -7.60   11.00
  -1  -7   0  390.06   14.90
   1  -7   0  425.16   16.00
  -1  -7   0  396.86   12.20
   1  -7   0  412.66   11.40
   1  -7   0  400.66   11.50
   1  -7   0  407.96   17.10
  -1  -7   0  415.36   18.40
   1   7   0  412.56   18.80
   1   7   0  404.36   13.80
  -1   7   0  405.16   17.10
  -1   7   0  391.96   18.50
   3  -7   0    3.10    3.60
  -3  -7   0    4.50    2.60
  -3  -7   0    1.60    3.70
   3  -7   0   -1.10    3.30
  -3  -7   0   -1.20    3.50
   3  -7   0    2.90    2.20
  -3   7   0    3.60    4.30
   3   7   0    1.50    2.40
   3   7   0    2.50    5.20
   5  -7   0   59.19    5.90
   5  -7   0   58.79   10.50
  -5  -7   0   45.30    9.50
  -5  -7   0   57.49    5.10
  -5  -7   0   34.50    8.30
  -5   7   0   54.29   10.10
  -5   7   0   56.99    9.60
   5   7   0   50.59    7.00
  -5   7   0   50.49    8.10
   5   7   0   61.99   11.90
   7  -7   0   87.99   14.00
   7  -7   0   92.49    8.30
  -7  -7   0   95.29   15.30
  -7  -7   0  100.19   15.20
  -7   7   0   91.39    4.30
   7   7   0   97.39    8.80
  -7   7   0   60.39   10.30
   7   7   0  102.19   15.60
  -7   7   0   91.79   14.20
  -7   7   0   79.59   11.80
   9  -7   0    5.10    8.30
  -9  -7   0   46.50   13.40
  -9  -7   0   19.30    9.20
   9   7   0   26.10   12.80
  -9   7   0   14.30    3.50
  -9   7   0   20.00    8.80
  -9   7   0   15.40    9.90
   9   7   0   15.50    6.60
  -9   7   0    3.40    7.90
 -11  -7   0   23.80    9.60
 -11  -7   0   30.10    9.60
  11  -7   0   19.30   10.80
  11   7   0   20.20   13.50
 -11   7   0    9.80    8.30
 -11   7   0   42.20   13.80
   0  -8   0   33.60    4.50
   0  -8   0   31.30    5.10
   0  -8   0   30.00    6.30
   0   8   0   51.29    9.70
   0   8   0   21.80    6.80
   2  -8   0 1308.87   22.20
   2  -8   0 1343.47   26.20
  -2  -8   0 1343.77   27.90
  -2  -8   0 1313.77   38.00
   2  -8   0 1378.76   35.00
   2  -8   0 1387.16   36.00
  -2  -8   0 1323.97   34.30
   2   8   0 1355.56   38.90
  -2   8   0 1317.47   21.90
   2   8   0 1394.76   29.70
  -2   8   0 1291.87   34.00
  -4  -8   0  192.28   14.40
   4  -8   0  186.78    8.90
  -4  -8   0  182.68    9.20
  -4  -8   0  198.08   16.10
   4  -8   0  189.58   13.20
   4  -8   0  176.78   13.90
   4   8   0  193.08   17.20
   4   8   0  178.18    9.80
  -4   8   0  165.98   12.40
  -4   8   0  208.48   15.90
   6  -8   0    8.80    7.20
  -6  -8   0   -1.20    4.90
  -6  -8   0    9.90    6.60
  -6  -8   0    7.60    2.40
   6  -8   0   10.50    4.20
   6   8   0    8.90    9.30
  -6   8   0    7.00    4.90
  -6   8   0   -5.30    6.60
  -6   8   0    9.20    5.80
   6   8   0   11.20    4.40
   8  -8   0  154.28   11.30
  -8  -8   0  155.68   17.60
  -8  -8   0  159.58   18.50
  -8   8   0  160.78   16.40
  -8   8   0  104.99   17.50
   8   8   0  146.49   21.50
  -8   8   0  119.39   15.20
   8   8   0  159.68   11.70
  10  -8   0  104.09   17.80
 -10  -8   0  106.99   17.60
  10  -8   0  108.19   12.40
 -10  -8   0  115.59   20.50
 -10   8   0  127.69   19.60
 -10   8   0  120.99   16.30
  10   8   0   84.59   19.00
  10   8   0  114.89   11.70
  12  -8   0   32.50   11.90
 -12  -8   0    2.90    6.80
 -12  -8   0   17.70   10.50
 -12   8   0   18.60    9.30
  12   8   0    8.40   13.30
 -12   8   0   27.50   12.00
   1  -9   0  423.06   19.90
  -1  -9   0  423.26   21.00
  -1  -9   0  408.96   16.80
  -1  -9   0  417.96   14.10
   1  -9   0  419.06   18.20
   1  -9   0  426.06   13.50
   1  -9   0  416.86   13.40
  -1   9   0  418.76   19.60
   1   9   0  419.96   15.70
   1   9   0  435.36   21.50
  -1   9   0  406.76   18.70
  -3  -9   0   29.40    8.50
   3  -9   0   12.10    5.40
   3  -9   0   15.40    6.00
  -3  -9   0   27.20    7.90
   3  -9   0   21.10    4.40
  -3  -9   0   32.50    7.50
   3   9   0   16.60    9.40
   3   9   0   21.90    4.70
  -3   9   0   20.10    7.00
  -5  -9   0  103.39   14.30
  -5  -9   0  101.59    7.30
   5  -9   0   93.59   11.10
   5  -9   0   92.69   13.30
   5  -9   0   94.99    7.80
  -5   9   0   85.89   13.30
  -5   9   0   93.09   10.70
   5   9   0   96.19   15.10
   5   9   0   88.69    7.80
  -7  -9   0   19.50    8.60
  -7  -9   0   23.50    9.50
   7  -9   0   20.50    5.50
   7  -9   0   10.80    8.00
   7   9   0   18.10    5.40
  -7   9   0   18.40    9.20
   7   9   0   15.20    9.90
  -7   9   0   17.40    7.90
  -7   9   0   20.90    8.20
   9  -9   0   86.69   11.10
  -9  -9   0   43.40   10.80
  -9  -9   0   80.79   16.00
   9  -9   0   66.89   14.50
   9   9   0   65.19   16.40
  -9   9   0   48.20   11.70
  -9   9   0   74.89   15.70
   9   9   0   69.89    9.40
 -11  -9   0   14.10    8.20
  11  -9   0  -19.90    7.30
 -11  -9   0    3.90    7.40
 -11   9   0   10.90   10.10
  11   9   0   -6.40   10.80
 -11   9   0    2.50    7.00
   0 -10   0  301.57   13.90
   0 -10   0  308.97   18.30
   0 -10   0  326.07   15.80
   0  10   0  307.87   18.40
   2 -10   0  165.38   13.00
   2 -10   0  166.38   13.70
   2 -10   0  157.48    6.80
  -2 -10   0  151.48   14.50
   2 -10   0  154.68    8.90
  -2 -10   0  171.38   12.80
  -2 -10   0  154.58    9.50
   2  10   0  150.68   15.60
  -2  10   0  170.08   14.20
   2  10   0  170.48   10.50
   4 -10   0  103.19    8.10
  -4 -10   0  117.49   16.50
   4 -10   0  110.69   11.60
  -4 -10   0   85.59   12.60
   4 -10   0  110.69   12.50
  -4 -10   0   99.49    8.00
   4  10   0  102.99   16.50
  -4  10   0   88.09   13.00
   4  10   0   99.29    8.00
  -6 -10   0  184.78    8.70
   6 -10   0  189.68   11.40
  -6 -10   0  201.48   19.20
  -6 -10   0  191.98   17.80
   6 -10   0  194.38   18.40
  -6  10   0  215.28   16.50
  -6  10   0  196.28   16.80
   6  10   0  192.08   19.20
  -6  10   0  170.38   17.60
   6  10   0  202.38   11.40
  -8 -10   0   28.00   10.20
   8 -10   0   34.30    7.50
  -8 -10   0   33.90   10.20
  -8  10   0   42.70   10.30
   8  10   0   33.40   13.70
   8  10   0   40.00    6.60
  -8  10   0   31.40   10.00
  -8  10   0   57.99   14.70
 -10 -10   0    0.30    9.10
 -10 -10   0   28.70    9.60
  10 -10   0   13.80    6.20
  10 -10   0   -7.20    8.30
  10  10   0    9.50   12.90
 -10  10   0   33.20   11.90
 -10  10   0   16.10   11.00
   1 -11   0   20.10    6.50
   1 -11   0    7.70    3.90
   1 -11   0    7.40    5.00
  -1 -11   0   14.10    4.40
  -1 -11   0   15.70    6.00
   1 -11   0   13.10    3.90
  -1 -11   0   20.80    6.80
  -1  11   0   15.90    8.00
   1  11   0   18.60    5.50
  -1  11   0   10.40    4.70
   1  11   0   14.60    9.20
  -3 -11   0   22.80    7.40
   3 -11   0    8.30    6.00
   3 -11   0   31.80    7.90
  -3 -11   0   17.90    4.90
   3 -11   0   26.80    5.30
  -3 -11   0   15.60    7.40
   3  11   0   24.60   10.80
  -3  11   0   15.00    5.70
  -3  11   0   15.20    7.80
   3  11   0   15.10    4.70
   5 -11   0   67.69   10.50
   5 -11   0   57.49   12.00
  -5 -11   0   57.79    6.90
   5 -11   0   60.29    7.70
  -5 -11   0   46.60    9.80
  -5 -11   0   54.29   11.40
   5  11   0   54.29   14.30
  -5  11   0   75.39   11.40
   5  11   0   61.89    6.60
  -5  11   0   31.50    9.70
  -7 -11   0   46.40    4.20
  -7 -11   0   47.30   12.30
   7 -11   0   53.59   12.30
  -7 -11   0   58.09   13.40
   7 -11   0   51.69    8.00
   7  11   0   51.49    7.20
   7  11   0   43.60   14.20
  -7  11   0   58.79   12.90
  -7  11   0   64.29   11.40
  -7  11   0   61.19   11.60
   9 -11   0   17.30    6.70
  -9 -11   0   10.70    8.20
  -9 -11   0   29.80   10.80
   9 -11   0    1.10    8.90
  -9  11   0   15.20    7.90
   9  11   0   16.80   13.50
  -9  11   0   32.50   11.50
  11 -11   0   16.30    7.20
 -11 -11   0   18.70   11.20
  11 -11   0   26.30   11.90
 -11 -11   0   14.10   11.60
 -11  11   0    1.40   10.40
 -11  11   0   27.70   10.60
  11  11   0    0.40   15.00
   0 -12   0   10.40    5.50
   0 -12   0   13.50    4.70
   0 -12   0   13.00    5.10
   0 -12   0    3.80    5.40
   0  12   0    8.70    8.50
  -2 -12   0   36.80    8.50
   2 -12   0   32.30    4.50
  -2 -12   0   23.40    5.90
   2 -12   0   25.70    7.80
   2 -12   0   43.10   10.10
  -2 -12   0   30.40    9.20
   2 -12   0   29.30    5.90
  -2  12   0   27.40    6.10
  -2  12   0   45.30   10.60
   2  12   0   37.30    6.90
   2  12   0   18.00    9.80
  -4 -12   0   66.79    7.70
  -4 -12   0   61.19   12.10
   4 -12   0   68.09   11.80
   4 -12   0   51.89    7.50
   4 -12   0   74.59   12.70
  -4 -12   0   71.99   14.00
   4  12   0   63.29    7.70
   4  12   0   45.00   13.80
  -4  12   0   53.39   11.30
  -6 -12   0   27.50    4.80
   6 -12   0   20.80   11.10
   6 -12   0   25.70    6.20
   6  12   0    9.10    9.80
  -6  12   0   24.80    8.30
  -6  12   0   25.10   12.60
   6  12   0   31.30    5.90
  -6  12   0   32.30    9.10
  -8 -12   0   14.50    8.80
   8 -12   0    6.10    5.40
   8 -12   0   10.10    9.20
  -8 -12   0   -6.50    5.10
   8  12   0    7.40    3.70
  -8  12   0   22.30    9.30
   8  12   0   15.60   12.30
  -8  12   0   11.50    8.90
  10 -12   0   10.50    6.90
 -10 -12   0    1.40    8.10
  10 -12   0   -9.30   14.40
 -10 -12   0   25.50   18.20
 -10  12   0   -0.60    7.90
  10  12   0   51.19   16.00
 -10  12   0   15.50   14.90
  -1 -13   0  158.08   10.90
  -1 -13   0  149.69   12.60
  -1 -13   0  150.18   15.50
   1 -13   0  140.79   15.20
  -1 -13   0  145.19   12.50
   1 -13   0  144.99   10.80
   1 -13   0  145.79   10.00
   1 -13   0  149.88   14.20
   1  13   0  150.28   18.00
  -1  13   0  149.79   16.30
   3 -13   0    7.90    6.90
   3 -13   0   11.50    5.40
   3 -13   0    3.80    3.90
  -3 -13   0    6.20    4.10
  -3 -13   0    2.90    5.40
  -3 -13   0    1.30    5.50
  -3  13   0   13.90    6.10
   3  13   0    1.70    8.10
   3  13   0    0.30    3.40
  -3  13   0   17.40    8.30
  -5 -13   0   39.60    6.30
   5 -13   0   61.89    8.70
   5 -13   0   41.70   10.60
  -5 -13   0   53.59   14.40
   5 -13   0   33.90    9.70
  -5 -13   0   35.40   10.40
   5  13   0   56.79    6.90
  -5  13   0   80.69   13.60
  -5  13   0   31.20   10.10
   5  13   0   62.89   15.80
  -7 -13   0   30.80    4.20
  -7 -13   0   42.00   12.10
   7 -13   0   28.70   12.10
   7 -13   0   43.60    8.30
  -7 -13   0   22.60    8.90
   7  13   0   23.80    5.00
  -7  13   0   40.90   10.80
  -7  13   0   25.80   11.70
   7  13   0   36.30   13.90
  -9 -13   0   73.79   16.60
  -9 -13   0   38.10   14.10
   9 -13   0   57.39   10.00
   9 -13   0   30.20   12.20
  -9  13   0   40.90   13.50
   9  13   0   59.69   18.40
  -9  13   0   47.20   11.80
  11 -13   0   10.40    6.90
  11 -13   0   10.10   12.30
 -11 -13   0   12.00   11.20
 -11 -13   0   24.60   12.00
 -11  13   0   25.80    8.60
  11  13   0  -10.10   14.10
 -11  13   0    5.80   11.10
   0 -14   0   11.70    4.90
   0 -14   0    6.80    7.40
   0 -14   0    8.60    6.10
   0 -14   0   13.40    4.80
   0  14   0   11.30    8.00
   2 -14   0    7.40    6.00
   2 -14   0   12.00    3.50
  -2 -14   0   13.70    5.20
  -2 -14   0   11.10    6.20
   2 -14   0   11.10    6.60
   2 -14   0   10.90    4.80
  -2 -14   0   11.60    6.80
   2  14   0   13.10    8.90
  -2  14   0    6.70    5.80
  -2  14   0    7.10    7.60
   4 -14   0  110.99   10.20
  -4 -14   0  100.09   16.50
   4 -14   0   94.69   14.60
  -4 -14   0   99.79    9.30
   4 -14   0  126.09   15.20
  -4 -14   0   99.59   15.50
   4  14   0  102.09   17.10
   4  14   0  104.79    9.30
  -4  14   0  130.49   15.70
  -4  14   0   96.39   15.70
  -6 -14   0   69.99    7.30
  -6 -14   0   74.89   14.90
   6 -14   0   47.90    8.70
  -6 -14   0   55.49   12.20
   6 -14   0   30.00   10.60
   6  14   0   60.89    7.80
   6  14   0   73.89   17.30
  -6  14   0   51.09   13.70
  -8 -14   0   22.70   11.60
   8 -14   0    4.40    8.90
  -8 -14   0   20.90    9.50
   8 -14   0   18.30    7.00
  -8  14   0   14.40    8.80
   8  14   0    6.50   12.50
  -8  14   0   29.80   13.30
 -10 -14   0   17.50   10.60
  10 -14   0   10.60   10.70
  10 -14   0   14.50    6.80
 -10 -14   0    4.90    7.30
  10  14   0   26.90   15.30
 -10  14   0    4.60   11.00
 -10  14   0   19.70    8.50
  -1 -15   0   57.39   13.40
   1 -15   0   75.29   14.00
   1 -15   0   63.79   11.80
  -1 -15   0   55.99    9.60
  -1 -15   0   56.99   10.00
  -1 -15   0   58.49    8.60
   1 -15   0   60.29    8.80
   1 -15   0   57.29    7.90
   1  15   0   54.69   12.70
  -1  15   0   53.19   12.60
  -3 -15   0  102.79   15.20
   3 -15   0  114.79   10.70
   3 -15   0   98.29   14.90
  -3 -15   0  105.69   17.40
  -3 -15   0  102.29    9.80
   3 -15   0  108.89   14.10
   3  15   0  137.79   19.90
  -3  15   0   78.19   12.10
  -3  15   0  108.29   17.00
  -5 -15   0    5.50    3.90
  -5 -15   0   26.60   10.00
   5 -15   0    4.30    4.80
   5 -15   0   10.10    7.40
  -5 -15   0   10.40    7.90
   5  15   0   -6.90    8.30
  -5  15   0    6.90    7.80
   7 -15   0   41.80   14.00
   7 -15   0   27.30    7.50
  -7 -15   0   31.50   10.90
  -7 -15   0   20.40    9.50
  -7  15   0   23.40   11.10
  -7  15   0   36.00   12.00
   7  15   0   11.20   14.30
  -9 -15   0    1.10    7.00
   9 -15   0   -5.30    8.30
   9 -15   0   19.30   11.20
  -9 -15   0   10.00    8.80
  -9  15   0    3.40    6.50
  -9  15   0    0.00   10.60
   9  15   0    3.80   12.60
   0 -16   0   87.69   10.00
   0 -16   0   68.39   11.60
   0 -16   0   94.19   15.30
   0 -16   0  101.59   10.70
   0  16   0   74.99   14.40
  -2 -16   0   66.59   13.40
  -2 -16   0   89.89   12.20
   2 -16   0  103.69   15.80
  -2 -16   0  118.89   13.70
   2 -16   0   85.39    7.30
   2 -16   0  111.29   15.90
  -2 -16   0  100.29   11.40
  -2  16   0   81.29   15.60
   2  16   0  103.49   17.90
  -4 -16   0   36.60    7.00
   4 -16   0   29.20    9.70
  -4 -16   0   51.89   11.50
  -4 -16   0   43.10   12.60
   4 -16   0   43.10    7.80
   4  16   0   34.60   13.90
  -4  16   0   66.29   14.60
   6 -16   0   55.09    9.80
   6 -16   0   38.20   11.90
  -6 -16   0   61.29   14.00
  -6 -16   0   66.49   16.70
  -6 -16   0   67.89    7.90
   6  16   0   63.39   18.10
  -6  16   0   61.69   15.20
  -8 -16   0   27.60   10.80
   8 -16   0   20.50    7.70
  -8  16   0   44.00   11.50
   8  16   0   41.30   16.50
   1 -17   0   87.09   12.00
  -1 -17   0   72.29   11.90
   1 -17   0  105.99   15.30
  -1 -17   0  101.69   12.10
   1 -17   0   81.39   15.70
   1 -17   0  106.19   12.80
  -1 -17   0   87.29   10.00
  -1 -17   0   70.29   14.90
   1  17   0   65.29   15.70
  -1  17   0   81.49   15.00
  -3 -17   0   45.40    8.70
  -3 -17   0   25.10    9.40
  -3 -17   0   35.10    7.40
   3 -17   0   51.49   12.30
  -3 -17   0   45.60   10.80
   3 -17   0   30.20    7.60
   3  17   0   25.30   11.40
  -3  17   0   42.60   12.20
  -5 -17   0   48.90    8.60
   5 -17   0   57.19   10.30
  -5 -17   0   54.49   14.50
   5 -17   0   57.49   14.20
  -5 -17   0   61.49   13.40
  -5 -17   0   46.00    9.30
  -5  17   0   32.10   11.40
   5  17   0   63.59   16.20
   7 -17   0   -3.00    8.70
  -7 -17   0   15.30    9.80
  -7 -17   0   27.30   10.30
   7 -17   0    1.30    5.50
  -7  17   0   13.70   12.10
   7  17   0   14.00   12.60
  -7  17   0    3.50    6.70
   9 -17   0   -8.40    8.80
   9 -17   0    6.20    6.50
  -9 -17   0    1.70    7.70
  -9 -17   0   -7.60    7.70
  -9  17   0   -3.20    6.10
   9  17   0    8.70   16.10
  -9  17   0   -4.80   11.90
   0 -18   0   -3.80    3.80
   0 -18   0    6.00    4.40
   0 -18   0    4.60    7.10
   0 -18   0   -6.10    5.40
   0  18   0    3.40    7.40
   2 -18   0  106.29   17.20
  -2 -18   0  122.29   20.30
  -2 -18   0   81.19   12.40
   2 -18   0   96.39    8.30
   2 -18   0   90.09   11.80
  -2 -18   0   95.89   14.60
  -2 -18   0   81.49   10.90
   2  18   0   77.69   15.40
  -2  18   0   93.49   16.90
  -4 -18   0   63.09   20.10
  -4 -18   0   31.10    7.20
   4 -18   0   36.10    8.00
  -4 -18   0   51.29   12.30
   4 -18   0   45.60   12.80
  -4 -18   0   20.80    7.20
  -4  18   0   36.30   12.30
   4  18   0   23.00   13.10
  -6 -18   0   54.59   19.10
  -6 -18   0   33.70    7.20
  -6 -18   0   37.80   11.80
   6 -18   0   41.80    9.70
   6 -18   0   51.69   14.50
  -6  18   0   39.60   13.50
   6  18   0   45.50   15.80
  -8 -18   0    3.60    8.40
   8 -18   0   10.00    6.40
   8 -18   0   16.70   11.00
  -8 -18   0   21.00    9.80
  -8  18   0    7.70    8.60
   8  18   0   18.80   15.80
  -8  18   0   17.00   11.60
  -1 -19   0   30.40    8.90
   1 -19   0   31.10    6.90
  -1 -19   0   41.20    9.90
  -1 -19   0   42.70   11.60
   1 -19   0   47.00    9.10
   1 -19   0   21.30    9.20
  -1 -19   0   28.60    7.30
  -1  19   0   29.20   11.90
   1  19   0   46.40   12.90
  -3 -19   0   28.30    9.20
   3 -19   0   29.80    8.00
  -3 -19   0   19.10    8.40
  -3 -19   0   18.20    6.50
   3 -19   0    6.70    7.60
  -3 -19   0   21.50    7.40
   3  19   0   22.90   12.00
  -3  19   0   22.60   10.90
  -5 -19   0   15.30    5.80
  -5 -19   0   13.40    7.80
   5 -19   0   33.50   12.10
  -5 -19   0    0.00    5.90
  -5 -19   0    8.30    8.10
   5 -19   0   10.80    6.60
   5  19   0   15.50   13.30
  -5  19   0   17.00   10.30
   7 -19   0   25.40   11.20
   7 -19   0   19.80    7.50
  -7 -19   0    3.00    8.90
  -7 -19   0    2.10    8.00
  -7  19   0   -2.10    7.30
  -7  19   0    6.90   11.40
   7  19   0    2.20   12.50
   0 -20   0   46.10    9.30
   0 -20   0   35.70    7.60
   0 -20   0   34.10   10.60
   0  20   0   42.60   12.70
  -2 -20   0    0.30    7.50
  -2 -20   0   -3.30    5.50
  -2 -20   0    4.70    6.40
  -2 -20   0    0.60    4.20
   2 -20   0    3.20    5.00
   2 -20   0   13.20    8.30
  -2  20   0   13.20    9.10
   2  20   0   -5.50    8.00
   4 -20   0   -1.70    4.60
  -4 -20   0   13.50    7.40
  -4 -20   0    1.80    8.90
   4 -20   0   -0.60    9.00
  -4 -20   0   -0.70    6.10
  -4 -20   0    5.50    4.60
   4  20   0    0.00   10.80
  -4  20   0    0.20   10.20
  -6 -20   0    4.40    8.40
  -6 -20   0   34.30   13.60
   6 -20   0  -12.70    4.70
   6 -20   0   -4.10    8.10
  -6 -20   0   12.10    5.40
   6  20   0  -11.00   11.90
  -6  20   0    3.10   11.20
   1 -21   0   42.90    9.90
  -1 -21   0   21.70    9.50
  -1 -21   0   27.60    9.20
  -1 -21   0   35.10    7.90
   1 -21   0   50.49   13.00
   1  21   0   57.09   14.30
  -1  21   0   57.99   15.20
  -3 -21   0   13.10    6.10
  -3 -21   0   14.80    7.50
   3 -21   0    2.90    7.10
   3 -21   0   11.50   11.40
  -3  21   0   -3.10   10.20
   3  21   0   11.50   11.90
  -5 -21   0    9.10    5.80
  -5 -21   0   33.20   13.80
   5 -21   0   28.90   13.20
   5 -21   0   22.10    7.90
   5  21   0   22.60   13.00
  -5  21   0   23.90   14.30
   0 -22   0    5.90    7.40
   0 -22   0    0.10    5.90
   0  22   0   -3.90    8.80
   2 -22   0    6.00    8.80
  -2 -22   0   16.30    6.40
  -2 -22   0   15.60    9.20
  -2 -22   0   24.40    9.20
   2 -22   0   18.60    8.00
   2  22   0   23.10   12.50
  -4 -22   0    3.00    5.40
  -4 -22   0  -11.90    6.70
   4 -22   0   -0.40    5.70
   4 -22   0    9.80   10.10
  -4  22   0    8.50    8.70
   1 -23   0   22.50    9.60
  -1 -23   0   21.20    7.90
  -1 -23   0   20.90    7.10
  -1 -23   0   22.70   10.10
   1 -23   0   21.40    7.50
  -1  23   0    9.00   11.70
   1  23   0   17.30   11.10
  -3 -23   0   -5.30    8.90
  -3 -23   0   10.90    6.50
  -3 -23   0  -12.30    6.90
   3 -23   0   10.90    9.40
   3 -23   0   28.30    8.30
   3  23   0    5.70    9.70
  -3  23   0    4.30    9.30
   0 -24   0   38.70    9.60
   0 -24   0   52.89   14.00
   0  24   0   41.40   15.80
 -12   0   1    1.80    7.20
 -12   0   1    2.20    7.80
 -12   0   1   -4.00    8.00
  12   0  -1   11.00    8.80
 -10   0   1    2.00    4.90
  10   0  -1    8.00    7.50
  -8   0   1    7.30    7.30
  -8   0   1    1.70    4.70
   8   0  -1    0.20    6.00
  -8   0   1    1.80    4.50
  -6   0   1    6.00    4.50
  -6   0   1    0.00    4.30
  -6   0   1    0.10    5.30
   6   0  -1   -3.30    4.60
  -4   0   1    2.10    3.10
  -4   0   1    0.50    3.20
  -4   0   1   -2.10    2.90
   4   0  -1   -1.40    3.10
  -4   0   1   -0.20    1.00
  -2   0   1    3.10    2.10
  -2   0   1    2.80    2.00
  -2   0   1    1.20    2.30
   2   0  -1    1.10    2.20
   2   0  -1    0.50    1.70
   2   0  -1    2.10    1.90
  -2   0   1   -0.10    1.30
   2   0  -1    1.60    2.30
   2   0   1    0.70    1.50
  -2   0  -1    2.10    1.40
  -2   0  -1    0.60    2.60
  -2   0  -1    2.10    1.90
  -2   0  -1    0.10    1.70
   4   0   1    1.30    1.20
   4   0   1    1.60    1.10
  -4   0  -1   -1.60    2.40
  -4   0  -1   -0.30    2.40
   4   0   1    3.50    2.90
  -4   0  -1   -1.90    3.20
  -6   0  -1    2.50    3.60
   6   0   1   -1.50    4.10
  -6   0  -1    0.40    3.80
   6   0   1    0.80    2.70
  -6   0  -1   -1.00    5.50
  -8   0  -1   -1.80    4.00
   8   0   1   -8.70    4.40
  -8   0  -1   -4.10    5.90
  -8   0  -1   10.70    6.20
 -10   0  -1   10.70    9.70
  10   0   1   -3.70    4.70
 -10   0  -1   -6.00    4.00
 -10   0  -1    4.10    4.90
 -12   0  -1   -0.20    5.50
  12   0   1    6.40    8.10
 -12   0  -1    3.40    6.90
 -12   0  -1    1.80   11.80
 -13  -1   1   -6.40    8.20
 -13  -1   1   -6.70    5.90
  13  -1  -1   15.30   10.40
 -13   1   1   -9.20    9.40
 -13   1   1   13.10   10.40
  13   1  -1  -13.80    8.20
  13   1  -1   12.30   10.90
 -13   1   1   21.30   10.10
 -11  -1   1   34.10   10.40
 -11  -1   1   21.20   11.10
 -11  -1   1   12.70    8.40
  11  -1  -1   28.10   10.60
  11   1  -1   56.69   12.90
 -11   1   1   48.20   13.50
 -11   1   1   42.60   10.60
 -11   1   1   23.30    8.60
  -9  -1   1   85.29   13.80
   9  -1  -1  143.99   16.40
  -9  -1   1  138.59   16.40
  -9  -1   1  144.59   14.60
   9   1  -1  166.08   16.40
  -9   1   1  141.69   12.80
  -9   1   1  117.79   17.50
  -9   1   1  143.79   17.10
  -7  -1   1  159.28   15.90
   7  -1  -1  162.28   14.90
  -7  -1   1  154.88   12.80
  -7  -1   1  159.28   14.40
  -7   1   1  155.38   15.10
  -7   1   1  155.98   15.40
  -7   1   1  158.78   12.00
   7   1  -1  156.08   14.00
   5  -1  -1  121.29   10.20
  -5  -1   1  112.69   10.90
  -5  -1   1  119.99    3.70
  -5  -1   1  132.09   10.30
  -5  -1   1  126.79    3.70
  -5  -1   1  137.89   10.50
   5   1  -1  133.19   10.50
  -5   1   1  138.29    9.50
  -5   1   1  134.19   10.50
  -5   1   1  126.29   11.40
  -3  -1   1  257.77   10.60
  -3  -1   1  238.48   10.60
   3  -1  -1  242.58   11.40
  -3  -1   1  252.27    7.60
  -3  -1   1  266.67   12.80
   3  -1  -1  252.17    8.20
  -3   1   1  250.67   10.90
  -3   1   1  253.47   11.20
  -3   1   1  251.57    6.60
  -3   1   1  255.17   12.20
   3   1  -1  250.37   10.90
   1  -1  -1  191.48    6.60
  -1  -1   1  201.78    7.20
   1  -1  -1  182.58    5.90
   1  -1  -1  187.78    6.90
  -1  -1   1  187.58    4.80
  -1  -1   1  188.68    6.40
   1  -1  -1  188.28    4.90
  -1  -1   1  189.88    6.40
  -1  -1   1  188.88    4.90
   1   1  -1  185.08    6.90
  -1   1   1  191.88    6.30
  -1   1   1  192.88    5.00
  -1   1   1  196.98    8.50
   1   1  -1  181.18    4.70
  -1   1   1  191.78    6.90
   1   1  -1  179.38    6.20
  -1   1   1  200.38    6.00
   1   1  -1  185.88    4.80
  -1   1   1  194.08    5.30
   1   1  -1  181.48    6.40
  -1   1   1  187.28    4.80
  -1  -1  -1 1886.81   30.20
  -1  -1  -1 1904.41   29.80
   1  -1   1 1814.12   30.00
  -1   1  -1 1846.72   29.30
   1   1   1 1802.82   25.40
   1   1   1 1721.63   30.50
  -1   1  -1 1910.51   26.70
   1   1   1 1851.21   31.30
  -1   1  -1 1869.01   26.60
   1   1   1 1830.32   30.00
   1   1   1 1942.21   30.00
  -1   1  -1 1854.41   28.00
  -1   1  -1 1894.71   30.40
  -3  -1  -1  711.43   19.00
   3  -1   1  727.93   18.30
  -3  -1  -1  719.23   20.70
  -3  -1  -1  751.42   19.90
   3   1   1  680.03   11.50
   3   1   1  710.43   16.00
  -3   1  -1  732.83   18.70
  -3   1  -1  708.03   20.50
   3   1   1  694.43   11.60
  -3   1  -1  712.43   18.80
  -5  -1  -1  223.38   14.30
  -5  -1  -1  229.78   12.50
  -5  -1  -1  215.38   13.40
   5  -1   1  223.28    7.10
   5  -1   1  236.38   12.60
  -5   1  -1  212.18   13.00
   5   1   1  225.78   11.50
  -5   1  -1  218.28   11.20
  -5   1  -1  220.98   14.30
   7  -1   1  214.38   15.20
  -7  -1  -1  251.67   18.20
  -7  -1  -1  246.68   15.90
  -7  -1  -1  240.18   17.00
   7  -1   1  250.97   13.60
  -7   1  -1  223.58   13.90
  -7   1  -1  216.18   17.30
  -7   1  -1  233.88   16.70
   7   1   1  232.08   15.00
  -9  -1  -1  381.86   29.10
  -9  -1  -1  358.96   31.60
  -9  -1  -1  381.46   22.30
   9  -1   1  357.16   22.20
   9   1   1  392.96   21.40
  -9   1  -1  368.36   24.20
  -9   1  -1  385.76   20.30
 -11  -1  -1   43.80   12.90
 -11  -1  -1   48.70   11.10
 -11  -1  -1   36.20   11.30
  11  -1   1   43.00   11.90
  11   1   1   40.80   11.40
 -11   1  -1   49.00   14.20
 -11   1  -1   42.00    9.50
 -11   1  -1   33.90    9.90
 -13  -1  -1   -4.80    8.00
 -13  -1  -1   -0.10    7.70
  13  -1   1    6.40    9.10
 -13   1  -1   21.80   11.00
 -13   1  -1    5.00    7.90
  13   1   1   -7.00   10.60
  12  -2  -1   14.50    9.20
 -12  -2   1    0.80    8.60
 -12  -2   1   -4.20    7.60
  12   2  -1   -6.10    9.10
 -12   2   1   -4.90    9.10
 -12   2   1    4.70    7.50
 -12   2   1    2.10    8.60
  12   2  -1    9.50    9.10
 -10  -2   1   37.50    9.70
 -10  -2   1   31.50   11.40
 -10  -2   1   20.40    9.30
  10  -2  -1   30.40   12.80
  10   2  -1   33.20    9.40
 -10   2   1   36.90    8.40
 -10   2   1   41.80   12.50
   8  -2  -1  154.98   16.10
  -8  -2   1  138.89   13.60
  -8  -2   1  140.39   16.00
  -8  -2   1  129.29   15.10
   8   2  -1  161.78   14.10
  -8   2   1  153.08   12.30
  -8   2   1  153.18   15.80
  -8   2   1  124.69   15.20
  -8   2   1  155.98   15.20
   6  -2  -1  127.79   12.10
  -6  -2   1  122.39   13.80
   6   2  -1  144.49   12.10
  -6   2   1  120.39    9.40
  -6   2   1  140.29   12.70
  -6   2   1  128.89   13.10
   4  -2  -1  221.88   12.40
  -4  -2   1  223.58    7.50
  -4  -2   1  222.28   12.00
  -4  -2   1  221.78   11.70
   4  -2  -1  210.98    8.40
  -4  -2   1  223.08   13.50
  -4   2   1  226.88    9.70
  -4   2   1  207.78   12.00
  -4   2   1  225.68   12.70
   4   2  -1  225.98   11.50
  -4   2   1  228.48   13.00
  -2  -2   1 4870.21   73.59
   2  -2  -1 4817.92   67.49
   2  -2  -1 4767.42   67.29
   2  -2  -1 4885.31   73.59
  -2  -2   1 4723.73   67.99
   2   2  -1 4821.72   75.99
  -2   2   1 4628.04   66.49
  -2   2   1 4818.02   67.39
  -2   2   1 4706.33   66.09
  -2   2   1 4932.71   75.49
   2   2  -1 4694.93   70.59
   2   2  -1 4813.02   72.09
  -2   2   1 4739.93   72.99
   0  -2   1 1848.12   28.40
   0  -2  -1 1837.92   30.60
   0  -2  -1 1813.92   28.40
   0  -2  -1 1845.22   27.70
   0  -2   1 1794.72   29.60
   0  -2  -1 1810.82   26.50
   0  -2  -1 1806.42   31.40
   0   2  -1 1801.32   29.10
   0   2   1 1805.52   30.40
   0   2  -1 1808.02   28.20
   0   2   1 1811.92   28.30
   0   2   1 1783.12   31.50
   0   2  -1 1844.32   29.90
   0   2  -1 1859.71   28.00
  -2  -2  -1  374.26    7.70
   2  -2   1  359.06    8.80
  -2  -2  -1  370.36   12.60
   2  -2   1  373.86   11.80
  -2  -2  -1  374.16   12.50
   2   2   1  367.46    7.90
   2   2   1  375.66   13.70
  -2   2  -1  389.56   13.10
   2   2   1  353.06    7.50
  -2   2  -1  371.06    8.90
  -2   2  -1  369.96   10.30
  -2   2  -1  367.46   10.30
  -4  -2  -1  281.67   14.00
  -4  -2  -1  272.07   14.20
  -4  -2  -1  275.17   13.40
   4  -2   1  274.17   12.50
  -4   2  -1  282.97   13.00
   4   2   1  289.97   10.70
  -4   2  -1  277.07   10.40
  -4   2  -1  278.07   14.50
   6  -2   1   60.39    5.20
  -6  -2  -1   48.10    8.80
  -6  -2  -1   53.29   10.20
  -6  -2  -1   55.49   10.20
   6  -2   1   61.99    8.90
  -6   2  -1   52.89    8.70
   6   2   1   60.19    8.30
  -6   2  -1   55.59   10.40
  -6   2  -1   58.99    7.10
   8  -2   1  136.79   13.80
   8  -2   1  151.38   10.00
  -8  -2  -1  135.89   16.40
  -8  -2  -1  155.58   15.80
  -8  -2  -1  147.99   13.70
  -8   2  -1  132.19   13.90
  -8   2  -1  126.69   11.00
  -8   2  -1  114.49   12.50
   8   2   1  131.59   15.60
  -8   2  -1  165.58   17.10
  10  -2   1   60.69   12.50
 -10  -2  -1   54.89   12.10
 -10  -2  -1   65.19   13.20
 -10   2  -1   43.20   11.40
 -10   2  -1   62.49   10.10
  10   2   1   60.69   11.20
 -10   2  -1   63.89   15.20
 -12  -2  -1   48.40   12.40
 -12  -2  -1   46.40   12.40
  12  -2   1   51.69   12.60
 -12   2  -1   62.49   14.40
  12   2   1   60.69   17.50
  12   2   1   41.50   11.40
 -12   2  -1   43.00   10.30
  13  -3  -1   -2.60    9.80
 -13  -3   1   -8.40    7.10
 -13   3   1   -0.30    7.90
  13   3  -1  -25.90   12.30
  11  -3  -1   -8.00    8.20
 -11  -3   1    9.80    7.80
 -11  -3   1   -2.10    7.10
  11   3  -1    9.90    8.60
  11   3  -1   17.50   11.20
 -11   3   1   -4.00    4.90
 -11   3   1   -4.30    6.90
 -11   3   1  -10.00    4.80
  -9  -3   1  120.89   16.60
  -9  -3   1   84.59   14.40
   9  -3  -1  100.59   15.30
  -9   3   1   93.09   22.20
  -9   3   1  135.69   11.60
  -9   3   1  130.69   15.30
   9   3  -1  140.89   14.80
  -7  -3   1  195.78   15.40
  -7  -3   1  152.98   15.60
  -7  -3   1  150.88   14.80
   7  -3  -1  180.08   15.30
  -7   3   1  164.48   11.10
  -7   3   1  154.28   15.40
   7   3  -1  170.38   14.60
  -7   3   1  168.28   15.50
  -7   3   1  152.88   14.10
   5  -3  -1  310.87   11.40
  -5  -3   1  323.87   17.00
   5  -3  -1  320.47   16.40
  -5  -3   1  340.67   16.40
  -5  -3   1  305.37   17.80
  -5  -3   1  319.87    9.40
  -5   3   1  327.07   12.30
  -5   3   1  297.67   16.30
   5   3  -1  330.97   15.20
  -5   3   1  342.87   17.80
  -5   3   1  290.87   15.90
   3  -3  -1 2433.86   38.90
   3  -3  -1 2380.56   46.30
  -3  -3   1 2419.06   47.10
   3  -3  -1 2385.16   37.80
  -3  -3   1 2503.55   49.70
  -3  -3   1 2469.05   39.50
  -3   3   1 2494.65   47.50
   3   3  -1 2456.25   44.10
  -3   3   1 2455.25   38.30
  -3   3   1 2468.75   34.70
  -3   3   1 2536.35   47.30
  -3   3   1 2462.35   47.70
   3   3  -1 2465.55   45.60
  -3   3   1 2476.85   34.30
  -1  -3   1  515.25   12.10
   1  -3  -1  517.85   10.10
  -1  -3   1  494.65   13.50
  -1  -3   1  529.05   13.30
  -1  -3   1  537.25   15.30
   1  -3  -1  495.45   15.60
   1   3  -1  519.85   10.80
  -1   3   1  530.35   17.10
   1   3  -1  531.45   13.60
  -1   3   1  506.95   10.80
   1   3  -1  523.45   13.40
   1  -3   1 2419.76   35.70
  -1  -3  -1 2350.96   34.80
  -1  -3  -1 2346.07   41.80
  -1  -3  -1 2429.76   34.20
   1  -3   1 2379.56   38.00
   1  -3   1 2416.06   34.90
  -1   3  -1 2413.66   37.90
   1   3   1 2321.47   46.70
  -1   3  -1 2429.66   40.80
  -1   3  -1 2367.06   40.10
   3  -3   1  439.26   10.90
  -3  -3  -1  442.56   10.30
  -3  -3  -1  453.15   16.40
   3  -3   1  452.65   15.60
  -3  -3  -1  466.75   17.10
  -3   3  -1  443.06   14.00
   3   3   1  447.26   11.00
  -3   3  -1  441.56   10.80
   3   3   1  453.35   17.40
  -3   3  -1  441.76   16.50
  -3   3  -1  444.16   14.40
   5  -3   1  768.72   24.90
  -5  -3  -1  791.82   27.50
  -5  -3  -1  802.82   26.60
  -5   3  -1  755.42   19.70
   5   3   1  782.42   20.60
  -5   3  -1  773.22   24.20
   7  -3   1   98.59    7.30
  -7  -3  -1  102.29   12.90
  -7  -3  -1   89.79   10.90
   7  -3   1   76.59   11.00
  -7   3  -1   88.09   10.50
   7   3   1   92.99    9.80
  -7   3  -1   85.19   13.40
  -7   3  -1   93.59   11.60
  -7   3  -1   92.19    8.30
  -9  -3  -1  164.98   16.40
   9  -3   1  163.68   16.50
  -9  -3  -1  193.18   18.70
  -9   3  -1  207.38   19.60
   9   3   1  182.48   14.50
  -9   3  -1  185.38   13.10
  -9   3  -1  175.28   17.20
  -9   3  -1  189.38   16.30
 -11  -3  -1  132.59   16.10
 -11  -3  -1  111.09   19.00
  11  -3   1  130.69   18.90
  11   3   1  134.59   14.30
 -11   3  -1   87.19   17.40
 -11   3  -1  116.19   18.30
 -11   3  -1  130.19   13.10
  11   3   1  130.19   22.80
 -12  -4   1   33.80   10.70
  12  -4  -1   12.10   10.90
 -12   4   1   31.60   12.20
  12   4  -1   24.20   11.70
  12   4  -1   11.10    9.10
 -10  -4   1   26.70   10.70
  10  -4  -1   35.40   11.80
 -10  -4   1   31.70   10.70
  10   4  -1   64.09   15.00
 -10   4   1   51.49   12.90
  10   4  -1   46.50   10.40
 -10   4   1   33.90    7.70
 -10   4   1   27.80   11.40
  -8  -4   1  232.38   20.40
  -8  -4   1  243.08   18.50
   8  -4  -1  256.27   19.90
  -8   4   1  249.48   19.90
  -8   4   1  233.68   13.00
   8   4  -1  255.57   17.30
   8   4  -1  239.68   20.10
  -8   4   1  243.18   19.80
  -6  -4   1  932.71   32.40
   6  -4  -1  892.31   22.70
  -6  -4   1  924.51   37.80
   6  -4  -1  901.01   31.60
  -6  -4   1  896.01   16.80
  -6   4   1  867.41   31.60
  -6   4   1  797.82   29.90
   6   4  -1  923.51   37.30
  -6   4   1  901.01   22.80
   6   4  -1  880.41   27.80
  -6   4   1  909.41   32.80
  -4  -4   1    2.50    3.20
   4  -4  -1    9.20    2.80
  -4  -4   1    7.10    2.50
   4  -4  -1    8.50    2.60
   4  -4  -1   12.40    4.90
  -4  -4   1    8.00    4.40
   4   4  -1    7.20    4.00
   4   4  -1   10.90    5.10
  -4   4   1   13.70    4.90
  -4   4   1   14.00    5.00
  -4   4   1    8.50    2.40
  -4   4   1    2.40    2.50
  -2  -4   1 1515.95   34.60
   2  -4  -1 1555.24   26.20
  -2  -4   1 1504.95   32.30
   2  -4  -1 1507.15   32.00
  -2  -4   1 1581.84   27.20
   2  -4  -1 1592.54   33.40
   2   4  -1 1590.94   30.10
   2   4  -1 1556.24   32.00
   2   4  -1 1512.15   34.40
  -2   4   1 1500.05   32.20
  -2   4   1 1447.56   23.50
  -2   4   1 1506.35   23.90
  -2   4   1 1532.35   22.90
   0  -4  -1 1281.47   22.50
   0  -4  -1 1319.07   24.30
   0  -4  -1 1335.27   28.60
   0  -4  -1 1331.97   24.30
   0  -4   1 1327.77   24.30
   0  -4   1 1374.96   27.70
   0  -4   1 1370.96   20.60
   0   4   1 1309.67   24.20
   0   4  -1 1343.57   26.50
   0   4   1 1310.77   28.10
   0   4   1 1329.07   29.90
   0   4  -1 1323.97   24.00
   0   4  -1 1332.47   26.50
   2  -4   1 3843.62   62.79
  -2  -4  -1 3719.83   52.89
   2  -4   1 3655.53   60.49
  -2  -4  -1 3667.93   64.59
  -2  -4  -1 3700.13   62.79
   2   4   1 3741.63   65.89
   2   4   1 3741.83   52.59
  -2   4  -1 3728.03   58.99
  -2   4  -1 3696.33   62.79
   4  -4   1  591.94   20.60
   4  -4   1  592.64   15.40
  -4  -4  -1  586.04   21.60
  -4  -4  -1  568.44   22.10
   4   4   1  598.64   23.20
  -4   4  -1  588.54   19.00
  -4   4  -1  588.54   19.60
   4   4   1  581.04   14.90
  -4   4  -1  597.94   22.20
  -4   4  -1  578.54   13.70
  -6  -4  -1   -1.70    3.80
   6  -4   1   -4.80    4.10
   6  -4   1   -0.50    2.20
  -6  -4  -1   -5.10    4.10
  -6   4  -1    3.50    4.30
   6   4   1   -1.00    6.30
  -6   4  -1    0.00    2.40
   6   4   1    3.60    3.90
  -6   4  -1   -2.50    2.90
  -6   4  -1   -1.10    5.30
   8  -4   1   -3.50    5.40
  -8  -4  -1    5.80    5.40
  -8  -4  -1    6.90    5.70
   8  -4   1    1.00    3.30
  -8   4  -1   -1.20    6.70
  -8   4  -1    8.30    3.90
   8   4   1    4.10    4.50
   8   4   1    9.60    8.10
  -8   4  -1    2.50    5.20
  -8   4  -1   -0.60    4.80
 -10  -4  -1   17.70    9.10
 -10  -4  -1   37.80   11.50
  10  -4   1    2.10    7.30
  10   4   1   28.80   11.90
 -10   4  -1   14.30    5.90
  10   4   1   33.60    8.20
 -10   4  -1   13.50    8.00
 -10   4  -1   28.40    9.90
 -12  -4  -1   31.40   11.30
  12  -4   1   25.40   11.60
 -12  -4  -1   21.60   10.80
 -12   4  -1    3.10    9.30
  12   4   1    0.30   14.30
 -12   4  -1   18.10    9.30
 -11  -5   1   28.10   10.10
  11  -5  -1   42.00   13.20
 -11  -5   1   15.10    7.60
  11   5  -1   40.70   14.60
 -11   5   1   26.40   10.30
 -11   5   1   28.00    8.00
 -11   5   1   29.20   11.00
  11   5  -1   16.40    8.40
  -9  -5   1    4.20    6.70
   9   5  -1   13.30    9.80
   9   5  -1    1.10    6.10
  -9   5   1   -3.50    6.60
  -9   5   1   -0.60    5.60
  -9   5   1    6.00    3.80
  -7  -5   1  472.95   24.90
   7  -5  -1  473.85   17.30
   7  -5  -1  449.86   24.80
  -7  -5   1  485.35   27.40
  -7   5   1  448.86   15.50
   7   5  -1  510.75   22.00
  -7   5   1  466.25   25.40
   7   5  -1  487.65   26.00
  -7   5   1  497.25   25.90
  -5  -5   1  564.64   25.60
  -5  -5   1  550.04   23.80
   5  -5  -1  560.34   23.30
   5  -5  -1  557.34   16.30
  -5  -5   1  561.04   15.00
  -5   5   1  579.04   23.10
  -5   5   1  561.64   23.70
  -5   5   1  555.64   13.90
   5   5  -1  577.64   20.10
   5   5  -1  572.94   23.80
   3  -5  -1  649.74   21.30
  -3  -5   1  645.84   16.20
  -3  -5   1  658.63   21.90
   3  -5  -1  639.44   21.50
   3  -5  -1  652.93   15.40
  -3  -5   1  676.33   23.90
   3   5  -1  624.04   18.20
   3   5  -1  668.43   21.90
  -3   5   1  653.23   10.90
  -3   5   1  642.44   21.90
  -3   5   1  669.53   21.80
  -3   5   1  665.23   11.10
   1  -5  -1  133.29    5.40
  -1  -5   1  124.09    8.20
   1  -5  -1  138.29    9.30
  -1  -5   1  136.49    6.10
  -1  -5   1  138.29    9.50
   1  -5  -1  127.69    8.00
   1  -5  -1  138.99    6.20
   1   5  -1  144.59    7.90
  -1   5   1  140.09    5.50
  -1   5   1  147.19   10.30
   1   5  -1  129.39    8.90
  -1   5   1  140.49    8.90
   1   5  -1  137.79    9.90
   1  -5   1  933.81   17.80
  -1  -5  -1  953.70   18.90
  -1  -5  -1  930.91   22.60
  -1  -5  -1  964.50   18.70
   1  -5   1  963.50   14.40
   1  -5   1  975.20   23.20
   1   5   1  996.00   27.40
  -1   5  -1  939.21   23.40
  -1   5  -1  959.40   17.70
  -1   5  -1  957.50   22.70
  -1   5  -1  989.60   23.70
  -3  -5  -1  965.10   17.90
  -3  -5  -1  969.10   27.80
   3  -5   1 1025.90   27.60
  -3  -5  -1  986.20   29.00
   3  -5   1  969.40   16.40
   3  -5   1 1020.00   24.90
  -3  -5  -1  947.21   18.50
  -3   5  -1 1019.20   25.00
  -3   5  -1  978.60   27.90
   3   5   1  976.60   18.60
   3   5   1 1025.50   30.60
   5  -5   1   43.10    8.50
  -5  -5  -1   44.30    9.00
   5  -5   1   32.70    3.30
  -5  -5  -1   36.40    7.90
  -5   5  -1   49.00    8.00
   5   5   1   50.39   12.70
  -5   5  -1   35.90    8.60
  -5   5  -1   43.70    4.00
  -5   5  -1   32.20    6.20
   5   5   1   51.39    5.60
  -7  -5  -1  179.88   16.80
  -7  -5  -1  184.98   15.70
   7  -5   1  213.68   16.90
   7  -5   1  179.88    9.20
   7   5   1  193.88   19.00
   7   5   1  176.88   11.50
  -7   5  -1  162.88    9.20
  -7   5  -1  185.48   15.30
  -7   5  -1  174.78   16.40
  -7   5  -1  171.28   13.60
   9  -5   1   27.20    6.30
   9  -5   1   25.80   10.00
  -9  -5  -1   23.10    8.30
   9   5   1   23.50    8.60
   9   5   1   29.70   11.30
  -9   5  -1   39.90   11.00
  -9   5  -1   32.90    9.40
  -9   5  -1   31.60    9.20
  -9   5  -1   27.60    5.70
  11  -5   1   45.00   13.00
 -11  -5  -1   62.89   13.50
 -11  -5  -1   40.00   10.90
 -11   5  -1   48.10   11.70
  11   5   1   44.20   16.40
 -11   5  -1   31.10   12.10
 -11   5  -1   59.39   10.70
  11   5   1   53.69    9.70
  12  -6  -1   -9.50   11.20
 -12  -6   1   -2.00    5.10
 -12   6   1   14.90    8.70
  12   6  -1   17.70   13.20
 -12   6   1   32.10   12.30
  10  -6  -1    1.90    8.70
 -10  -6   1   15.80    9.90
 -10  -6   1   29.00   10.30
 -10   6   1   18.10    5.40
  10   6  -1   22.80    8.20
 -10   6   1    8.40    7.30
 -10   6   1    7.90   10.00
  10   6  -1   28.80   12.50
   8  -6  -1   95.39   15.30
  -8  -6   1  110.09   15.80
  -8  -6   1   78.29   15.10
   8  -6  -1   92.89    9.50
  -8   6   1   89.89    6.90
   8   6  -1   77.49   10.90
  -8   6   1   69.79   11.80
   8   6  -1   96.69   16.10
  -8   6   1   79.69   14.10
  -6  -6   1   84.89   12.80
  -6  -6   1   90.99    6.00
  -6  -6   1   98.89   13.80
   6  -6  -1  101.89    8.30
   6  -6  -1   84.39   12.50
  -6   6   1   96.39    5.80
  -6   6   1  100.29   14.30
   6   6  -1   95.89   10.00
  -6   6   1  103.19   12.90
   6   6  -1   91.39   14.00
  -4  -6   1 1571.14   30.90
  -4  -6   1 1523.25   40.80
   4  -6  -1 1557.24   40.10
  -4  -6   1 1567.94   43.20
   4  -6  -1 1644.84   40.70
   4  -6  -1 1598.04   30.50
   4   6  -1 1594.74   40.70
  -4   6   1 1542.15   39.60
   4   6  -1 1560.64   34.40
  -4   6   1 1550.64   40.50
   2  -6  -1  462.45   16.90
  -2  -6   1  458.75   13.10
   2  -6  -1  444.36    9.20
   2  -6  -1  463.45   12.50
  -2  -6   1  470.35   19.40
   2  -6  -1  473.95   18.30
  -2  -6   1  486.55   17.90
   2   6  -1  456.05   18.20
  -2   6   1  471.75   17.70
  -2   6   1  445.56   17.80
  -2   6   1  455.35    9.80
   2   6  -1  452.05   15.00
   0  -6  -1  958.70   26.70
   0  -6   1  982.80   26.20
   0  -6  -1  958.30   21.50
   0  -6   1  937.41   21.40
   0  -6   1  978.60   18.50
   0  -6  -1  965.70   22.10
   0  -6  -1  936.91   19.60
   0   6  -1 1003.00   24.50
   0   6  -1  940.11   24.90
   0   6   1  979.00   26.70
   0   6   1  939.21   27.70
   0   6  -1  959.60   24.80
   2  -6   1  309.07    6.30
  -2  -6  -1  299.27    9.70
   2  -6   1  302.37    7.70
   2  -6   1  305.37    6.20
  -2  -6  -1  294.17   13.80
  -2  -6  -1  311.07    9.60
   2  -6   1  322.37   13.40
  -2  -6  -1  313.47   15.70
   2  -6   1  306.07    7.20
   2  -6   1  302.67   13.90
   2   6   1  324.37   16.80
   2   6   1  316.07    9.50
  -2   6  -1  326.67   13.10
  -2   6  -1  312.67   14.20
   4  -6   1  348.47   15.40
   4  -6   1  334.27   16.90
   4  -6   1  325.27   10.40
  -4  -6  -1  338.77   17.70
   4  -6   1  345.07    7.80
  -4  -6  -1  338.67    8.70
  -4  -6  -1  362.36   19.00
  -4   6  -1  325.57   15.40
   4   6   1  345.97   10.60
   4   6   1  353.16   19.70
  -4   6  -1  339.17   15.20
  -4   6  -1  344.47   18.50
  -6  -6  -1  139.69   13.70
  -6  -6  -1  116.49   13.80
   6  -6   1  116.99   12.60
   6  -6   1  139.79    7.30
   6   6   1  108.29   16.30
  -6   6  -1  141.19   11.90
  -6   6  -1  126.29    7.80
   6   6   1  115.09    8.40
  -6   6  -1   94.39   14.10
  -6   6  -1  121.99   12.10
   8  -6   1   93.09   15.20
   8  -6   1   90.49    8.20
  -8  -6  -1   69.19   14.00
  -8  -6  -1   78.79   13.70
  -8   6  -1   88.69   14.70
   8   6   1   85.49    8.90
  -8   6  -1   79.49   14.30
  -8   6  -1   74.59   12.50
   8   6   1   93.29   16.00
  -8   6  -1   73.09    6.50
 -10  -6  -1   77.69   15.30
  10  -6   1   44.30   12.40
 -10  -6  -1   55.29   12.70
  10  -6   1   42.70    8.40
 -10   6  -1   37.90   12.60
  10   6   1   38.30    8.30
 -10   6  -1   19.90    8.60
 -10   6  -1   34.10    6.10
  10   6   1   50.09   16.00
  12  -6   1   -5.30    8.20
 -12  -6  -1   11.80    8.30
 -12   6  -1  -11.20    5.00
  12   6   1   -2.40   10.40
 -12   6  -1    0.30    9.40
  11  -7  -1    1.70    8.30
 -11  -7   1   17.80    8.50
 -11  -7   1   -9.40    7.50
  11   7  -1   20.60   12.00
 -11   7   1   -2.30    8.50
  11   7  -1   -1.50    6.70
 -11   7   1    3.30    6.90
   9  -7  -1   87.59   11.30
   9  -7  -1   63.79   13.70
  -9  -7   1   77.89   18.70
  -9  -7   1   67.59   13.40
   9   7  -1   51.79   10.20
  -9   7   1   69.79   14.40
  -9   7   1   56.39   12.20
  -9   7   1   55.69    5.70
   9   7  -1   53.09   14.10
   7  -7  -1   76.39    9.10
  -7  -7   1   71.69   12.80
  -7  -7   1   71.09    4.30
   7  -7  -1   66.39   11.60
  -7  -7   1   62.19   10.50
   7   7  -1   78.79   10.60
   7   7  -1   68.89   13.50
  -7   7   1   77.79   12.50
  -7   7   1   63.19    4.30
  -7   7   1   70.39    4.10
  -7   7   1   84.89   13.50
   5  -7  -1  510.45   23.80
  -5  -7   1  518.65   15.80
   5  -7  -1  535.35   16.80
  -5  -7   1  503.85   24.20
  -5  -7   1  529.65   26.20
  -5   7   1  501.15   22.80
   5   7  -1  506.95   24.40
   5   7  -1  493.85   18.70
  -5   7   1  536.15   25.20
  -5   7   1  572.84   25.10
   3  -7  -1   60.39    8.90
  -3  -7   1   60.89    5.70
   3  -7  -1   68.49    5.60
  -3  -7   1   67.69   10.70
  -3  -7   1   63.49    9.50
   3  -7  -1   56.79    8.40
   3   7  -1   67.89   10.20
  -3   7   1   55.69    9.10
   3   7  -1   64.89    6.60
  -1  -7   1  324.07   16.00
   1  -7  -1  334.27   16.00
   1  -7  -1  332.17   14.00
   1  -7  -1  330.77   10.90
   1  -7  -1  328.97   10.30
  -1  -7   1  344.47   11.00
  -1  -7   1  313.87   13.50
   1   7  -1  344.97   16.40
   1   7  -1  336.47   13.40
   1   7  -1  342.37   16.00
  -1   7   1  321.77   16.30
   1  -7   1  209.28    8.30
  -1  -7  -1  214.18    8.80
   1  -7   1  216.68   12.10
  -1  -7  -1  210.48   10.90
  -1  -7  -1  222.28   13.80
   1  -7   1  217.08    7.30
   1   7   1  207.58   15.10
  -1   7  -1  221.48   12.40
  -1   7  -1  203.28   11.40
   3  -7   1  405.26   18.20
  -3  -7  -1  397.06   11.80
   3  -7   1  389.16   16.50
  -3  -7  -1  392.56   18.20
  -3  -7  -1  408.36   20.10
  -3   7  -1  422.56   18.90
   3   7   1  384.26   20.60
  -3   7  -1  389.86   16.10
   3   7   1  397.16   11.50
   5  -7   1  111.09    6.10
  -5  -7  -1  104.29   12.80
  -5  -7  -1  108.39   12.60
   5  -7   1  102.19   11.50
   5   7   1  110.49    7.00
  -5   7  -1  111.09   11.00
  -5   7  -1   89.09    9.50
  -5   7  -1  133.29   14.10
   5   7   1  115.49   14.60
   7  -7   1   67.29    6.90
  -7  -7  -1   70.19   13.30
   7  -7   1   85.99   13.50
  -7  -7  -1   44.10   10.10
   7   7   1   60.39   13.90
   7   7   1   68.69    7.00
  -7   7  -1   67.69   13.20
  -7   7  -1   69.59   12.60
  -7   7  -1   65.19    4.20
  -7   7  -1   51.99   10.10
   9  -7   1   70.39   14.50
  -9  -7  -1   70.09   13.60
  -9  -7  -1   87.09   16.00
   9  -7   1   85.29   10.10
   9   7   1   81.69    8.60
   9   7   1   87.29   17.90
  -9   7  -1   75.79   14.40
  -9   7  -1   67.49    6.00
  -9   7  -1   83.09   15.80
  -9   7  -1   75.19   12.10
 -11  -7  -1   24.30   10.80
  11  -7   1    1.20    8.20
 -11  -7  -1   21.10   11.30
 -11   7  -1    9.20   11.00
  11   7   1   51.59   16.30
 -11   7  -1    3.20    6.50
 -12  -8   1  -10.50    8.00
 -12  -8   1  -16.00    6.70
  12  -8  -1   28.00   11.10
 -12   8   1  -12.40    6.00
  12   8  -1  -12.70   13.20
 -12   8   1   13.80   10.70
 -10  -8   1   10.60    7.20
 -10  -8   1    6.20    7.90
  10  -8  -1   17.00    9.30
  10   8  -1   25.90   12.30
  10   8  -1   15.30    6.60
 -10   8   1    8.10    8.10
 -10   8   1    3.20    6.90
  -8  -8   1   80.99   16.10
   8  -8  -1   77.99   13.70
  -8  -8   1   78.79   14.30
   8  -8  -1   76.49    9.80
   8   8  -1   93.29   10.60
  -8   8   1   81.49   14.70
  -8   8   1   74.09   19.00
   8   8  -1   80.99   15.50
  -8   8   1   80.59   14.80
  -6  -8   1   45.50    5.70
   6  -8  -1   46.10    6.80
  -6  -8   1   45.70   10.30
   6  -8  -1   36.40    9.90
  -6  -8   1   32.60    8.80
  -6   8   1   29.70    9.10
   6   8  -1   52.09    8.30
  -6   8   1   49.80   10.70
   6   8  -1   57.89   13.10
   4  -8  -1   61.59    7.80
   4  -8  -1   78.99   11.60
   4  -8  -1   55.29    8.80
  -4  -8   1   57.89   10.60
  -4  -8   1   63.09    6.70
  -4  -8   1   60.29   11.30
   4   8  -1   66.29   11.80
  -4   8   1   59.19   10.40
  -4   8   1   67.59    9.00
   4   8  -1   63.79    7.10
   2  -8  -1  450.65   10.80
  -2  -8   1  470.15   19.20
  -2  -8   1  440.36   20.90
   2  -8  -1  455.65   20.20
   2  -8  -1  496.25   19.50
  -2  -8   1  458.15   14.60
   2   8  -1  456.05   16.50
   2   8  -1  447.76   21.00
  -2   8   1  455.95   20.00
  -2   8   1  447.16   10.70
  -2   8   1  465.55    9.60
  -2   8   1  447.36   19.20
   0  -8   1   98.09    7.60
   0  -8  -1  104.69    8.00
   0  -8  -1  103.19    6.80
   0  -8  -1  114.19    7.60
   0  -8   1  102.79    9.80
   0  -8   1   96.89    6.10
   0   8  -1  106.59    8.30
   0   8   1  105.19   11.30
   0   8  -1   99.19   10.00
   2  -8   1  383.76   17.10
   2  -8   1  388.66   10.70
   2  -8   1  403.86   18.00
  -2  -8  -1  380.06   12.50
   2  -8   1  396.16   10.10
  -2  -8  -1  372.76   16.90
  -2   8  -1  382.96   17.60
  -2   8  -1  384.86   16.40
   2   8   1  369.76   20.50
   2   8   1  380.36   12.50
   4  -8   1  114.99    6.20
   4  -8   1  112.69    9.90
   4  -8   1  114.49   11.90
  -4  -8  -1  112.59   12.90
  -4  -8  -1  134.89   12.50
  -4  -8  -1  130.49    7.00
   4   8   1  137.79   15.10
   4   8   1  125.89    6.90
  -4   8  -1  112.19   11.90
  -4   8  -1  138.79   10.90
   6  -8   1  128.29   14.00
   6  -8   1  123.29    7.70
  -6  -8  -1  132.59   15.00
  -6  -8  -1  140.59   15.50
  -6   8  -1  124.49   12.00
  -6   8  -1  127.39   13.00
   6   8   1  119.99   18.10
   6   8   1  109.69    7.40
  -6   8  -1  125.09   14.10
   8  -8   1   39.80    6.80
  -8  -8  -1   51.29   12.10
   8  -8   1   42.40   13.80
  -8  -8  -1   44.80   11.50
  -8   8  -1   38.90    9.30
  -8   8  -1   42.50   10.50
  -8   8  -1   51.49   13.60
   8   8   1   53.89   13.60
   8   8   1   53.89    6.90
  10  -8   1    4.60    7.60
 -10  -8  -1   17.00    8.50
 -10  -8  -1   10.00    8.30
  10  -8   1    6.90    5.50
 -10   8  -1   -1.00    8.60
 -10   8  -1    6.10    6.60
  10   8   1   40.10   15.20
 -12  -8  -1   -4.70    7.50
  12  -8   1   31.10   11.50
 -12  -8  -1   -9.60    6.80
 -12   8  -1    4.30    7.30
  12   8   1   10.00   13.00
 -12   8  -1   -5.00    8.20
 -11  -9   1   16.70    9.00
 -11  -9   1   19.00   13.00
  11  -9  -1   19.00   11.80
  11   9  -1   12.00   13.80
 -11   9   1   16.40   10.30
   9  -9  -1   54.79    9.20
  -9  -9   1   41.60   12.50
   9  -9  -1   57.39   13.50
  -9  -9   1   37.10   11.40
   9   9  -1   48.90    9.00
   9   9  -1   64.39   15.60
  -9   9   1   61.99   13.50
  -9   9   1   49.00   12.30
   7  -9  -1  154.78   11.20
  -7  -9   1  134.19   16.70
  -7  -9   1  129.09    7.20
   7  -9  -1  129.19   15.60
  -7  -9   1  152.48   16.40
   7   9  -1  135.79   11.40
   7   9  -1  141.49   19.10
  -7   9   1  124.19   15.60
  -7   9   1  169.08   16.60
  -5  -9   1  157.18   15.20
   5  -9  -1  186.08   16.20
   5  -9  -1  171.68   10.60
  -5  -9   1  153.28   16.20
   5  -9  -1  173.58   14.60
  -5  -9   1  180.78   10.20
  -5   9   1  169.68   16.20
   5   9  -1  168.58   11.20
  -5   9   1  176.98   14.40
   5   9  -1  147.79   16.50
   3  -9  -1   76.49   11.60
  -3  -9   1   59.39    6.70
   3  -9  -1   55.49    9.70
  -3  -9   1   63.19   11.00
  -3  -9   1   60.89   10.00
   3   9  -1   52.09   11.00
  -3   9   1   54.69    9.80
  -3   9   1   42.90    7.30
   3   9  -1   52.99    7.50
   1  -9  -1  220.28   14.70
  -1  -9   1  234.48   15.70
  -1  -9   1  236.28   10.40
  -1  -9   1  227.18   13.00
   1  -9  -1  245.28   13.40
   1  -9  -1  235.08   10.40
   1  -9  -1  243.38   10.00
   1   9  -1  231.98   12.80
   1   9  -1  210.48   14.80
   1   9  -1  229.58   14.70
  -1   9   1  235.58   16.90
  -1   9   1  231.48   15.60
  -1  -9  -1   52.69    8.70
  -1  -9  -1   49.80    5.70
  -1  -9  -1   63.79    7.10
   1  -9   1   63.59    5.90
   1  -9   1   62.39    9.40
   1  -9   1   60.89    5.30
  -1  -9  -1   67.49    6.40
  -1   9  -1   74.79    9.10
   1   9   1   59.79   11.30
   3  -9   1  281.07   16.40
   3  -9   1  321.77   10.70
  -3  -9  -1  320.37   12.10
   3  -9   1  331.47   18.10
  -3  -9  -1  351.96   18.80
  -3  -9  -1  322.27   20.00
  -3   9  -1  339.27   16.50
   3   9   1  302.57   20.80
  -3   9  -1  330.47   18.50
   3   9   1  308.77   11.50
   5  -9   1  138.29    8.00
   5  -9   1  137.49   12.10
  -5  -9  -1  130.39   14.10
  -5  -9  -1  146.49   15.90
  -5  -9  -1  152.18    7.00
   5  -9   1  151.78   14.40
   5   9   1  156.78    8.00
  -5   9  -1  136.09   14.50
   5   9   1  136.99   16.40
  -5   9  -1  156.78   12.70
   7  -9   1   21.10    9.00
   7  -9   1   33.50    5.70
  -7  -9  -1   27.60    9.10
  -7  -9  -1   19.80    8.30
  -7   9  -1   42.00   11.40
  -7   9  -1   37.70    9.30
   7   9   1   35.20   12.00
  -7   9  -1   27.00    8.30
   7   9   1   36.30    5.30
   9  -9   1   21.30    8.40
   9  -9   1   24.80   10.50
  -9  -9  -1   34.10   11.50
  -9  -9  -1    5.80    6.90
  -9   9  -1   21.50    9.60
   9   9   1   14.30    5.20
   9   9   1   47.80   16.20
  -9   9  -1    4.20    8.10
  -9   9  -1   26.50    8.70
  11  -9   1    0.50    5.30
  11  -9   1   -1.50    8.50
 -11  -9  -1   -4.00    8.10
  11   9   1   -9.20   11.00
 -11   9  -1   14.60    7.60
 -11   9  -1   11.40   10.10
 -10 -10   1   36.50   10.50
  10 -10  -1   27.30    8.10
 -10 -10   1   20.80    9.70
  10 -10  -1   24.00   10.50
 -10  10   1    9.00   10.10
  10  10  -1    8.50   11.50
 -10  10   1   11.50    8.70
  10  10  -1   32.80   10.50
  -8 -10   1   37.10   10.60
  -8 -10   1   56.79   12.90
   8 -10  -1   43.20    8.00
   8 -10  -1   34.70   11.00
   8  10  -1   54.59   15.00
  -8  10   1   38.00   12.00
  -8  10   1   30.00    9.60
   8  10  -1   48.20    8.40
  -6 -10   1  125.19    8.50
   6 -10  -1  111.69   15.70
  -6 -10   1  136.99   19.50
   6 -10  -1  109.59    9.70
  -6 -10   1  128.99   15.40
  -6  10   1   98.69   15.20
  -6  10   1  106.29   14.30
   6  10  -1  118.39   17.30
   6  10  -1  123.69   10.00
   4 -10  -1    1.10    5.00
  -4 -10   1   11.00    4.10
  -4 -10   1    6.90    5.10
  -4 -10   1    5.80    6.30
   4 -10  -1    9.20    4.00
   4 -10  -1    9.60    7.30
   4  10  -1   18.30    9.90
  -4  10   1   -2.00    5.70
   4  10  -1    0.90    3.50
   2 -10  -1  502.05   15.00
  -2 -10   1  490.85   24.30
  -2 -10   1  493.85   21.60
   2 -10  -1  532.25   22.30
   2 -10  -1  555.04   24.60
  -2 -10   1  533.65   17.50
  -2  10   1  507.75   22.80
  -2  10   1  519.75   24.30
   2  10  -1  526.15   19.50
   2  10  -1  533.15   25.60
   0 -10  -1  948.41   33.40
   0 -10   1  939.11   26.00
   0 -10   1  971.40   23.30
   0 -10  -1  973.70   24.00
   0 -10   1  969.40   32.60
   0 -10  -1  966.90   26.00
   0 -10  -1  994.70   27.90
   0  10   1  903.21   39.00
   0  10  -1  966.40   31.10
   0  10  -1  980.60   28.90
   0  10  -1  964.00   31.70
  -2 -10  -1   73.99   12.10
   2 -10   1   69.69    9.30
   2 -10   1   82.49    6.60
  -2 -10  -1   89.49    7.40
   2 -10   1   72.19   11.00
   2 -10   1   82.29    6.00
  -2 -10  -1   89.69    9.70
  -2  10  -1   87.39   10.70
   2  10   1   68.69   13.80
  -4 -10  -1  312.77   21.20
   4 -10   1  278.37   18.70
   4 -10   1  267.67   16.60
   4 -10   1  298.77   11.50
  -4 -10  -1  291.17   11.50
  -4 -10  -1  291.27   18.80
   4  10   1  288.07   11.50
  -4  10  -1  301.87   19.60
   4  10   1  292.87   23.20
  -4  10  -1  275.07   16.30
  -6 -10  -1    9.20    7.80
   6 -10   1   10.80    7.90
   6 -10   1    3.20    3.30
  -6 -10  -1    1.40    5.10
   6  10   1   26.80   11.70
  -6  10  -1    2.00    7.10
  -6  10  -1    1.70    5.00
   6  10   1    4.60    2.90
  -6  10  -1   12.60    5.40
   8 -10   1   32.20   10.70
   8 -10   1   39.40    7.10
  -8 -10  -1   24.70   10.20
  -8 -10  -1   48.80   12.60
   8  10   1   44.10   14.80
   8  10   1   46.50    5.70
  -8  10  -1   47.10   10.40
  -8  10  -1   25.50   10.60
  -8  10  -1   51.79   10.00
 -10 -10  -1   10.40    9.60
 -10 -10  -1   40.30   11.90
  10 -10   1   16.00   10.70
  10 -10   1   42.80    8.50
 -10  10  -1   33.80   10.00
 -10  10  -1   36.00   12.70
  10  10   1   26.30   14.70
 -11 -11   1    2.20    9.00
 -11 -11   1    8.60    8.10
  11 -11  -1   15.00   10.50
 -11  11   1    1.10   11.80
 -11  11   1   -8.40    6.80
  11  11  -1    9.30   13.50
  -9 -11   1   19.30    9.30
   9 -11  -1    2.20    5.20
   9 -11  -1   10.10    9.30
  -9 -11   1    5.50    8.70
   9  11  -1    6.40   11.10
  -9  11   1   -1.50    7.40
   9  11  -1   18.50    5.50
  -9  11   1    1.70    8.80
  -7 -11   1   94.49   16.10
   7 -11  -1   78.39   10.00
   7 -11  -1   91.09   16.10
  -7 -11   1  104.19    7.30
  -7 -11   1   80.79   14.80
   7  11  -1   99.49   11.10
   7  11  -1   77.29   14.90
  -7  11   1  111.29   17.50
  -7  11   1   99.19   17.20
   5 -11  -1    0.60    6.00
   5 -11  -1    0.00    4.10
   5 -11  -1   -0.20    3.70
  -5 -11   1    3.60    5.40
  -5 -11   1   -2.70    2.80
  -5  11   1  -10.60    4.80
   5  11  -1    3.50    3.80
  -5  11   1   -1.80    4.40
   5  11  -1   -2.20    8.60
  -3 -11   1    6.90    5.70
   3 -11  -1    2.80    3.50
   3 -11  -1   14.80    6.50
  -3 -11   1    2.30    5.80
   3 -11  -1    9.30    5.50
  -3 -11   1    5.20    4.00
  -3  11   1    4.80    6.40
   3  11  -1    4.50    4.20
  -3  11   1   15.10    5.70
   3  11  -1    0.10    7.40
  -1 -11   1  105.79   10.50
   1 -11  -1  113.69   17.30
   1 -11  -1   96.39    7.80
  -1 -11   1  110.59    8.70
   1 -11  -1   87.39    7.90
  -1  11   1  105.89    6.00
  -1  11   1   81.59   12.50
   1  11  -1  100.79   16.00
   1  11  -1  108.69    9.60
  -1 -11  -1  251.47   13.60
  -1 -11  -1  260.37   14.70
   1 -11   1  241.18   16.40
  -1 -11  -1  234.18   11.70
   1 -11   1  263.07   17.30
  -1 -11  -1  255.67   18.30
   1 -11   1  248.78   11.70
   1 -11   1  253.27   12.10
   1  11   1  252.07   19.70
  -1  11  -1  215.98   15.90
  -1  11  -1  232.58   15.10
  -3 -11  -1   77.19    7.40
   3 -11   1   76.49   11.70
  -3 -11  -1   75.69   11.70
   3 -11   1   71.69   10.40
  -3 -11  -1   88.59   14.60
   3 -11   1   85.99    9.60
  -3  11  -1   88.59   10.00
   3  11   1   77.09   14.60
   3  11   1   84.89    7.20
  -3  11  -1   66.79   11.40
   5 -11   1   64.99    7.00
   5 -11   1   42.90   10.40
  -5 -11  -1   55.59    5.50
  -5 -11  -1   59.29   11.80
   5 -11   1   83.69    9.70
  -5 -11  -1   72.79   12.90
   5  11   1   59.59   14.20
   5  11   1   59.09    5.70
  -5  11  -1   45.00   11.00
  -5  11  -1   63.19   10.10
   7 -11   1  137.59   10.50
   7 -11   1  133.19   19.00
  -7 -11  -1  118.19   18.40
  -7 -11  -1  115.29   17.30
  -7  11  -1  116.39   13.70
   7  11   1  139.49    7.70
  -7  11  -1  130.09   15.20
  -7  11  -1  146.99   17.10
   7  11   1  131.39   21.10
  -9 -11  -1   17.20    8.90
  -9 -11  -1   12.20    7.50
   9 -11   1   26.60   11.60
   9 -11   1   27.00    7.30
   9  11   1   34.50   14.90
  -9  11  -1   24.00   11.10
  -9  11  -1   33.20    9.00
 -11 -11  -1   12.50    8.90
  11 -11   1    9.90    6.30
 -11 -11  -1    9.40    9.20
  11 -11   1   15.40   10.50
 -11  11  -1    8.90   11.20
 -11  11  -1   12.10    8.50
  10 -12  -1   48.90   10.60
 -10 -12   1   32.10   20.70
 -10 -12   1   65.19   16.60
  10  12  -1   70.79   19.10
   8 -12  -1   85.19   17.00
  -8 -12   1   74.79   16.10
   8 -12  -1   88.19   11.70
  -8 -12   1   77.89   16.10
   8  12  -1   81.79    9.00
   8  12  -1   74.89   16.30
  -8  12   1   65.09   14.60
  -8  12   1   83.29   15.80
   6 -12  -1   -3.80    4.40
  -6 -12   1    2.40    3.50
   6 -12  -1    4.70    6.70
  -6 -12   1  -15.70    8.70
   6 -12  -1   -0.80    3.70
  -6 -12   1    3.60    6.20
  -6  12   1   -2.50    5.30
  -6  12   1    2.40    7.80
  -6  12   1   -6.40    7.20
   6  12  -1    7.30    4.10
   6  12  -1    4.70    9.40
   4 -12  -1  335.97   15.40
  -4 -12   1  319.37   20.90
   4 -12  -1  309.87   21.00
   4 -12  -1  324.07   22.10
  -4 -12   1  352.06   24.20
  -4 -12   1  345.47   15.50
   4  12  -1  329.57   16.60
  -4  12   1  332.47   20.80
   4  12  -1  328.47   23.80
  -4  12   1  332.77   22.20
   2 -12  -1   10.60    4.50
  -2 -12   1    6.10    4.10
   2 -12  -1    8.40    6.20
  -2 -12   1   15.30    6.80
   2 -12  -1   11.10    6.80
  -2 -12   1   13.90    8.00
   2 -12  -1   10.20    3.10
   2  12  -1   14.90    8.50
   2  12  -1    6.40    4.40
  -2  12   1   -5.50    5.40
   0 -12  -1  294.47   20.40
   0 -12   1  310.57   13.80
   0 -12   1  283.27   19.10
   0 -12  -1  279.17   16.20
   0 -12  -1  328.37   15.60
   0 -12  -1  305.57   14.10
   0 -12   1  303.77   15.10
   0  12   1  305.07   21.10
   0  12  -1  265.07   17.40
   0  12  -1  305.77   19.30
  -2 -12  -1  503.75   27.30
   2 -12   1  468.65   14.40
  -2 -12  -1  510.75   18.00
   2 -12   1  504.65   17.10
  -2 -12  -1  482.05   18.60
  -2 -12  -1  495.35   22.50
   2 -12   1  480.75   24.40
   2 -12   1  502.85   25.00
  -2  12  -1  463.35   24.30
   2  12   1  455.55   28.60
  -4 -12  -1    2.60    3.40
   4 -12   1    3.10    5.60
  -4 -12  -1    3.00    6.40
  -4 -12  -1    5.20    6.20
   4 -12   1   -1.70    3.10
   4 -12   1    5.40    5.30
  -4  12  -1    5.30    5.00
   4  12   1    2.10    9.30
  -4  12  -1    4.50    6.20
   4  12   1    1.80    2.50
  -6 -12  -1   61.89   13.90
   6 -12   1   49.20    7.40
  -6 -12  -1   34.20   12.20
  -6 -12  -1   42.40    4.30
   6 -12   1   40.00   11.80
  -6  12  -1   57.59   11.20
   6  12   1   58.29   15.10
  -6  12  -1   37.80   11.20
   6  12   1   40.00    4.80
   8 -12   1   26.90    6.80
  -8 -12  -1   12.00    7.50
  -8 -12  -1   22.30    9.80
   8 -12   1   10.90    9.40
  -8  12  -1   15.70    7.80
   8  12   1   43.60   15.60
  -8  12  -1   11.80    9.90
  10 -12   1   83.09   21.40
  10 -12   1   49.30    9.60
 -10 -12  -1   48.10   14.20
 -10 -12  -1   55.99   17.70
 -10  12  -1   33.50   12.00
  10  12   1   41.50   16.00
 -10  12  -1   41.10   11.00
 -11 -13   1   26.40   10.20
  11 -13  -1   21.70   14.50
 -11 -13   1   14.30   11.10
 -11  13   1   -9.00   10.20
 -11  13   1    5.70    8.90
   9 -13  -1   40.80   12.70
  -9 -13   1   72.29   15.80
   9 -13  -1   45.00    9.40
  -9 -13   1   69.39   16.30
  -9  13   1   33.40   10.40
  -9  13   1   38.10   13.80
   9  13  -1   50.59   16.50
   7 -13  -1   27.10   10.60
  -7 -13   1   20.70   10.20
   7 -13  -1   27.10    7.30
  -7 -13   1   14.80    7.80
  -7 -13   1   29.20    5.30
   7  13  -1    3.90   10.40
   7  13  -1   23.10    5.60
  -7  13   1   17.60   10.80
  -7  13   1   16.90    8.00
   5 -13  -1   98.09   15.90
  -5 -13   1   80.39   15.20
  -5 -13   1   69.79   13.10
   5 -13  -1   93.69   15.70
   5 -13  -1   86.99    9.60
  -5 -13   1   87.99    8.70
   5  13  -1  100.59   17.50
  -5  13   1   76.49   14.10
   5  13  -1   87.49   15.10
  -3 -13   1  151.88   16.90
   3 -13  -1  183.78   16.80
   3 -13  -1  160.58   11.40
  -3 -13   1  134.59   10.60
  -3 -13   1  166.48   15.80
   3 -13  -1  185.28   17.40
  -3  13   1  155.08   16.10
  -3  13   1  178.08   15.60
   3  13  -1  198.98   19.70
   3  13  -1  141.89   11.60
   1 -13  -1   52.19    9.40
  -1 -13   1   55.89    7.80
   1 -13  -1   59.49    7.20
   1 -13  -1   51.99    7.70
  -1 -13   1   67.99   10.00
  -1 -13   1   59.99   11.10
   1 -13  -1   44.40    9.80
  -1  13   1   64.69   13.10
   1  13  -1   52.39   12.00
   1  13  -1   56.99    9.50
  -1  13   1   60.79    5.50
   1 -13   1  131.99   10.10
   1 -13   1  109.79   13.70
  -1 -13  -1  135.59   11.50
  -1 -13  -1  120.09   15.00
   1 -13   1  134.09   10.00
  -1 -13  -1  133.09   11.90
   1 -13   1  136.99   14.20
   1  13   1  120.29   18.00
  -1  13  -1  160.48   16.00
  -1  13  -1  108.59   11.90
  -3 -13  -1  206.98   19.40
   3 -13   1  206.08   17.40
  -3 -13  -1  227.28   12.20
   3 -13   1  218.08   12.20
  -3 -13  -1  235.78   12.50
   3 -13   1  209.88   16.60
  -3 -13  -1  202.78   16.20
  -3  13  -1  158.28   15.80
   3  13   1  202.08   20.60
  -3  13  -1  219.88   17.90
  -5 -13  -1  128.59    8.50
   5 -13   1  113.89    9.90
  -5 -13  -1   83.29   13.60
  -5 -13  -1  120.39   14.70
   5 -13   1   99.49   15.30
   5 -13   1  114.69   13.10
  -5  13  -1  138.79   15.90
  -5  13  -1  128.69   13.70
   5  13   1  136.39   21.50
   7 -13   1   10.80    8.90
   7 -13   1   26.10    7.90
  -7 -13  -1   33.60   11.80
  -7 -13  -1    7.70    7.00
  -7  13  -1   21.20    8.40
   7  13   1   21.20   12.20
  -7  13  -1   28.50   11.60
  -7  13  -1   28.30    9.20
   9 -13   1    0.40    5.30
  -9 -13  -1    4.00    7.50
   9 -13   1   10.30    9.10
   9  13   1   -0.40   11.10
  -9  13  -1    3.80    6.90
  -9  13  -1   -1.30   10.20
  11 -13   1   20.30    7.80
 -11 -13  -1   16.90   10.90
 -11 -13  -1    7.30    8.00
  11 -13   1    9.20   10.30
 -11  13  -1   13.10    9.10
  11  13   1   19.10   16.40
 -11  13  -1   15.30   12.30
  10 -14  -1   31.60   13.80
  10 -14  -1   13.70    7.40
 -10 -14   1   -5.20    6.60
 -10 -14   1    8.40    8.80
  10  14  -1   27.20   15.20
 -10  14   1    9.70   11.00
   8 -14  -1   14.30    6.80
  -8 -14   1   16.00   11.40
  -8 -14   1   25.50   11.50
   8 -14  -1    7.00    9.50
   8  14  -1   21.10    6.00
   8  14  -1   10.10   12.30
  -8  14   1   41.10   12.50
  -8  14   1   18.70    9.40
   6 -14  -1  164.78   13.40
  -6 -14   1  169.78   11.20
  -6 -14   1  171.68   19.50
   6 -14  -1  187.38   20.80
  -6 -14   1  155.28   18.30
   6  14  -1  153.08   12.00
   6  14  -1  162.58   23.10
  -6  14   1  197.58   20.50
   4 -14  -1   34.10    7.10
   4 -14  -1   30.40    9.40
  -4 -14   1   40.60    7.20
  -4 -14   1   41.00   11.80
   4 -14  -1   32.50   10.00
  -4 -14   1   34.60   10.10
   4  14  -1   27.90    6.70
  -4  14   1   36.20   10.40
   4  14  -1   35.90   12.60
  -4  14   1   23.10    9.20
  -2 -14   1   47.30    7.60
  -2 -14   1   41.80    8.80
  -2 -14   1   42.60    9.70
   2 -14  -1   50.89    6.10
   2 -14  -1   37.80   10.20
   2 -14  -1   48.90   10.10
   2 -14  -1   49.10    7.90
  -2  14   1   49.90   12.10
   2  14  -1   52.29    8.80
   2  14  -1   41.40   11.30
   0 -14   1   20.70    5.50
   0 -14   1   22.90    6.10
   0 -14  -1   13.00    6.10
   0 -14   1   25.20    7.80
   0 -14  -1   19.80    5.30
   0 -14  -1   16.20    5.00
   0 -14  -1    9.30    6.30
   0 -14   1   18.70    7.50
   0  14   1   12.00    9.40
   0  14  -1    5.10    7.40
  -2 -14  -1  190.38   15.90
   2 -14   1  184.08   17.00
   2 -14   1  178.18    9.80
   2 -14   1  193.48   17.20
  -2 -14  -1  192.38   13.70
  -2 -14  -1  207.28   12.50
   2 -14   1  202.38   12.40
  -2 -14  -1  206.88   19.20
  -2  14  -1  206.68   16.30
  -2  14  -1  183.58   16.70
   2  14   1  197.58   21.30
   4 -14   1   71.09   13.00
   4 -14   1   95.19   17.30
  -4 -14  -1   88.59   17.30
  -4 -14  -1   88.09    8.20
  -4 -14  -1   98.99    8.60
   4 -14   1   89.69    9.30
  -4 -14  -1   96.69   15.00
  -4  14  -1   87.69   14.60
  -4  14  -1   79.09   13.10
   4  14   1   90.39   18.30
  -6 -14  -1    0.70    2.80
   6 -14   1   -6.20    5.80
  -6 -14  -1   -5.50    5.90
  -6 -14  -1   -2.50    5.80
   6 -14   1    1.70    4.00
  -6  14  -1   -8.60    5.50
  -6  14  -1   -8.30    5.40
   6  14   1   -2.80   10.40
   8 -14   1   74.29   11.20
  -8 -14  -1   84.99   17.90
  -8 -14  -1   61.09   14.60
   8 -14   1   56.89   15.20
  -8  14  -1   63.19   13.20
  -8  14  -1   53.39   14.70
   8  14   1   48.50   17.60
 -10 -14  -1   -4.50    7.50
  10 -14   1   12.60    6.20
  10 -14   1  -16.90    8.30
 -10 -14  -1   -6.10    6.80
 -10  14  -1   10.10   11.60
 -10  14  -1   -7.80    5.90
  -9 -15   1   32.20   12.30
   9 -15  -1   26.70   11.40
   9 -15  -1   30.60    8.60
  -9 -15   1    7.70    8.30
  -9  15   1   35.40   12.10
  -9  15   1   27.90   11.20
   9  15  -1   40.30   16.10
  -7 -15   1   20.10    9.70
   7 -15  -1   27.00   11.40
  -7 -15   1   25.10    5.30
   7 -15  -1   22.90    7.70
  -7  15   1   12.30   11.30
   7  15  -1   35.80    7.10
  -7  15   1   37.50   11.80
   7  15  -1   24.30   13.00
  -5 -15   1    8.20    4.90
  -5 -15   1    8.90    6.50
   5 -15  -1   29.00   10.10
  -5 -15   1   23.50    9.90
   5 -15  -1   12.30    5.80
   5  15  -1   -4.00    8.80
  -5  15   1   17.00    9.60
   5  15  -1   20.10    5.80
   3 -15  -1    1.10    6.10
  -3 -15   1   24.10    8.50
   3 -15  -1    2.80    4.30
   3 -15  -1    3.20    5.50
  -3 -15   1   12.70    5.10
  -3 -15   1    2.30    6.40
   3  15  -1   15.20    6.00
   3  15  -1    5.40    8.80
  -3  15   1    7.40    8.20
   1 -15  -1  109.59   12.50
   1 -15  -1  103.79   15.70
   1 -15  -1  102.39    9.30
  -1 -15   1  107.49   11.90
  -1 -15   1  114.79   15.00
   1 -15  -1  111.89   10.30
  -1 -15   1  117.19   10.80
   1  15  -1   85.99   14.90
  -1  15   1   87.59   15.00
   1 -15   1   48.70    8.00
  -1 -15  -1   29.80    9.50
   1 -15   1   51.89   11.20
   1 -15   1   30.70    6.20
  -1 -15  -1   42.80    7.30
  -1 -15  -1   49.99    9.60
  -1 -15  -1   53.99    9.20
   1 -15   1   53.99   11.00
  -1  15  -1   56.19   12.30
  -1  15  -1   58.69   11.90
   1  15   1   57.39   14.10
  -3 -15  -1   84.79   14.10
   3 -15   1   91.99   14.70
   3 -15   1   90.89    9.70
  -3 -15  -1   94.19    9.00
   3 -15   1   82.29   13.10
  -3 -15  -1   94.49   10.90
  -3 -15  -1   90.19   16.30
   3  15   1   80.99   17.60
  -3  15  -1   83.79   14.70
  -5 -15  -1   12.80    4.10
  -5 -15  -1    5.10    7.10
   5 -15   1   10.10    5.30
  -5 -15  -1   -5.90    5.40
   5 -15   1    9.70    8.70
  -5 -15  -1   11.80    4.30
  -5  15  -1   20.80    8.90
  -5  15  -1    9.50    6.70
   5  15   1   28.50   12.60
  -7 -15  -1  -15.50    6.10
   7 -15   1    2.40    5.30
  -7 -15  -1    1.90    7.90
   7 -15   1    4.40    8.00
   7  15   1    2.60   12.90
  -7  15  -1    1.10    5.70
  -7  15  -1   -6.40    7.00
   9 -15   1   11.60    7.40
  -9 -15  -1    5.20    9.40
   9 -15   1   -6.50    9.50
  -9 -15  -1   -0.60    6.90
   9  15   1   36.90   16.40
  -9  15  -1   -6.30   10.30
  -9  15  -1    2.00    7.50
   8 -16  -1   -2.50    5.40
  -8 -16   1    5.80    8.50
   8  16  -1   12.50   13.60
  -8  16   1    8.50    8.30
   6 -16  -1    4.70    7.70
   6 -16  -1    8.00    5.30
  -6 -16   1    7.80    7.40
  -6 -16   1  -12.30    6.50
   6  16  -1    1.20    3.80
  -6  16   1   -0.30    7.60
   6  16  -1    6.10   11.00
  -4 -16   1    5.90    6.30
   4 -16  -1    4.30    4.70
   4 -16  -1   -0.80    6.70
  -4 -16   1    0.40    6.60
   4 -16  -1   -5.40    7.30
  -4 -16   1   -0.10    3.80
  -4  16   1   -1.10    7.20
   4  16  -1   10.00    9.50
   4  16  -1    7.40    4.60
   2 -16  -1   26.50    8.90
   2 -16  -1   18.00    4.90
  -2 -16   1   21.90    6.20
   2 -16  -1   18.00    7.40
  -2 -16   1   30.40   11.40
  -2 -16   1   30.20    9.20
   2 -16  -1   26.50    7.10
   2  16  -1   30.00   11.20
   0 -16   1   13.50    5.90
   0 -16  -1   18.80    5.80
   0 -16   1    7.50    5.80
   0 -16  -1    5.80    6.90
   0 -16   1    5.30    4.80
   0 -16  -1   21.10    6.30
   0 -16  -1    2.90    5.80
   0 -16   1   15.40    8.20
   0  16   1    6.20    8.30
   0  16  -1    4.50    6.70
   0  16   1   14.90    3.30
   2 -16   1   -0.20    3.70
   2 -16   1    2.10    3.50
   2 -16   1    8.30    8.00
  -2 -16  -1   11.10    5.20
  -2 -16  -1    0.40    3.60
  -2 -16  -1    0.30    5.10
   2 -16   1    7.50    7.30
  -2 -16  -1    8.40    7.00
  -2  16  -1   13.10    8.10
   2  16   1    7.10    9.90
  -2  16  -1    2.10    5.40
  -4 -16  -1   35.40    6.60
  -4 -16  -1   31.90    7.80
   4 -16   1   24.80    9.90
  -4 -16  -1   22.20    8.50
  -4 -16  -1   51.19   16.20
   4 -16   1   37.60    8.20
   4  16   1   36.30   14.40
  -4  16  -1   46.60   12.70
  -6 -16  -1   49.70   12.30
   6 -16   1   64.69    9.90
  -6 -16  -1   65.69    6.70
  -6 -16  -1   78.89   15.30
   6 -16   1   95.19   17.10
   6  16   1   57.49   18.50
  -6  16  -1   26.60   11.70
   8 -16   1    0.00    5.70
  -8 -16  -1   16.50   10.20
  -8  16  -1   31.50   15.70
   8  16   1  -11.50   11.50
   9 -17  -1   -5.90    4.70
  -9 -17   1  -12.20    7.40
  -9 -17   1   18.40   10.40
   9 -17  -1   17.60   11.90
  -9  17   1    1.20    9.30
  -9  17   1   -4.90    7.50
   9  17  -1  -32.90   11.20
   7 -17  -1   -3.90    5.40
  -7 -17   1   22.20    5.80
  -7 -17   1   13.30    8.20
   7 -17  -1   21.50   10.10
  -7 -17   1   17.50    8.70
  -7  17   1    9.50   11.10
   7  17  -1   23.40   13.50
  -7  17   1    7.50    7.30
  -5 -17   1    3.00    4.30
  -5 -17   1   -5.70    6.50
   5 -17  -1   10.60    6.30
  -5 -17   1   10.00    9.80
   5 -17  -1   15.20    8.70
   5  17  -1   -5.50    9.20
  -5  17   1    0.30    7.70
   5  17  -1    1.50    4.40
  -3 -17   1   29.40    7.40
  -3 -17   1   28.10    8.80
   3 -17  -1   32.90    8.00
   3 -17  -1   24.20   10.00
  -3 -17   1   40.40   10.50
   3 -17  -1   44.70   11.60
   3  17  -1   29.90   12.80
  -3  17   1   27.00   11.20
   1 -17  -1   42.60   10.10
   1 -17  -1   42.70    7.70
  -1 -17   1   34.10    9.60
  -1 -17   1   40.90    9.50
   1 -17  -1   62.29   13.10
  -1 -17   1   82.79   16.20
  -1 -17   1   56.49    9.40
   1  17  -1   48.70   11.90
  -1  17   1   46.60   13.00
  -1 -17  -1   26.90    7.00
   1 -17   1   41.30    8.30
  -1 -17  -1   29.90    8.40
  -1 -17  -1   36.60   10.80
  -1 -17  -1   29.70    8.60
   1 -17   1   45.90   12.10
   1  17   1   37.00   11.90
  -3 -17  -1   47.90    8.80
   3 -17   1   49.90   12.10
  -3 -17  -1   63.09    9.70
  -3 -17  -1   74.89   16.10
   3 -17   1   46.50    9.00
  -3 -17  -1   42.20   10.20
   3  17   1   65.09   16.10
  -3  17  -1   74.49   14.40
  -5 -17  -1    8.70    9.30
  -5 -17  -1    2.90    8.90
  -5 -17  -1   11.60    5.30
  -5 -17  -1    5.70    4.10
   5 -17   1   29.30    7.40
   5 -17   1   11.80    8.30
  -5  17  -1  -12.50    7.30
   5  17   1    9.70   11.50
   7 -17   1   71.89   11.10
  -7 -17  -1   39.20   11.60
   7 -17   1   48.50   14.10
  -7 -17  -1   62.79   14.60
  -7  17  -1   76.69   14.40
  -7  17  -1   60.89   14.50
   7  17   1   79.19   22.40
  -9 -17  -1   -7.10    8.40
   9 -17   1   -5.10    9.20
  -9 -17  -1  -10.90    6.40
   9 -17   1    5.80    6.30
   9  17   1   -2.80   13.00
  -9  17  -1    7.70    7.90
  -9  17  -1   22.60   11.60
  -8 -18   1   37.40   12.30
  -8 -18   1   45.30   13.80
   8 -18  -1    1.10    7.80
   8 -18  -1   24.50    8.20
  -8  18   1   21.10   12.20
   8  18  -1   25.20   14.80
  -8  18   1   10.10   13.90
  -6 -18   1    9.90    6.80
  -6 -18   1   15.50    8.60
  -6 -18   1    2.60    5.10
   6 -18  -1   11.50    6.70
   6 -18  -1    2.30    8.70
  -6  18   1   10.60    8.70
   6  18  -1   32.60   13.80
  -4 -18   1   41.60   11.40
   4 -18  -1   35.90   12.00
  -4 -18   1   28.70    7.00
   4 -18  -1   47.90    9.90
  -4 -18   1   38.80   11.90
  -4  18   1   26.30   10.90
   4  18  -1   41.00   14.70
   2 -18  -1   13.10    4.40
   2 -18  -1   18.90    6.30
   2 -18  -1   15.50    8.30
  -2 -18   1    2.20    5.80
   2 -18  -1    9.60    7.80
  -2 -18   1    4.60    6.20
  -2 -18   1   -2.30    4.10
  -2 -18   1    8.80    7.40
   2  18  -1   16.80   10.20
  -2  18   1    3.90    8.00
   0 -18  -1    2.60    6.00
   0 -18   1   -0.50    7.80
   0 -18   1   19.90    6.30
   0 -18   1   11.70    7.60
   0 -18  -1   12.10    5.60
   0 -18  -1    2.80    4.50
   0 -18  -1    3.00    7.60
   0 -18   1    6.10    5.40
   0  18   1    7.20    8.60
   0  18  -1   -2.20    7.50
  -2 -18  -1    2.70    6.30
   2 -18   1   10.60    4.00
   2 -18   1   19.00    6.20
   2 -18   1   15.40    8.60
  -2 -18  -1    3.90    6.40
  -2 -18  -1    2.30    8.80
  -2 -18  -1    5.50    4.70
  -2  18  -1  -17.10    7.00
   2  18   1   -2.50    8.50
   4 -18   1    9.70    8.80
   4 -18   1    3.80    5.10
  -4 -18  -1    8.90    4.50
  -4 -18  -1    7.50    5.00
  -4 -18  -1   14.00    7.90
  -4 -18  -1    2.30    5.70
   4  18   1   16.80   12.60
  -4  18  -1    3.60    7.70
  -6 -18  -1   48.80   13.60
   6 -18   1    7.60    7.70
   6 -18   1   29.20    8.20
  -6 -18  -1   19.20    5.10
  -6 -18  -1    6.10   12.70
   6  18   1    3.90   13.80
  -6  18  -1   32.30   12.10
  -8 -18  -1   16.70   10.10
   8 -18   1    7.60    8.70
   8 -18   1   -6.40    6.30
  -8 -18  -1   30.20   10.70
   8  18   1   23.90   16.20
  -8  18  -1    6.00   10.10
  -8  18  -1   -5.00    6.60
   7 -19  -1    6.60    8.30
   7 -19  -1    6.10    5.70
  -7 -19   1   13.30    9.90
  -7 -19   1    0.80    7.90
  -7  19   1   -6.10    7.00
   7  19  -1   -4.60   11.10
  -7  19   1  -20.30    9.90
   5 -19  -1   14.30    9.40
  -5 -19   1   10.70    5.20
  -5 -19   1   10.20    8.00
   5 -19  -1    2.70    5.00
  -5 -19   1   17.10   11.60
  -5  19   1   -4.00    7.90
   5  19  -1    6.20   10.80
  -3 -19   1   27.60   10.50
  -3 -19   1   15.80    6.30
  -3 -19   1   29.00    8.00
  -3 -19   1   18.60    9.00
   3 -19  -1   23.90    7.40
   3 -19  -1   10.30    9.30
  -3  19   1   15.50   10.70
   3  19  -1   21.20   12.10
   1 -19  -1  137.79   16.90
   1 -19  -1  156.38   20.80
   1 -19  -1  149.39   13.40
  -1 -19   1  150.28   19.30
  -1 -19   1  168.78   14.20
   1 -19  -1  154.28   12.40
  -1 -19   1  137.09   14.50
   1  19  -1  109.99   18.80
  -1  19   1  175.78   20.50
  -1 -19  -1   30.60   20.70
   1 -19   1   41.90    7.80
   1 -19   1   43.50    8.60
  -1 -19  -1   14.30    7.40
  -1 -19  -1   35.30    9.70
   1 -19   1   48.90   12.70
  -1 -19  -1   45.80    8.80
   1  19   1   22.20   12.00
  -1  19  -1   51.69   13.70
  -3 -19  -1   50.69   12.10
  -3 -19  -1   38.90    8.80
  -3 -19  -1   30.10   11.10
   3 -19   1   52.59    9.40
  -3 -19  -1   54.29    9.30
   3 -19   1   55.39   13.10
  -3  19  -1   54.79   14.40
   3  19   1   55.39   16.20
  -5 -19  -1   50.19   13.20
   5 -19   1   76.59   17.10
   5 -19   1   88.99   12.80
  -5 -19  -1   50.09   12.60
  -5  19  -1   79.69   16.80
   5  19   1   79.99   20.00
   7 -19   1    7.80    6.60
   7 -19   1   11.90   10.20
  -7 -19  -1   10.90    8.50
  -7 -19  -1   -9.70    7.40
  -7  19  -1   -1.80   10.00
   7  19   1   -8.60   17.90
  -7  19  -1    0.50    6.90
  -6 -20   1   -6.30    5.90
  -6 -20   1   11.10    6.00
  -6 -20   1    0.10    9.70
   6 -20  -1    9.20   10.30
   6 -20  -1   10.50    6.70
   6  20  -1   10.20   12.10
  -6  20   1   29.20   12.50
  -4 -20   1   16.50    7.70
  -4 -20   1    9.60    6.40
  -4 -20   1   -5.80    4.50
  -4 -20   1  -15.20    7.40
   4 -20  -1    6.70    6.40
   4 -20  -1   10.50    8.10
   4  20  -1   10.40   10.90
  -4  20   1    8.50    8.70
   2 -20  -1   37.70   12.00
  -2 -20   1   44.50   10.60
   2 -20  -1   37.70    9.10
  -2 -20   1   53.89   11.40
  -2 -20   1   40.10    8.60
   2  20  -1   58.79   14.70
  -2  20   1   61.09   15.50
   0 -20   1   17.40    6.60
   0 -20  -1   22.00    7.40
   0 -20   1   22.60    9.40
   0 -20  -1   28.30   16.00
   0 -20  -1   24.40    7.50
   0 -20   1   12.80    6.50
   0 -20  -1   27.40    9.40
   0  20  -1   17.20   10.50
   0  20   1   19.40   11.40
  -2 -20  -1   17.30    7.70
   2 -20   1   24.30    7.60
  -2 -20  -1   17.70    7.30
   2 -20   1    2.70    8.10
  -2 -20  -1   11.80    5.90
  -2 -20  -1   21.10   10.40
   2  20   1   36.60   13.30
  -2  20  -1   24.00   11.70
  -4 -20  -1   -4.40    6.40
  -4 -20  -1    8.40    6.90
   4 -20   1    3.10    4.80
   4 -20   1   14.20    8.90
  -4 -20  -1   10.70    5.40
  -4 -20  -1    7.50    8.70
  -4  20  -1   -4.00    8.70
   4  20   1   23.10   14.10
   6 -20   1   15.30   11.50
   6 -20   1   33.00    9.50
  -6 -20  -1    5.80    9.00
  -6 -20  -1   40.20   13.50
  -6  20  -1   31.80   12.10
   6  20   1   31.80   21.00
   5 -21  -1   69.49   12.90
   5 -21  -1   61.89   16.10
  -5 -21   1   57.69    9.30
  -5  21   1   62.99   16.00
   5  21  -1   52.29   16.00
  -3 -21   1   -0.50    6.80
  -3 -21   1    7.30    6.50
   3 -21  -1    9.10    9.80
   3 -21  -1    1.80    7.70
  -3 -21   1   -2.10    5.00
   3  21  -1   -9.80    8.60
  -3  21   1   11.70   11.20
   1 -21  -1   12.00    9.80
   1 -21  -1   16.40    8.50
  -1 -21   1   21.00    7.70
  -1 -21   1   26.20    9.80
  -1 -21   1   34.20    9.60
   1 -21  -1   30.20    8.40
  -1  21   1   32.60   13.30
   1  21  -1   42.60   13.30
  -1 -21  -1   64.49   13.40
   1 -21   1   74.49   15.10
  -1 -21  -1   67.49   10.70
   1 -21   1   62.79   11.00
  -1 -21  -1   52.79   12.00
   1  21   1   55.49   15.90
  -1  21  -1   78.69   16.00
   3 -21   1   22.70    8.10
  -3 -21  -1    7.00    5.40
  -3 -21  -1   29.20    8.70
   3 -21   1   37.60   12.20
  -3 -21  -1   34.90    9.50
   3  21   1   15.00   12.20
  -3  21  -1   29.40   13.20
   5 -21   1    9.20    9.30
  -5 -21  -1   -5.10    9.00
  -5 -21  -1   17.40    6.10
   5 -21   1   26.70    8.70
  -5  21  -1   16.70   11.60
  -4 -22   1   -4.90    7.10
   4 -22  -1    3.60    5.90
  -4 -22   1    9.90    7.90
   4 -22  -1   10.50    9.40
  -4  22   1   -2.70   10.90
   4  22  -1    1.50    9.40
  -2 -22   1   36.80   10.40
   2 -22  -1   31.80   12.20
  -2 -22   1   28.20    9.30
   2 -22  -1   17.70    7.70
  -2 -22   1   23.20   11.50
  -2  22   1   34.90   14.30
   2  22  -1   20.60   11.70
   0 -22  -1   20.70    7.60
   0 -22   1   37.80   11.20
   0 -22   1   27.70    7.80
   0 -22   1   19.30    8.30
   0 -22  -1   39.00   12.00
   0 -22  -1   23.10    6.90
   0  22  -1   33.00   13.60
   0  22   1   51.59   16.40
   2 -22   1   24.80    7.80
  -2 -22  -1   19.80    8.30
   2 -22   1   10.20    9.90
  -2 -22  -1   12.30    6.50
  -2 -22  -1    2.70    8.40
  -2  22  -1    4.90   11.20
   2  22   1    7.30   11.20
  -4 -22  -1   37.80   11.70
   4 -22   1   53.09   15.30
  -4 -22  -1   68.99   10.00
   4 -22   1   66.39   11.60
  -4  22  -1   72.09   16.60
   4  22   1   32.60   15.40
  -3 -23   1   92.69   15.60
   3 -23  -1   44.60   14.50
   3 -23  -1   70.19   12.00
  -3 -23   1   58.79    9.90
  -3 -23   1   57.39   13.40
   3  23  -1   36.80   14.40
  -3  23   1   80.99   20.90
  -1 -23   1    6.70    5.60
  -1 -23   1   -2.80    7.80
  -1 -23   1   16.00    7.40
   1 -23  -1    3.70    8.50
   1 -23  -1    7.10    6.60
   1  23  -1   -7.00   10.90
  -1  23   1   19.60   12.40
  -1 -23  -1    3.70    8.20
   1 -23   1   -6.40    7.40
  -1 -23  -1   14.50    7.60
  -1 -23  -1    7.40    6.30
   1 -23   1   -2.30    5.50
  -1  23  -1   27.50   12.50
   1  23   1    8.70   12.30
  -3 -23  -1  -14.50    7.40
   3 -23   1   14.90   11.30
   3 -23   1   15.10    6.90
  -3 -23  -1   -0.70    5.30
   3  23   1    4.80   11.60
  -3  23  -1   14.50   11.50
   0 -24  -1   -0.70    8.00
   0 -24  -1   12.70    6.60
   0 -24   1   15.70    7.40
   0  24  -1    7.60   10.50
   0  24   1  -11.70    9.70
 -12   0   2   67.79   13.40
  12   0  -2   83.49   16.80
 -12   0   2   72.39   14.60
 -12   0   2   55.49   14.30
 -10   0   2    9.50    7.60
 -10   0   2   12.10    6.80
 -10   0   2    1.30    7.90
  10   0  -2   18.20   10.00
  -8   0   2  139.99   13.40
  -8   0   2  119.19   15.50
   8   0  -2  135.89   15.00
  -8   0   2  134.19   15.00
  -6   0   2  155.28    6.20
  -6   0   2  149.39   12.70
  -6   0   2  147.69   15.90
  -6   0   2  147.09   12.00
   6   0  -2  151.18   13.20
  -4   0   2  903.91   28.30
  -4   0   2  907.71   24.00
  -4   0   2  951.10   19.20
  -4   0   2  917.41   24.30
   4   0  -2  921.71   26.40
   2   0  -2 2298.67   36.90
  -2   0   2 2342.87   36.30
  -2   0   2 2338.57   39.80
  -2   0   2 2305.07   37.00
   2   0  -2 2302.77   41.70
  -2   0   2 2305.57   43.10
   2   0  -2 2341.77   42.90
   0   0   2  221.68    6.10
   0   0  -2  201.98    6.50
   0   0   2  219.78    7.10
   0   0   2  217.58    6.20
   0   0   2  192.98    6.80
   0   0   2  183.98    5.80
   0   0  -2  199.98    7.00
   0   0  -2  210.78    7.00
   2   0   2  779.12   16.00
  -2   0  -2  769.62   15.70
  -2   0  -2  767.12   18.00
  -2   0  -2  765.32   19.80
  -4   0  -2   20.70    4.50
  -4   0  -2   13.90    3.90
   4   0   2   14.00    3.50
  -4   0  -2   17.80    5.50
   6   0   2  478.45   11.90
  -6   0  -2  448.86   19.10
  -6   0  -2  493.35   21.00
   6   0   2  488.85   18.70
  -6   0  -2  497.95   24.40
   8   0   2   33.90    8.00
  -8   0  -2   53.89    9.70
  -8   0  -2   40.10    9.30
  -8   0  -2   44.80   11.00
 -10   0  -2   33.50    8.60
  10   0   2   47.60   10.50
 -10   0  -2   27.30   12.00
 -10   0  -2   47.00   10.60
 -12   0  -2   53.09   11.90
  12   0   2   75.19   14.20
 -12   0  -2   43.10   10.50
 -13  -1   2   -3.60    7.50
 -13  -1   2   27.50   11.90
 -13   1   2   12.40   10.30
 -13   1   2   10.30    9.90
  13   1  -2    4.30   12.80
 -13   1   2   30.00   12.20
  13   1  -2   23.70   11.60
 -11  -1   2   10.30    9.50
  11  -1  -2    9.00    9.50
 -11  -1   2   15.70    8.10
 -11  -1   2   13.70    8.90
  11   1  -2    7.90    9.00
 -11   1   2   13.20    9.40
 -11   1   2   15.60    8.50
 -11   1   2   -0.70    6.00
  -9  -1   2   48.90   12.50
  -9  -1   2   77.09   12.70
  -9  -1   2   58.09   12.10
   9  -1  -2   62.59   12.90
  -9   1   2   51.39    9.80
  -9   1   2   52.49   12.90
   9   1  -2   47.90   12.10
  -9   1   2   57.29   11.70
  -7  -1   2   43.40    9.70
   7  -1  -2   39.60    9.90
  -7  -1   2   24.80    7.80
  -7  -1   2   38.10    8.40
  -7   1   2   50.79    9.60
  -7   1   2   30.80    8.20
  -7   1   2   31.30    8.40
   7   1  -2   29.40    9.30
   5  -1  -2  539.45   22.20
  -5  -1   2  578.04   21.10
  -5  -1   2  568.74   24.20
  -5  -1   2  588.74   20.90
  -5  -1   2  584.94   14.30
  -5   1   2  546.95   12.60
  -5   1   2  552.94   20.90
  -5   1   2  551.14   23.70
   5   1  -2  584.44   22.00
  -5   1   2  567.74   19.40
  -3  -1   2 1032.50   22.30
  -3  -1   2  992.10   19.90
  -3  -1   2 1012.70   27.50
   3  -1  -2 1015.80   25.90
  -3  -1   2  993.20   24.20
  -3   1   2  982.80   19.30
  -3   1   2  991.00   26.80
   3   1  -2 1010.00   25.50
  -3   1   2  999.10   23.30
  -3   1   2 1022.30   22.70
  -1  -1   2   27.20    3.50
   1  -1  -2   28.40    3.90
   1  -1  -2   27.60    3.10
  -1  -1   2   19.40    3.10
  -1  -1   2   26.60    1.30
   1   1  -2   18.90    1.30
  -1   1   2   21.70    3.20
  -1   1   2   16.30    2.60
  -1   1   2   28.20    2.90
   1   1  -2   24.30    3.80
  -1   1   2   26.50    2.90
   1   1  -2   26.20    3.30
  -1  -1  -2   70.09    4.80
   1  -1   2   74.59    4.40
  -1  -1  -2   79.09    3.40
   1  -1   2   75.79    4.50
  -1  -1  -2   73.79    4.20
   1  -1   2   73.49    4.50
   1   1   2   72.69    5.30
  -1   1  -2   75.79    4.80
  -1   1  -2   74.39    4.70
  -1   1  -2   75.39    4.70
   1   1   2   65.19    4.00
   3  -1   2  641.74   16.80
  -3  -1  -2  644.44   18.50
  -3  -1  -2  627.24   20.20
  -3  -1  -2  643.94   17.70
  -3   1  -2  674.93   20.70
  -3   1  -2  672.73   17.20
  -3   1  -2  648.44   16.10
   3   1   2  661.83   14.50
   3   1   2  640.64   14.50
   5  -1   2  930.01   25.30
  -5  -1  -2  908.71   30.30
  -5  -1  -2  927.11   28.60
  -5  -1  -2  910.61   27.00
  -5   1  -2  840.42   33.80
   5   1   2  942.91   23.20
  -5   1  -2  796.42   34.40
  -5   1  -2  905.21   24.80
  -7  -1  -2   45.30    9.00
  -7  -1  -2   56.19   12.10
  -7  -1  -2   36.80    8.70
   7  -1   2   33.40    4.70
   7   1   2   50.39    7.90
  -7   1  -2   49.60   12.00
  -7   1  -2   19.70    6.50
   9  -1   2  103.09   13.90
  -9  -1  -2  103.69   13.70
  -9  -1  -2  112.99   17.90
  -9  -1  -2  119.39   13.20
  -9   1  -2   99.49   16.20
  -9   1  -2  113.29   11.70
   9   1   2  108.29   12.20
  -9   1  -2  110.69   14.40
 -11  -1  -2   30.60    9.30
  11  -1   2   31.00   12.00
 -11  -1  -2    3.40    5.70
 -11   1  -2   20.50    8.10
 -11   1  -2   21.30   10.90
  11   1   2   24.40    8.30
 -11   1  -2   11.10    7.30
 -13  -1  -2    2.10    7.00
  13  -1   2  -13.00   10.20
 -13   1  -2   17.00    8.60
  12  -2  -2   -9.90    6.40
 -12  -2   2    7.90    8.70
 -12  -2   2    2.80    8.10
  12   2  -2    5.10    8.10
 -12   2   2   -3.50    7.00
 -12   2   2    2.90    9.70
  12   2  -2    2.40    9.70
  10  -2  -2   29.70   10.90
 -10  -2   2   47.30   10.90
 -10  -2   2   33.80   10.80
 -10   2   2   28.20    7.80
  10   2  -2   47.50   12.20
 -10   2   2   34.20   11.50
 -10   2   2   35.20   11.90
  -8  -2   2   23.90    8.30
  -8  -2   2   18.10    7.40
  -8  -2   2   15.50    6.30
   8  -2  -2   14.90    8.60
  -8   2   2   27.00    6.90
   8   2  -2   16.70    8.10
  -8   2   2   16.30    7.50
  -8   2   2   26.70    9.50
  -8   2   2   14.20    6.70
   6  -2  -2  297.07   18.00
  -6  -2   2  303.17   19.60
  -6  -2   2  288.87    9.60
  -6  -2   2  304.57   17.80
  -6  -2   2  293.57   16.60
  -6   2   2  296.57   19.20
  -6   2   2  296.97   18.20
   6   2  -2  318.67   18.00
  -6   2   2  297.97   17.20
  -6   2   2  310.87   15.00
  -4  -2   2  174.78   12.60
   4  -2  -2  174.58   11.60
  -4  -2   2  192.08    8.20
  -4  -2   2  183.38   10.00
  -4  -2   2  192.18   11.60
   4   2  -2  207.58   12.20
  -4   2   2  195.38    7.00
  -4   2   2  194.38   12.70
  -4   2   2  189.38    9.50
  -4   2   2  177.28   10.60
  -4   2   2  187.78   12.00
  -2  -2   2 1169.08   27.40
   2  -2  -2 1123.69   25.70
  -2  -2   2 1135.39   21.00
  -2  -2   2 1153.28   25.70
  -2   2   2 1102.29   23.80
  -2   2   2 1136.99   20.80
  -2   2   2 1170.18   24.10
   2   2  -2 1165.78   27.30
   2   2  -2 1163.98   20.80
  -2   2   2 1114.19   26.70
  -2   2   2 1183.28   27.00
   2   2  -2 1185.48   26.20
  -2   2   2 1142.19   21.90
   0  -2  -2  987.60   19.70
   0  -2  -2  980.80   21.30
   0  -2   2  953.00   19.30
   0  -2  -2 1006.80   18.40
   0  -2   2 1007.50   18.70
   0  -2  -2  994.40   20.50
   0  -2   2  960.80   16.60
   0   2   2 1016.80   21.90
   0   2  -2  969.10   20.60
   0   2  -2  995.10   18.40
   0   2  -2  999.30   16.80
   0   2   2  986.50   18.10
   0   2   2 1009.30   20.70
   0   2   2  951.80   20.90
   0   2   2  985.60   15.90
  -2  -2  -2   25.30    4.50
  -2  -2  -2   31.30    4.70
   2   2   2   25.50    1.80
  -2   2  -2   26.50    5.00
  -2   2  -2   26.60    4.00
  -2   2  -2   26.50    3.60
  -2   2  -2   26.50    2.80
   2   2   2   27.90    1.90
  -2   2  -2   24.50    2.70
   2   2   2   26.50    6.00
  -4  -2  -2  280.77   13.50
  -4  -2  -2  263.07   13.50
  -4  -2  -2  282.87   15.10
   4  -2   2  263.17   12.30
  -4   2  -2  274.87   11.00
   4   2   2  281.27    8.30
   4   2   2  263.07    6.70
  -4   2  -2  281.57   11.90
   4   2   2  270.97    9.50
  -4   2  -2  268.17   14.80
   6  -2   2   16.20    2.20
  -6  -2  -2   20.80    7.60
  -6  -2  -2   13.80    6.00
   6  -2   2    7.20    5.40
  -6  -2  -2   27.20    7.10
   6   2   2   14.50    4.90
  -6   2  -2   22.20    5.20
  -6   2  -2   18.30    5.90
  -6   2  -2   10.90    6.90
   8  -2   2   81.29   11.90
  -8  -2  -2   81.69   14.20
  -8  -2  -2   77.99   12.50
   8  -2   2  102.79    7.80
  -8  -2  -2  106.59   14.30
   8   2   2   92.29   10.30
  -8   2  -2  110.39   12.60
  -8   2  -2   96.89   10.00
  -8   2  -2   82.19   14.20
  -8   2  -2   80.29   10.40
 -10  -2  -2   43.30   11.20
  10  -2   2   82.59   13.10
 -10   2  -2   41.40   13.90
  10   2   2   70.19   11.50
 -10   2  -2   80.89   11.90
 -10   2  -2   44.40   11.00
 -10   2  -2   69.99   12.70
 -12  -2  -2    6.90    6.40
 -12  -2  -2    7.50    8.20
  12  -2   2   -2.00    8.40
  12   2   2   23.10   19.20
 -12   2  -2   -8.30    5.10
 -12   2  -2   -9.50    8.50
 -12   2  -2    0.00    6.90
 -11  -3   2   28.50   10.10
  11  -3  -2   27.10   11.70
 -11  -3   2   10.80    8.30
 -11   3   2   34.80   12.20
  11   3  -2   10.00    9.10
  11   3  -2   22.40   11.30
 -11   3   2   23.30    8.00
 -11   3   2   12.90   10.60
   9  -3  -2   -3.20    6.80
  -9  -3   2    4.80    5.70
  -9  -3   2    9.70    8.00
  -9   3   2   -1.90    6.20
  -9   3   2    2.00    5.40
   9   3  -2   -4.80    6.30
  -9   3   2   12.90    7.80
  -7  -3   2   72.49   11.80
  -7  -3   2   81.39   11.90
  -7  -3   2   53.09   10.40
   7  -3  -2   85.99   13.50
  -7   3   2   58.39    9.60
  -7   3   2   82.99    8.80
  -7   3   2   84.59   13.20
   7   3  -2   75.69   11.30
  -7   3   2   87.49   14.40
   5  -3  -2  139.29    8.70
  -5  -3   2  140.59   11.80
   5  -3  -2  146.99   13.00
  -5  -3   2  134.99    7.50
  -5  -3   2  121.29   12.20
  -5  -3   2  131.89   10.50
  -5   3   2  152.68   13.00
   5   3  -2  156.28   11.80
  -5   3   2  148.79   11.70
  -5   3   2  142.79    4.10
  -5   3   2  161.08    9.30
  -5   3   2  135.89    4.00
  -5   3   2  148.29   11.80
  -3  -3   2   16.20    4.70
  -3  -3   2   10.60    4.30
   3  -3  -2   17.50    3.30
  -3  -3   2   15.20    3.10
   3  -3  -2   18.10    4.80
   3   3  -2   13.60    3.90
  -3   3   2   18.60    3.30
  -3   3   2   19.50    4.80
  -3   3   2   18.60    3.00
   3   3  -2   15.10    4.60
  -3   3   2   22.40    5.30
  -3   3   2   19.00    4.50
  -1  -3   2  159.78    8.30
  -1  -3   2  164.78    5.50
   1  -3  -2  169.68    6.10
  -1  -3   2  170.78    6.50
  -1  -3   2  166.08    8.60
   1  -3  -2  166.18    7.80
   1  -3  -2  155.78    6.60
   1  -3  -2  169.18    9.00
   1   3  -2  160.78    6.70
  -1   3   2  163.68    8.80
   1   3  -2  165.28    8.50
  -1   3   2  160.48    6.40
  -1   3   2  154.68    8.70
  -1  -3  -2 2515.75   43.00
   1  -3   2 2485.35   38.00
   1  -3   2 2418.36   39.10
  -1  -3  -2 2475.85   43.90
  -1  -3  -2 2533.55   35.50
   1   3   2 2453.35   37.00
   1   3   2 2474.55   46.40
  -1   3  -2 2526.35   38.10
   1   3   2 2443.36   35.10
  -1   3  -2 2492.55   43.20
  -3  -3  -2 1446.36   33.50
  -3  -3  -2 1498.55   33.60
   3  -3   2 1464.15   32.20
  -3   3  -2 1487.05   27.80
  -3   3  -2 1455.25   34.10
  -3   3  -2 1469.45   28.00
  -3   3  -2 1400.46   29.10
   3   3   2 1433.66   22.40
   3   3   2 1476.55   36.20
  -5  -3  -2    3.70    4.10
   5  -3   2    7.60    4.70
  -5   3  -2    6.40    3.00
  -5   3  -2    0.90    2.90
  -5   3  -2   12.00    6.10
   5   3   2    7.20    3.20
  -7  -3  -2  105.69   12.50
   7  -3   2  112.19    6.50
  -7  -3  -2  137.69   13.60
   7  -3   2  113.49   11.60
  -7   3  -2  113.29   10.80
  -7   3  -2   99.99   11.50
  -7   3  -2   83.69   13.70
   7   3   2  102.69    9.50
  -7   3  -2   98.69    8.90
   9  -3   2   60.99   11.90
  -9  -3  -2   52.59   11.00
   9  -3   2   72.59    8.60
  -9  -3  -2   76.29   12.80
   9   3   2  104.89   18.20
   9   3   2   87.39   13.00
  -9   3  -2   56.39   10.60
  -9   3  -2   69.49   11.40
  -9   3  -2   69.69   14.70
  -9   3  -2   53.79    8.90
 -11  -3  -2   50.69   12.40
 -11  -3  -2   36.30   10.00
  11  -3   2   42.70   12.10
 -11   3  -2   35.60   13.30
 -11   3  -2   46.10    9.70
  11   3   2   51.79   15.40
  11   3   2   45.10    9.90
 -11   3  -2   35.00   10.10
 -12  -4   2   -7.80    7.60
 -12  -4   2   -6.10    7.20
  12  -4  -2    1.40    8.60
  12   4  -2    6.30   11.60
  12   4  -2    5.60    8.30
 -12   4   2   -4.60    7.10
 -12   4   2   16.60    9.10
 -10  -4   2   36.80   11.50
  10  -4  -2   20.00    9.60
 -10  -4   2   43.30   13.60
 -10   4   2   20.30    9.50
  10   4  -2   45.80   12.60
 -10   4   2   15.10    9.30
  10   4  -2   19.00    9.00
 -10   4   2   27.50    6.60
   8  -4  -2   42.60   10.80
  -8  -4   2   45.10   11.10
  -8  -4   2   56.49   11.00
  -8   4   2   22.30    8.10
   8   4  -2   44.00    9.20
   8   4  -2   51.29   11.60
  -8   4   2   36.20    7.10
  -8   4   2   22.80    8.60
  -8   4   2   38.60   10.40
  -6  -4   2  147.89   14.90
   6  -4  -2  113.89   13.40
  -6  -4   2  131.39    7.50
  -6  -4   2  116.89   13.20
   6  -4  -2  123.99    9.50
   6   4  -2  141.29   12.80
  -6   4   2  121.69   12.20
  -6   4   2  119.99    8.70
   6   4  -2  126.09   12.10
  -6   4   2  135.09   13.90
  -6   4   2  121.49   12.20
  -4  -4   2  533.35   15.20
   4  -4  -2  559.54   21.20
  -4  -4   2  546.55   21.10
  -4  -4   2  554.44   22.90
   4  -4  -2  541.25   15.30
  -4   4   2  517.25   14.30
  -4   4   2  552.34   21.50
  -4   4   2  503.95   21.20
  -4   4   2  547.55   11.80
   4   4  -2  536.25   19.00
  -4   4   2  534.15   20.30
   4   4  -2  565.24   19.90
  -2  -4   2  293.17   12.70
  -2  -4   2  288.17    9.40
   2  -4  -2  303.97   12.80
   2  -4  -2  292.47   13.40
   2  -4  -2  298.97    9.60
  -2  -4   2  306.97   14.10
   2   4  -2  319.67   11.80
  -2   4   2  317.97   13.70
  -2   4   2  299.67   12.80
   2   4  -2  289.47   12.10
   2   4  -2  317.07   14.10
  -2   4   2  293.57    9.30
  -2   4   2  297.77    8.60
   0  -4   2 1134.99   26.10
   0  -4   2 1184.88   24.90
   0  -4  -2 1137.09   30.80
   0  -4  -2 1158.68   23.70
   0  -4  -2 1117.19   22.10
   0  -4  -2 1149.19   20.10
   0   4  -2 1162.58   24.50
   0   4   2 1182.38   29.30
   0   4  -2 1157.38   25.70
   0   4  -2 1137.69   22.60
   2  -4   2  574.14   14.20
   2  -4   2  549.65   12.90
  -2  -4  -2  574.14   18.20
  -2  -4  -2  577.94   19.00
  -2   4  -2  588.84   14.20
  -2   4  -2  567.74   13.10
  -2   4  -2  571.64   17.80
   2   4   2  582.64   21.10
  -2   4  -2  555.34   17.90
   4  -4   2  164.68   10.90
  -4  -4  -2  158.38    5.30
  -4  -4  -2  166.48   11.80
  -4  -4  -2  152.48   11.10
   4   4   2  153.28    5.90
  -4   4  -2  165.48    9.60
  -4   4  -2  160.38   11.80
  -4   4  -2  164.48    7.60
   4   4   2  144.99   12.70
  -6  -4  -2   64.99   10.40
   6  -4   2   86.89   10.10
  -6  -4  -2   91.89   12.50
   6   4   2   58.09   12.40
  -6   4  -2   79.89    9.50
  -6   4  -2   62.59   11.90
  -6   4  -2   88.09    9.00
  -6   4  -2   79.99    6.90
   6   4   2   63.29    6.60
   8  -4   2  193.68   10.50
  -8  -4  -2  186.88   17.30
   8  -4   2  193.88   16.10
  -8  -4  -2  199.18   17.50
   8   4   2  210.48   21.20
  -8   4  -2  200.18   12.30
  -8   4  -2  200.48   16.10
  -8   4  -2  206.88   14.80
   8   4   2  190.88   12.20
 -10  -4  -2  122.69   18.80
 -10  -4  -2  168.88   17.30
  10  -4   2  148.49   17.10
  10   4   2  128.99   21.80
 -10   4  -2  122.69   20.70
 -10   4  -2  125.79   15.70
 -10   4  -2  150.28   16.50
  10   4   2  121.29   11.50
 -10   4  -2  138.79   11.80
  12  -4   2   12.50   10.00
 -12  -4  -2    6.00    7.80
 -12  -4  -2   21.80    9.60
 -12   4  -2    9.30   10.60
  12   4   2   25.20   12.80
 -12   4  -2   -5.40    6.90
  11  -5  -2    5.00    9.80
 -11  -5   2   15.40    9.10
 -11  -5   2   46.30   12.60
 -11   5   2   16.10   10.10
 -11   5   2    3.20    7.30
  11   5  -2   32.70   12.80
 -11   5   2   32.20    7.90
  11   5  -2   17.10   10.40
  -9  -5   2   -9.40    5.20
   9  -5  -2   11.10    8.90
  -9  -5   2   10.20    7.60
   9   5  -2   -6.40    7.00
   9   5  -2   -4.50    5.20
  -9   5   2   -4.40    6.00
  -9   5   2    8.20    3.90
  -9   5   2    1.30    4.90
   7  -5  -2  206.58   17.70
  -7  -5   2  151.58   16.70
  -7  -5   2  171.88    7.70
   7  -5  -2  182.38   12.00
  -7  -5   2  195.18   16.70
  -7   5   2  170.78   15.50
  -7   5   2  166.78   16.80
  -7   5   2  168.68   10.10
   7   5  -2  197.08   16.60
   7   5  -2  174.78   14.80
  -7   5   2  149.99   14.40
  -5  -5   2  204.08   14.80
   5  -5  -2  197.18   10.20
  -5  -5   2  186.68    9.50
   5  -5  -2  173.28   14.50
  -5   5   2  187.08    8.60
   5   5  -2  175.48   12.30
  -5   5   2  185.18   14.80
  -5   5   2  150.98   13.00
   5   5  -2  195.58   13.80
  -5   5   2  186.88   14.00
   3  -5  -2  945.91   27.30
   3  -5  -2  980.50   21.40
   3  -5  -2  960.00   28.50
  -3  -5   2  967.10   21.80
  -3  -5   2  986.50   28.10
  -3  -5   2 1021.60   30.40
  -3   5   2 1002.70   27.70
   3   5  -2  945.91   25.50
  -3   5   2  964.80   18.50
  -3   5   2  952.90   18.70
   3   5  -2  957.60   25.60
  -3   5   2  989.50   28.80
  -3   5   2  969.80   18.50
   1  -5  -2   25.40    4.90
   1  -5  -2   32.70    3.90
   1  -5  -2   35.40    6.00
  -1  -5   2   20.90    4.50
   1  -5  -2   30.30    3.80
  -1  -5   2   32.20    3.50
  -1  -5   2   25.70    4.90
   1   5  -2   32.30    5.10
  -1   5   2   28.70    6.40
   1   5  -2   32.00    6.00
  -1  -5  -2  161.98    6.00
  -1  -5  -2  152.88    8.60
   1  -5   2  167.28    8.40
  -1  -5  -2  175.38    6.40
   1  -5   2  163.38    7.10
  -1  -5  -2  163.28    6.00
  -1  -5  -2  169.88   10.70
  -1   5  -2  157.38    9.50
  -1   5  -2  162.88    8.10
   1   5   2  160.58   12.20
  -1   5  -2  161.58    8.80
  -3  -5  -2  409.46   18.00
   3  -5   2  386.86   16.60
  -3  -5  -2  414.46   17.50
   3  -5   2  392.66   10.40
  -3   5  -2  419.96   10.70
  -3   5  -2  397.66   13.40
  -3   5  -2  431.76   17.70
   3   5   2  411.66   19.70
  -5  -5  -2   86.29   10.30
  -5  -5  -2  105.29   11.60
  -5  -5  -2   89.59    4.70
   5  -5   2   92.79    9.90
  -5   5  -2  105.99    9.50
   5   5   2  104.09   14.70
  -5   5  -2  112.39   11.90
  -5   5  -2   96.69    6.20
   5   5   2   91.69    5.60
  -5   5  -2  104.69    8.80
   7  -5   2   41.10    9.90
   7  -5   2   33.10    4.20
  -7  -5  -2   37.50    9.00
  -7  -5  -2   35.40    9.40
  -7   5  -2   40.50    7.30
   7   5   2   30.40   11.10
  -7   5  -2   28.30    7.40
  -7   5  -2   31.20    5.30
  -7   5  -2   36.90   10.30
   7   5   2   32.50    5.70
  -9  -5  -2   43.90   10.50
   9  -5   2   54.49    7.50
  -9  -5  -2   65.49   12.30
   9  -5   2   67.39   13.00
  -9   5  -2   46.70    9.90
  -9   5  -2   49.90   13.00
   9   5   2   60.19   14.50
  -9   5  -2   73.39    8.10
  -9   5  -2   56.09   11.20
   9   5   2   59.79    8.70
  11  -5   2   57.69   13.50
 -11  -5  -2   55.39   13.10
 -11  -5  -2   34.40   11.40
 -11   5  -2   40.80   15.00
  11   5   2   78.49   18.70
 -11   5  -2   52.09   10.00
 -11   5  -2   53.79   11.90
 -12  -6   2   -6.10   13.80
  12  -6  -2   15.40   10.90
  12   6  -2   32.40   11.80
 -12   6   2   44.10   13.00
  12   6  -2   56.69   18.20
 -12   6   2   17.30    8.80
 -10  -6   2   26.80   10.40
  10  -6  -2    8.00   10.90
 -10  -6   2   36.90   12.00
 -10   6   2   16.80   10.20
 -10   6   2   13.00    5.10
 -10   6   2    9.20   10.10
  10   6  -2   18.80   10.60
  10   6  -2   29.20    8.50
  -8  -6   2   51.59   11.30
   8  -6  -2   45.30   11.30
  -8  -6   2   52.19   10.90
  -8   6   2   52.19    6.20
  -8   6   2   40.50   11.00
   8   6  -2   51.19   10.30
  -8   6   2   66.29   13.80
   8   6  -2   69.99   13.40
  -8   6   2   45.90   11.00
  -6  -6   2   21.70    8.50
   6  -6  -2   17.90    5.00
   6  -6  -2   22.80    8.00
  -6  -6   2   18.40    8.40
   6   6  -2    9.20    5.80
  -6   6   2    5.20    4.50
  -6   6   2   10.60    6.90
  -6   6   2   11.70    6.80
  -6   6   2   13.20    3.30
  -4  -6   2  126.99    8.20
   4  -6  -2  132.49   14.00
   4  -6  -2  149.69    8.70
  -4  -6   2  139.69   12.80
   4  -6  -2  131.29   11.70
   4   6  -2  137.69   12.10
   4   6  -2  133.59   10.30
  -4   6   2  129.99    4.30
  -4   6   2  121.79    5.60
  -4   6   2  126.29   11.30
  -4   6   2  123.39    4.30
  -4   6   2  132.09   11.30
  -4   6   2  126.19    5.30
   2  -6  -2  421.16   16.60
  -2  -6   2  452.45   13.10
   2  -6  -2  440.76   11.30
  -2  -6   2  436.26   17.40
   2  -6  -2  456.45   18.60
  -2  -6   2  437.76   18.80
   2  -6  -2  434.66   13.00
   2   6  -2  447.66   16.30
  -2   6   2  450.35   18.30
  -2   6   2  456.25   12.10
  -2   6   2  427.06   11.00
   2   6  -2  447.06   16.90
   2   6  -2  440.96   18.50
  -2   6   2  435.86   17.80
   0  -6   2   89.59    6.70
   0  -6   2  105.99    8.20
   0  -6  -2   99.19    6.70
   0  -6  -2   91.59    5.50
   0  -6   2   98.79    5.20
   0  -6  -2  101.99    8.80
   0  -6  -2   96.39    6.40
   0   6  -2   82.59    8.20
   0   6  -2   98.09    7.60
   0   6  -2   91.19    7.40
   0   6   2   86.99   10.60
   2  -6   2 1269.77   23.80
   2  -6   2 1333.57   29.30
   2  -6   2 1316.47   23.90
  -2  -6  -2 1302.17   22.20
  -2  -6  -2 1332.07   22.60
  -2  -6  -2 1334.17   32.80
  -2  -6  -2 1342.07   23.30
  -2  -6  -2 1394.46   36.00
  -2   6  -2 1353.46   32.80
  -2   6  -2 1320.97   28.90
   2   6   2 1362.06   37.50
  -2   6  -2 1333.57   32.60
  -4  -6  -2  229.98   16.80
   4  -6   2  234.68   14.30
  -4  -6  -2  197.38   14.50
   4  -6   2  193.88    7.00
  -4   6  -2  220.68   13.20
  -4   6  -2  217.28    7.30
   4   6   2  216.18    5.50
   4   6   2  202.18   16.40
  -6  -6  -2  353.86   21.20
  -6  -6  -2  364.76   21.80
   6  -6   2  319.57   19.40
  -6   6  -2  326.47   17.60
  -6   6  -2  363.46   17.40
  -6   6  -2  362.06   22.10
   6   6   2  332.67   23.00
  -6   6  -2  347.17   11.60
  -8  -6  -2   89.99   14.70
   8  -6   2   76.89    7.10
  -8  -6  -2   71.79   13.70
   8  -6   2   91.89   13.90
   8   6   2   70.89    7.20
  -8   6  -2   70.19    6.90
  -8   6  -2   63.89   10.50
   8   6   2   57.69   13.60
  10  -6   2   15.30    8.90
 -10  -6  -2   32.70   10.00
 -10  -6  -2   45.40   11.90
  10  -6   2   29.50    7.10
  10   6   2   26.80   10.80
 -10   6  -2   46.30   13.10
 -10   6  -2   34.10    9.20
  10   6   2   15.50   11.00
 -10   6  -2   43.30   10.50
 -10   6  -2   28.80    6.40
 -12  -6  -2    5.80    8.40
  12  -6   2   25.10   11.90
 -12   6  -2   12.00   12.90
  12   6   2   15.80   11.80
 -12   6  -2   21.80    8.80
 -11  -7   2   11.00    9.30
 -11  -7   2   15.10    9.80
  11  -7  -2   15.10   10.80
  11   7  -2   22.20   13.60
 -11   7   2    6.10    9.50
  11   7  -2    7.70    8.10
 -11   7   2   19.90    9.50
  -9  -7   2   17.50    9.00
   9  -7  -2   18.30    9.60
  -9  -7   2    4.10    7.00
  -9   7   2   18.90    4.00
  -9   7   2   22.50    9.40
   9   7  -2   27.10    8.50
   9   7  -2   19.90   10.60
  -9   7   2   25.90   10.80
  -7  -7   2   25.90    4.60
   7  -7  -2   35.80    7.00
  -7  -7   2   25.90    8.50
   7  -7  -2   33.80   10.10
  -7  -7   2   21.40    7.60
  -7   7   2   19.40    6.90
   7   7  -2   25.20    7.80
   7   7  -2   22.40    9.40
  -7   7   2   25.80    9.70
  -7   7   2   22.40    8.50
  -5  -7   2  893.51   23.40
   5  -7  -2  901.91   32.30
  -5  -7   2  925.21   35.40
  -5  -7   2  906.01   33.00
   5  -7  -2  928.91   24.10
  -5   7   2  868.91   31.80
  -5   7   2  884.01   33.00
   5   7  -2  918.51   31.90
  -5   7   2  897.31   16.10
  -5   7   2  917.61   32.50
   5   7  -2  944.11   28.30
  -5   7   2  870.01   16.10
   3  -7  -2    5.60    4.10
  -3  -7   2    3.90    4.00
  -3  -7   2    3.90    2.80
   3  -7  -2    3.30    2.60
  -3  -7   2    2.70    4.40
   3  -7  -2    3.90    4.30
  -3   7   2   -0.50    1.60
  -3   7   2    3.30    1.40
  -3   7   2    1.70    1.90
   3   7  -2   -2.00    3.10
  -3   7   2   -0.70    4.20
   3   7  -2   -0.60    5.20
  -3   7   2    0.40    3.50
  -1  -7   2 1232.88   33.20
  -1  -7   2 1235.58   24.20
   1  -7  -2 1231.98   39.10
  -1  -7   2 1207.48   29.60
   1  -7  -2 1226.18   25.40
   1  -7  -2 1218.78   29.50
   1  -7  -2 1220.68   25.10
   1   7  -2 1259.47   30.50
   1   7  -2 1269.47   30.80
  -1   7   2 1212.88   34.00
  -1  -7  -2  325.67   13.90
  -1  -7  -2  344.07   11.30
   1  -7   2  324.57   11.30
   1  -7   2  338.27    7.10
  -1  -7  -2  335.27   10.70
  -1  -7  -2  359.26   17.30
   1  -7   2  329.57   16.60
  -1   7  -2  347.27   14.20
   1   7   2  352.26   19.10
  -1   7  -2  343.67   14.80
  -1   7  -2  334.37   15.10
  -3  -7  -2  841.02   27.50
  -3  -7  -2  827.12   15.60
   3  -7   2  806.42   15.70
   3  -7   2  795.32   15.70
  -3  -7  -2  821.62   16.10
  -3  -7  -2  814.12   15.00
   3  -7   2  778.32   23.30
   3  -7   2  811.92   27.30
  -3  -7  -2  872.81   29.70
  -3   7  -2  825.52   27.30
   3   7   2  828.52   31.00
  -3   7  -2  841.32   23.20
  -5  -7  -2  142.49    5.00
  -5  -7  -2  142.89   14.40
   5  -7   2  132.59    5.30
   5  -7   2  138.89   13.60
  -5  -7  -2  127.39   12.90
  -5   7  -2  135.09   13.60
   5   7   2  138.09    5.10
  -5   7  -2  140.49   11.40
   5   7   2  143.09   17.50
  -5   7  -2  136.99   10.50
  -7  -7  -2  148.39   15.90
   7  -7   2  185.98   17.10
   7  -7   2  167.28    8.10
  -7  -7  -2  174.68   16.80
   7   7   2  132.79   19.60
   7   7   2  172.88    8.60
  -7   7  -2  169.48   10.70
  -7   7  -2  160.08   13.90
  -7   7  -2  172.38   13.30
  -7   7  -2  163.98   17.80
   9  -7   2   25.30    5.70
  -9  -7  -2   11.10    9.20
   9  -7   2   24.20    9.40
  -9  -7  -2   28.90   10.40
  -9   7  -2   33.50    9.00
   9   7   2   39.70   13.60
   9   7   2   31.10    5.30
  -9   7  -2   21.00   11.10
  -9   7  -2   27.20    5.00
  -9   7  -2   42.50    9.90
 -11  -7  -2    7.40    9.00
 -11  -7  -2   20.00   10.40
  11  -7   2   30.20   10.80
  11  -7   2   24.00    7.30
  11   7   2   17.50   12.30
 -11   7  -2   36.30   12.70
 -12  -8   2   10.70    9.10
 -12  -8   2   22.80   11.50
  12  -8  -2   -9.80    8.70
 -12   8   2    4.20    7.90
  12   8  -2   -5.50   12.60
 -12   8   2   12.00    9.90
 -10  -8   2   67.09   15.10
  10  -8  -2   43.80   13.30
 -10  -8   2   66.29   14.50
  10   8  -2   55.79   10.90
 -10   8   2   69.69   14.80
  10   8  -2   68.39   15.90
 -10   8   2   40.80   12.40
   8  -8  -2   59.29   13.60
   8  -8  -2   64.89    9.20
  -8  -8   2   65.59   13.20
  -8  -8   2   41.70    9.80
  -8  -8   2   54.59    4.90
  -8   8   2   43.50   12.70
   8   8  -2   61.79    9.90
  -8   8   2   54.39   14.40
   8   8  -2   64.49   14.00
   6  -8  -2   62.79    8.00
   6  -8  -2   62.79   11.20
  -6  -8   2   62.49    7.40
  -6  -8   2   61.39   11.30
  -6  -8   2   37.10    9.40
  -6   8   2   59.69   11.10
  -6   8   2   73.39   12.40
  -6   8   2   61.09   11.70
   6   8  -2   55.99    9.40
   6   8  -2   61.89   11.60
  -4  -8   2  235.08   16.50
  -4  -8   2  257.97   18.10
   4  -8  -2  225.98   16.10
   4  -8  -2  270.57   17.20
   4  -8  -2  256.87   11.90
  -4  -8   2  226.08   11.50
  -4   8   2  229.38   16.60
   4   8  -2  243.38   14.00
   4   8  -2  249.08   16.80
  -4   8   2  240.68   16.00
   2  -8  -2  363.86   18.90
   2  -8  -2  340.77   16.30
  -2  -8   2  380.96   13.20
  -2  -8   2  397.66   17.90
  -2  -8   2  339.17   18.30
   2  -8  -2  355.16   11.10
   2  -8  -2  362.46   12.90
   2   8  -2  339.77   15.50
  -2   8   2  392.16   11.50
  -2   8   2  353.86   18.50
   2   8  -2  372.36   20.90
   2   8  -2  378.56   18.00
   0  -8  -2  116.89    8.20
   0  -8   2  121.79   10.20
   0  -8   2  128.49    6.30
   0  -8   2  120.59    8.40
   0  -8  -2  127.99   11.30
   0  -8  -2  126.49    7.30
   0  -8  -2  121.99    8.20
   0   8  -2  112.99    9.70
   0   8  -2  115.09    9.60
   0   8   2  131.39   12.80
  -2  -8  -2   13.00    3.30
  -2  -8  -2   15.50    6.00
   2  -8   2   14.90    3.10
  -2  -8  -2    7.00    4.60
   2  -8   2   14.10    1.80
   2  -8   2   11.00    3.80
  -2  -8  -2   10.90    2.90
   2  -8   2   11.90    1.80
   2   8   2    2.10    7.70
  -2   8  -2   12.80    4.10
  -2   8  -2    7.10    4.80
  -4  -8  -2  296.37    8.00
   4  -8   2  309.17   18.20
  -4  -8  -2  313.57   19.60
  -4  -8  -2  303.47   18.20
  -4   8  -2  317.47   18.80
   4   8   2  315.47   21.60
  -4   8  -2  291.97   17.10
   6  -8   2  221.48   17.60
  -6  -8  -2  246.08   19.30
  -6  -8  -2  221.38   17.70
  -6  -8  -2  202.88    6.30
   6  -8   2  215.88    8.10
  -6   8  -2  213.88   15.20
  -6   8  -2  219.28   19.10
   6   8   2  238.78   21.10
   6   8   2  203.58    6.80
  -6   8  -2  211.18   14.10
   8  -8   2   51.49   13.80
  -8  -8  -2   55.59   12.20
  -8  -8  -2   67.79   14.00
   8  -8   2   59.79    6.90
  -8   8  -2   45.30    9.90
  -8   8  -2   66.99   14.50
  -8   8  -2   58.59   10.70
  10  -8   2   12.30    5.90
 -10  -8  -2    8.50    7.90
  10  -8   2   11.40    8.80
 -10  -8  -2    7.80    6.70
 -10   8  -2   20.10   10.60
 -10   8  -2    8.70    6.50
  10   8   2   26.10   14.50
 -12  -8  -2   14.00   10.20
  12  -8   2   12.90   10.90
 -12  -8  -2   22.40   10.50
 -12   8  -2   32.20   10.50
  12   8   2   30.70   17.50
 -12   8  -2   32.90   13.30
 -11  -9   2   21.90   10.00
  11   9  -2   11.70   11.20
  11   9  -2   37.20   13.70
 -11   9   2   -0.30   10.10
   9  -9  -2   31.70   11.40
   9  -9  -2   23.90    6.90
  -9  -9   2   27.90   10.80
  -9  -9   2   46.00   19.50
  -9   9   2   13.20    9.90
  -9   9   2   37.10   11.20
   9   9  -2   41.70    9.00
   9   9  -2   39.30   12.80
  -7  -9   2  207.08   19.00
   7  -9  -2  239.38   21.10
  -7  -9   2  247.18   11.50
  -7  -9   2  238.78   21.80
   7  -9  -2  245.28   14.40
  -7   9   2  214.28   19.30
  -7   9   2  238.18   20.70
   7   9  -2  235.98   15.80
  -7   9   2  243.78   20.60
   7   9  -2  230.28   20.30
  -5  -9   2  405.56   23.50
  -5  -9   2  410.76   16.20
   5  -9  -2  390.16   22.50
   5  -9  -2  419.86   23.20
  -5  -9   2  376.16   24.00
   5  -9  -2  397.46   16.30
  -5   9   2  423.76   23.60
   5   9  -2  386.76   22.90
   5   9  -2  426.86   19.00
  -5   9   2  399.66   22.20
   3  -9  -2  530.45   22.80
  -3  -9   2  520.75   17.20
  -3  -9   2  501.25   24.60
   3  -9  -2  506.55   16.90
  -3  -9   2  501.05   22.50
   3  -9  -2  498.35   23.60
  -3   9   2  475.35   23.00
  -3   9   2  475.95   10.80
   3   9  -2  524.05   20.40
   3   9  -2  492.25   23.50
  -3   9   2  498.25   11.20
   1  -9  -2   49.00    8.10
  -1  -9   2   57.29    8.50
   1  -9  -2   70.69    6.10
  -1  -9   2   75.59    9.40
  -1  -9   2   67.19    6.10
   1  -9  -2   69.09    6.30
   1  -9  -2   68.79    7.70
   1   9  -2   64.29    8.20
   1   9  -2   60.99    8.60
   1   9  -2   67.99   10.20
  -1   9   2   60.89   10.10
  -1  -9  -2  531.95   19.70
   1  -9   2  537.15   21.50
   1  -9   2  535.05   13.60
  -1  -9  -2  540.05   17.00
  -1  -9  -2  535.45   15.90
   1  -9   2  531.85   16.40
  -1  -9  -2  526.55   23.70
  -1   9  -2  566.34   21.80
   1   9   2  513.45   25.80
  -1   9  -2  543.65   20.60
  -1   9  -2  513.05   20.60
   3  -9   2  306.97   15.60
   3  -9   2  336.47   19.00
  -3  -9  -2  323.97   20.40
   3  -9   2  324.17    8.50
   3  -9   2  319.97    8.50
   3  -9   2  321.97    8.60
  -3  -9  -2  314.37   10.90
  -3  -9  -2  283.77   17.40
   3   9   2  336.77   23.10
  -3   9  -2  317.57   15.50
  -3   9  -2  307.27   18.30
   5  -9   2  336.77   21.00
  -5  -9  -2  318.27   21.90
   5  -9   2  304.57    9.60
  -5  -9  -2  303.27   20.70
  -5  -9  -2  308.37    7.70
  -5   9  -2  320.97   16.70
  -5   9  -2  273.27   20.10
   5   9   2  305.17   23.10
  -5   9  -2  319.67   17.70
  -7  -9  -2  208.48   19.40
  -7  -9  -2  194.68   18.50
   7  -9   2  208.58   10.30
   7  -9   2  194.58   17.80
  -7   9  -2  211.98   19.50
  -7   9  -2  202.18   16.40
   7   9   2  208.38   22.70
  -7   9  -2  200.48   14.80
   9  -9   2   10.90    8.70
  -9  -9  -2    0.30    7.30
   9  -9   2   13.10    4.50
  -9  -9  -2   -5.00    5.90
  -9   9  -2   -1.40    7.90
   9   9   2    1.10   10.10
  -9   9  -2    2.00    4.60
  -9   9  -2    3.50    5.80
 -11  -9  -2    5.40   12.40
  11  -9   2    2.60    5.40
  11  -9   2    8.10   10.00
 -11   9  -2   24.20    9.10
  11   9   2   12.60   12.30
 -11   9  -2   17.60   11.80
 -10 -10   2   -1.20    7.00
 -10 -10   2   11.90    9.90
  10 -10  -2   31.90   11.50
  10  10  -2   12.80    7.00
 -10  10   2    4.90    8.40
 -10  10   2    7.30    8.70
  10  10  -2   13.40   12.30
   8 -10  -2   16.90    6.10
  -8 -10   2   22.60    6.40
  -8 -10   2   32.80   10.80
   8 -10  -2   14.90   10.10
  -8 -10   2   17.90    9.10
   8  10  -2   25.10    7.00
  -8  10   2   12.70   10.00
   8  10  -2   21.30   11.10
  -8  10   2   25.60   10.50
   6 -10  -2  165.08   11.70
  -6 -10   2  147.59   17.50
   6 -10  -2  161.28   16.60
  -6 -10   2  172.78   17.00
  -6 -10   2  142.89   10.10
   6  10  -2  160.18   17.00
   6  10  -2  164.28   12.70
  -6  10   2  175.98   17.40
  -6  10   2  152.18   15.90
  -6  10   2  137.79   15.50
   4 -10  -2  550.44   26.30
   4 -10  -2  529.25   18.60
   4 -10  -2  489.35   24.50
  -4 -10   2  527.55   26.00
  -4 -10   2  537.95   18.90
  -4 -10   2  478.75   26.20
   4  10  -2  529.25   21.50
  -4  10   2  491.65   25.10
   4  10  -2  494.75   25.70
  -4  10   2  513.35   25.50
   2 -10  -2  138.69    9.50
  -2 -10   2  176.18   10.10
   2 -10  -2  155.08   14.10
   2 -10  -2  148.69   12.80
   2 -10  -2  147.09    7.80
  -2  10   2  160.98    7.90
   2  10  -2  151.98   11.60
   2  10  -2  153.48   14.30
  -2  10   2  155.28   14.20
   0 -10   2  108.39    7.50
   0 -10  -2   98.29    7.70
   0 -10   2  105.19   11.10
   0 -10   2  100.39    9.20
   0 -10  -2   93.19   11.50
   0 -10  -2   94.19    8.70
   0 -10  -2  107.89    8.90
   0  10  -2  110.19   10.10
   0  10  -2  102.89    9.90
   0  10   2   79.49   13.20
   0  10  -2   95.99   11.10
   2 -10   2  108.29   11.50
   2 -10   2  101.49    6.30
  -2 -10  -2  105.39   12.70
  -2 -10  -2  100.99    7.40
   2 -10   2   88.09   11.10
   2 -10   2   99.89    6.80
  -2 -10  -2  104.19    7.60
  -2 -10  -2   89.19   12.00
  -2  10  -2   84.19    9.20
   2  10   2  100.69   15.90
  -2  10  -2  105.59   11.10
   4 -10   2  313.47   10.30
  -4 -10  -2  318.17   21.90
  -4 -10  -2  323.87   10.60
   4 -10   2  334.37   20.50
  -4 -10  -2  300.07    9.80
  -4 -10  -2  321.67   19.90
  -4  10  -2  325.77   17.10
   4  10   2  309.17   24.80
  -4  10  -2  319.87   20.10
  -6 -10  -2    2.50    4.80
  -6 -10  -2    1.80    5.30
   6 -10   2    3.30    2.90
   6 -10   2    3.10    6.50
  -6  10  -2    1.00    4.20
  -6  10  -2    7.30    5.50
   6  10   2    5.00    8.80
  -6  10  -2    0.90    5.40
  -8 -10  -2    0.70    6.00
   8 -10   2   -3.30    6.80
   8 -10   2   10.10    4.20
  -8 -10  -2    3.10    7.60
  -8  10  -2   10.60    5.90
  -8  10  -2    1.20    5.30
  -8  10  -2   13.70    8.80
   8  10   2    0.30   11.00
  10 -10   2   63.09   10.40
  10 -10   2   42.00   13.70
 -10 -10  -2   41.50   11.40
 -10 -10  -2   55.89   12.40
 -10  10  -2   35.70   14.80
 -10  10  -2   35.90   10.20
  10  10   2   49.00   16.70
 -11 -11   2   18.70    9.80
  11 -11  -2   28.40   12.10
 -11 -11   2   14.00   10.10
  11  11  -2   23.70   14.20
 -11  11   2   -3.50    6.50
 -11  11   2  -11.40    8.30
  -9 -11   2   36.90   12.90
  -9 -11   2   39.10   12.40
   9 -11  -2   40.30   13.00
   9 -11  -2   34.10    7.50
  -9  11   2   25.70    9.10
   9  11  -2   33.40    8.20
  -9  11   2   15.00    9.20
   9  11  -2   34.70   14.20
  -7 -11   2   77.19   14.80
   7 -11  -2   97.49   15.70
   7 -11  -2  106.59   10.90
  -7 -11   2  100.19    8.50
  -7 -11   2  125.29   20.00
   7  11  -2  111.59   17.90
   7  11  -2   89.89   10.50
  -7  11   2   88.99   16.10
  -5 -11   2   75.99   14.40
   5 -11  -2   60.69   11.70
  -5 -11   2   58.89   12.20
  -5 -11   2   63.09    8.20
   5 -11  -2   75.89   13.30
   5 -11  -2   81.89    9.90
   5  11  -2   65.69    9.80
   5  11  -2   62.59   13.10
  -5  11   2   52.49   11.30
  -5  11   2   49.90   10.80
   3 -11  -2   96.99    8.80
   3 -11  -2   70.19   13.00
  -3 -11   2   86.49    8.50
   3 -11  -2   86.69    4.70
  -3 -11   2   94.99   12.90
  -3 -11   2  104.89   13.90
   3 -11  -2   98.49   13.50
   3  11  -2   94.19    9.90
  -3  11   2   86.49    4.60
  -3  11   2   81.49   13.20
   1 -11  -2  135.89   12.10
   1 -11  -2  138.39    9.10
   1 -11  -2  149.09    9.90
  -1 -11   2  142.59   12.00
  -1 -11   2  137.49   13.90
   1 -11  -2  124.69   13.80
  -1 -11   2  128.69    9.00
   1  11  -2  155.18   13.20
   1  11  -2  138.29   12.60
  -1  11   2  166.78   16.70
   1  11  -2  145.69   13.90
   1 -11   2  244.38   16.50
  -1 -11  -2  250.97   14.70
  -1 -11  -2  244.38   13.00
   1 -11   2  234.88   12.00
   1 -11   2  245.58   10.80
  -1 -11  -2  254.97   18.80
  -1 -11  -2  220.48   11.40
   1  11   2  246.58   20.40
  -1  11  -2  254.47   16.30
  -1  11  -2  251.17   16.30
   3 -11   2   26.10    6.80
  -3 -11  -2   27.30    8.40
  -3 -11  -2   35.90    5.10
  -3 -11  -2   35.50   10.30
   3 -11   2   27.00    3.30
   3 -11   2   30.80    3.30
   3 -11   2   32.70    4.80
   3 -11   2   34.30    9.50
  -3  11  -2   30.30    7.10
  -3  11  -2   24.10    8.10
   3  11   2   29.80   11.90
  -5 -11  -2   78.69    5.90
  -5 -11  -2   84.79   13.70
  -5 -11  -2   82.49    5.20
  -5 -11  -2   63.59   11.50
   5 -11   2   84.49    6.80
   5 -11   2   98.19   14.70
  -5 -11  -2   79.49    4.60
  -5  11  -2   82.49   13.70
   5  11   2   78.29   16.50
  -5  11  -2   80.79   10.20
   7 -11   2   52.69   13.40
  -7 -11  -2   57.99   13.20
   7 -11   2   65.99    7.60
  -7 -11  -2   86.69   15.60
  -7  11  -2   47.10   12.90
   7  11   2   68.59   20.30
  -7  11  -2   67.69   11.20
  -7  11  -2   75.89   11.60
   9 -11   2   45.90    8.10
   9 -11   2   31.90   12.40
  -9 -11  -2   28.60    9.90
  -9 -11  -2   41.90   13.40
  -9  11  -2   20.30   10.80
   9  11   2   37.30   14.80
  -9  11  -2   22.10    7.70
  -9  11  -2   28.40   12.20
 -11 -11  -2    6.70    8.30
  11 -11   2   35.40   13.10
  11 -11   2   33.10   12.60
 -11  11  -2    9.60   11.60
 -11  11  -2   35.70    9.80
  11  11   2   30.40   15.80
 -10 -12   2   23.00   10.30
  10 -12  -2   23.90   11.60
 -10 -12   2   10.60    9.30
  10  12  -2   35.70   14.50
  -8 -12   2   15.80    9.70
  -8 -12   2   16.30    4.30
   8 -12  -2   12.50    9.40
  -8 -12   2   11.90    8.80
   8 -12  -2    4.20    5.60
   8  12  -2   29.50   12.20
   8  12  -2   24.60    6.80
  -8  12   2    8.00    8.30
  -8  12   2   31.50   10.50
   6 -12  -2   25.60    9.20
   6 -12  -2   55.39   11.50
  -6 -12   2   42.50   12.70
  -6 -12   2   50.19   12.30
   6 -12  -2   43.80    9.80
  -6 -12   2   46.60    7.50
  -6  12   2   56.09   14.80
   6  12  -2   38.70    8.30
   6  12  -2   61.39   13.80
  -6  12   2   63.99   13.90
  -6  12   2   56.19   13.00
  -4 -12   2   23.50    8.30
   4 -12  -2   22.80    8.30
   4 -12  -2   38.20    7.00
  -4 -12   2   32.90    6.60
   4 -12  -2   20.90    8.60
  -4 -12   2   21.00    6.80
   4  12  -2   25.50    6.40
   4  12  -2   34.30   11.40
  -4  12   2   12.10    8.00
   2 -12  -2   46.40    9.70
   2 -12  -2   41.30    5.60
  -2 -12   2   47.50    7.30
   2 -12  -2   60.79   12.20
  -2 -12   2   44.80    9.30
  -2 -12   2   38.10    9.00
   2 -12  -2   46.40    7.30
  -2  12   2   49.30   12.10
   2  12  -2   40.80    8.60
  -2  12   2   41.90    4.80
   2  12  -2   37.10    9.80
   0 -12   2  179.38   15.10
   0 -12   2  175.28   12.60
   0 -12  -2  177.48   16.50
   0 -12  -2  173.98   10.90
   0 -12  -2  173.38   11.90
   0 -12  -2  190.48   13.20
   0 -12   2  196.88   10.90
   0  12   2  171.88   18.00
   0  12  -2  177.58   13.80
   0  12  -2  178.98   15.30
   2 -12   2   53.89   10.10
   2 -12   2   49.00    6.30
  -2 -12  -2   51.99    9.10
  -2 -12  -2   43.10    6.30
   2 -12   2   59.59    6.50
  -2 -12  -2   34.50    8.60
  -2 -12  -2   44.70    6.50
   2 -12   2   57.39    9.90
   2  12   2   54.09   14.00
  -2  12  -2   41.90   10.40
  -2  12  -2   43.30    8.00
  -4 -12  -2    7.60    3.00
  -4 -12  -2    1.70    5.50
   4 -12   2    7.60    6.90
  -4 -12  -2    8.10    5.90
   4 -12   2   10.70    3.70
  -4 -12  -2   15.10    4.20
  -4  12  -2   11.30    7.20
  -4  12  -2   13.10    5.20
   4  12   2   -0.60    8.70
   6 -12   2   53.29    7.30
  -6 -12  -2   39.20   11.40
   6 -12   2   40.60   11.00
  -6 -12  -2   47.00   11.60
  -6  12  -2   45.60   11.50
  -6  12  -2   53.39    9.50
   6  12   2   25.30   12.20
  -6  12  -2   48.70   10.60
   8 -12   2   36.80    7.30
  -8 -12  -2   12.80    8.90
   8 -12   2   39.40   12.00
  -8 -12  -2   49.20   13.80
   8  12   2   49.50   16.20
  -8  12  -2   23.60    8.80
  -8  12  -2   27.40    8.90
  10 -12   2   11.60   15.00
 -10 -12  -2    3.70    7.00
  10 -12   2   -3.50    5.60
 -10 -12  -2    1.20    7.20
  10  12   2    7.20   12.80
 -10  12  -2   19.50   12.70
 -10  12  -2    4.70    6.10
 -11 -13   2   -0.10    8.80
  -9 -13   2   11.60    9.90
   9 -13  -2   -1.60    9.30
  -9 -13   2    7.50   10.00
   9 -13  -2   20.10    6.60
   9  13  -2   30.60    7.20
  -9  13   2   25.50   11.50
   9  13  -2   -5.40   11.50
  -9  13   2    4.00    8.30
   7 -13  -2   10.60    8.90
   7 -13  -2   34.80    8.10
  -7 -13   2   32.30   12.20
  -7 -13   2   33.60   10.80
  -7 -13   2   26.50    5.60
   7  13  -2   26.10   11.50
   7  13  -2   16.30    6.50
  -7  13   2   10.90    9.00
  -7  13   2   15.30    9.80
  -5 -13   2   11.50    5.20
   5 -13  -2   11.40    5.30
   5 -13  -2   19.30    7.10
   5 -13  -2   13.20    7.60
  -5 -13   2   16.40   11.00
  -5 -13   2    5.50    7.20
  -5  13   2   30.90   10.70
   5  13  -2   16.90    5.90
  -5  13   2   -0.40    8.60
   5  13  -2    8.50    9.80
   3 -13  -2  187.18   12.50
  -3 -13   2  159.68   11.70
   3 -13  -2  163.98    6.90
  -3 -13   2  183.78   16.10
   3 -13  -2  203.28   16.80
   3 -13  -2  170.28   17.40
  -3 -13   2  188.68   17.70
  -3  13   2  193.18   17.80
  -3  13   2  173.78    8.30
   3  13  -2  177.38   17.70
   3  13  -2  173.28   13.40
  -1 -13   2  297.57   17.80
  -1 -13   2  304.87   14.80
   1 -13  -2  294.27   14.30
   1 -13  -2  312.17   18.60
  -1 -13   2  320.07   21.50
   1 -13  -2  300.57   14.80
   1 -13  -2  334.87   22.90
  -1  13   2  297.47   21.80
   1  13  -2  314.27   20.60
   1  13  -2  329.17   18.50
   1  13  -2  275.27   21.20
   1 -13   2   32.80    6.50
   1 -13   2   22.50    7.00
  -1 -13  -2   30.40    6.80
   1 -13   2   32.30    6.20
  -1 -13  -2   28.70    6.00
  -1 -13  -2   33.10    7.50
  -1 -13  -2   47.40   11.30
   1  13   2   30.40   11.20
  -1  13  -2   25.50    8.90
  -3 -13  -2   70.39   14.20
  -3 -13  -2   72.29    7.30
   3 -13   2   61.79    7.50
   3 -13   2   53.39    9.70
  -3 -13  -2   52.89    6.90
   3 -13   2   49.00    4.20
   3 -13   2   47.70   10.80
  -3 -13  -2   53.19   10.90
   3  13   2   44.20   13.60
  -3  13  -2   59.29   11.40
  -3  13  -2   53.09    9.30
  -5 -13  -2   10.90    3.00
  -5 -13  -2   10.80    3.10
  -5 -13  -2    9.30    6.10
  -5 -13  -2    3.80    5.90
   5 -13   2    6.00    3.90
  -5  13  -2    4.30    6.70
  -5  13  -2   11.20    6.30
   5  13   2   16.70   12.30
   7 -13   2   12.90    9.20
  -7 -13  -2   20.90    9.50
   7 -13   2   39.60    7.10
  -7  13  -2   25.10    8.80
   7  13   2   21.80   14.10
  -7  13  -2   42.10   12.90
  -7  13  -2   18.90    8.30
   9 -13   2   -2.40    7.80
  -9 -13  -2   -9.20    7.00
   9 -13   2    6.00    5.20
  -9 -13  -2   -4.70    7.70
  -9  13  -2    4.40    6.50
   9  13   2   -8.90   11.60
  -9  13  -2   -0.30    7.40
  10 -14  -2   15.50    7.60
  10 -14  -2   25.10   12.60
 -10 -14   2   44.60   13.50
 -10 -14   2   32.00   13.20
 -10  14   2   14.70   10.80
  10  14  -2    7.20   13.60
 -10  14   2   26.30   12.50
   8 -14  -2   -1.40    7.30
  -8 -14   2   20.10   12.30
  -8 -14   2    3.80    8.90
   8 -14  -2   14.00    6.50
  -8 -14   2    7.70    4.40
  -8  14   2    4.60    8.50
   8  14  -2    7.10    5.10
   8  14  -2   42.70   14.50
  -8  14   2   -6.20    8.20
  -6 -14   2   69.19   14.30
  -6 -14   2   41.70   13.50
   6 -14  -2   47.00   12.60
   6 -14  -2   57.89    8.90
  -6 -14   2   57.49    8.60
   6  14  -2   41.30    8.70
   6  14  -2   54.59   14.30
  -6  14   2   64.59   14.30
  -4 -14   2   62.19    8.60
  -4 -14   2   52.09   11.30
   4 -14  -2   59.39   12.30
   4 -14  -2   54.39   10.90
   4 -14  -2   70.09   10.10
  -4 -14   2   59.29   12.80
   4  14  -2   74.39   11.10
  -4  14   2   60.99   12.90
   4  14  -2   56.89   13.00
  -2 -14   2    9.00    7.40
  -2 -14   2    3.00    4.10
  -2 -14   2    9.40    6.30
   2 -14  -2   -1.50    2.70
   2 -14  -2    8.40    6.50
   2 -14  -2    2.10    5.10
   2 -14  -2    4.00    4.20
   2  14  -2    8.20    4.70
   2  14  -2   21.10    9.30
  -2  14   2    6.80    8.40
   0 -14  -2    1.80    3.50
   0 -14   2   -4.70    5.30
   0 -14   2   -2.00    3.50
   0 -14  -2    1.80    5.30
   0 -14  -2    5.80    5.20
   0  14  -2    2.00    6.60
   0  14  -2   -0.80    3.70
   0  14   2    1.20    7.80
   0  14  -2    5.00    5.00
  -2 -14  -2    9.70    4.40
   2 -14   2    7.70    3.60
   2 -14   2   16.80    5.20
   2 -14   2    9.60    6.00
  -2 -14  -2   13.60    4.70
   2 -14   2    7.30    5.80
  -2 -14  -2   14.40    7.20
  -2 -14  -2   17.30    6.50
  -2  14  -2   15.30    7.50
  -2  14  -2   13.00    4.50
   2  14   2   11.10   10.40
  -4 -14  -2   57.99   12.20
  -4 -14  -2   50.49   10.80
   4 -14   2   75.19    8.00
   4 -14   2   74.69   13.70
  -4 -14  -2   83.09    7.10
  -4 -14  -2   65.99    6.90
  -4  14  -2   75.39   11.50
   4  14   2   60.49   16.30
  -4  14  -2   68.49   13.70
   6 -14   2   30.40   10.20
  -6 -14  -2   15.60    9.80
  -6 -14  -2    4.40    7.10
   6 -14   2   14.70    5.40
  -6  14  -2   19.40    7.50
  -6  14  -2   16.70    9.80
   6  14   2    0.10   11.10
  -8 -14  -2   14.20    9.10
   8 -14   2   30.30    8.00
   8 -14   2   10.80    9.80
  -8 -14  -2    7.30   10.60
  -8  14  -2   25.50    9.40
  -8  14  -2    2.60   11.40
   8  14   2   19.90   13.20
 -10 -14  -2   -5.60    6.00
  10 -14   2    5.70    9.80
 -10 -14  -2   -5.10    7.40
  10  14   2  -10.40   13.10
 -10  14  -2   18.00   13.00
 -10  14  -2   10.40    7.60
  -9 -15   2   60.99   19.00
  -9 -15   2   50.29   14.30
   9 -15  -2   50.59   10.70
   9 -15  -2   16.30   11.30
   9  15  -2   57.19   18.00
  -9  15   2   61.39   15.30
  -9  15   2   70.79   17.30
  -7 -15   2   37.40   12.00
   7 -15  -2   47.00    9.60
  -7 -15   2   75.59   16.50
   7 -15  -2   46.70   13.40
   7  15  -2   59.89   15.70
  -7  15   2   63.89   15.20
   7  15  -2   35.40    7.80
  -7  15   2   48.30   14.50
   5 -15  -2   31.00   10.50
  -5 -15   2   43.50   18.40
   5 -15  -2   33.50    7.60
  -5 -15   2   25.00    9.40
   5 -15  -2   18.70   13.10
  -5 -15   2   33.60    7.30
  -5  15   2   29.60   12.00
   5  15  -2   33.90   12.00
   5  15  -2   30.40    7.50
   3 -15  -2  156.38   18.00
  -3 -15   2  160.78   14.50
  -3 -15   2  178.18   18.90
  -3 -15   2  170.78   17.10
   3 -15  -2  152.48   10.10
   3 -15  -2  192.18   18.50
   3  15  -2  170.48   18.20
   3  15  -2  150.58   13.40
   1 -15  -2   35.70    7.10
   1 -15  -2   38.30   11.00
  -1 -15   2   36.80    8.20
   1 -15  -2   35.40    6.60
   1 -15  -2   27.10    8.70
  -1 -15   2   13.50    7.20
  -1 -15   2   32.80    7.10
  -1  15   2   53.39    5.20
   1  15  -2   48.30   11.40
   1  15  -2   27.40    8.40
  -1  15   2   22.60    9.40
  -1 -15  -2  200.78   15.20
  -1 -15  -2  198.28   14.20
   1 -15   2  193.88   12.50
   1 -15   2  175.68   16.90
   1 -15   2  185.68   12.30
   1 -15   2  192.58   17.10
  -1 -15  -2  166.58   17.90
  -1 -15  -2  196.28   12.70
   1  15   2  196.88   20.60
  -1  15  -2  145.69   14.80
  -1  15  -2  196.38   17.30
  -3 -15  -2   76.89   13.20
  -3 -15  -2  106.89    9.50
   3 -15   2   90.29    7.60
  -3 -15  -2   98.39   14.80
   3 -15   2   87.49   15.10
  -3 -15  -2  111.09    9.20
   3 -15   2   86.49   13.30
   3 -15   2  127.99   10.40
  -3  15  -2  131.09   16.20
  -3  15  -2  112.09   12.70
   3  15   2  109.99   20.00
  -5 -15  -2   48.40    5.40
  -5 -15  -2   57.19    9.30
  -5 -15  -2   56.29   12.90
   5 -15   2   68.29    9.00
   5 -15   2   36.00   11.40
  -5 -15  -2   80.09   16.90
  -5  15  -2   63.49   11.30
   5  15   2   77.89   19.30
  -5  15  -2   58.19   13.20
  -7 -15  -2   69.59   15.50
  -7 -15  -2   56.89   13.90
   7 -15   2   59.59   13.80
   7 -15   2   65.09    9.60
   7  15   2   81.29   20.60
  -7  15  -2   69.29   12.60
  -7  15  -2   51.49   14.30
  -9 -15  -2    3.00    7.30
   9 -15   2    3.20   10.10
  -9 -15  -2   -2.40    6.10
   9 -15   2   -3.70    5.30
  -9  15  -2   13.80   10.90
   9  15   2    6.80   15.00
  -9  15  -2    0.50    5.90
  -8 -16   2   -0.90    4.60
  -8 -16   2  -10.70    8.50
   8 -16  -2    5.00   11.20
  -8  16   2   -3.20    6.90
   8  16  -2   12.70   11.90
  -6 -16   2  103.99   18.20
   6 -16  -2  139.99   13.50
  -6 -16   2  118.19   11.30
   6 -16  -2   88.19   16.80
  -6 -16   2   82.89   15.00
   6  16  -2  110.79   11.90
  -6  16   2  105.49   18.50
   6  16  -2   93.69   18.10
  -4 -16   2   74.39   15.60
   4 -16  -2   74.69   15.20
  -4 -16   2   49.70   11.30
  -4 -16   2   68.19    9.60
   4 -16  -2   65.49   10.30
   4 -16  -2   62.69   13.60
  -4  16   2   64.19   15.20
   4  16  -2   56.99   10.80
   4  16  -2   58.49   14.00
   2 -16  -2   36.10    9.90
  -2 -16   2   18.60    7.60
   2 -16  -2   19.10    9.10
   2 -16  -2   10.10    4.10
  -2 -16   2   18.20    5.90
   2 -16  -2   21.80    6.60
  -2 -16   2    7.40    6.80
   2  16  -2    8.90    5.70
   2  16  -2   22.60   10.10
  -2  16   2   23.90   10.80
   0 -16  -2  108.29   10.80
   0 -16  -2  141.09   13.50
   0 -16  -2  124.09   19.90
   0 -16   2   93.39   14.20
   0 -16   2  113.69   11.70
   0 -16   2  100.99   14.80
   0 -16  -2  107.09   11.00
   0 -16   2  104.29   10.50
   0  16   2   90.39   16.50
   0  16  -2  123.79   14.40
   0  16  -2  117.29   14.40
   2 -16   2   52.19    8.30
   2 -16   2   67.59   13.00
  -2 -16  -2   66.39    9.70
   2 -16   2   64.49   13.40
   2 -16   2   59.89    6.90
  -2 -16  -2   58.39   11.10
  -2 -16  -2   62.39    8.40
  -2 -16  -2   52.79   12.10
  -2  16  -2   46.40   11.70
  -4 -16  -2  106.89    9.00
  -4 -16  -2  103.89    8.80
   4 -16   2  104.49   10.80
   4 -16   2  100.89   16.60
  -4 -16  -2   59.49   12.70
  -4 -16  -2   86.39   15.20
  -4  16  -2  110.79   16.50
  -4  16  -2  116.49   18.30
   4  16   2  101.09   19.70
  -6 -16  -2   -7.40   11.80
   6 -16   2   12.20    6.00
   6 -16   2    9.50    9.10
   6  16   2    5.00   11.70
  -6  16  -2   12.40   10.20
  -8 -16  -2   20.30   11.90
  -8 -16  -2    9.00    6.80
   8 -16   2   20.50    7.00
   8 -16   2    1.30   11.50
  -8  16  -2   20.20    9.80
  -8  16  -2   13.80   18.30
   8  16   2   14.60   13.20
   9 -17  -2   -6.50    8.70
  -9 -17   2   -9.70    8.40
  -9 -17   2   -1.80    8.60
   9 -17  -2    4.50    6.40
  -9  17   2    0.60   10.50
  -9  17   2   18.20   10.80
   9  17  -2    6.00   12.80
  -7 -17   2   60.29    8.60
   7 -17  -2   93.29   19.00
  -7 -17   2   91.09   18.80
   7 -17  -2   71.79   11.70
  -7 -17   2   57.99   14.70
  -7  17   2   80.09   17.00
   7  17  -2   76.19   18.00
  -7  17   2   81.99   17.30
   7  17  -2   88.19   11.40
  -5 -17   2   42.40    8.40
   5 -17  -2   42.90    8.80
  -5 -17   2   37.20   12.00
   5 -17  -2   53.59   13.20
  -5 -17   2   34.40    9.70
   5  17  -2   42.10    9.20
   5  17  -2   53.39   14.30
  -5  17   2   65.19   16.30
   3 -17  -2    2.90    7.00
  -3 -17   2    9.00    7.90
   3 -17  -2    5.10    6.90
  -3 -17   2    5.60    4.50
   3 -17  -2   -1.20    4.20
  -3  17   2    6.20    8.00
   3  17  -2  -10.90    6.10
   3  17  -2    9.10    5.30
  -1 -17   2  106.39   11.60
   1 -17  -2  102.89   10.10
  -1 -17   2  116.19   13.50
  -1 -17   2   84.79   14.60
   1 -17  -2   94.39   10.60
   1 -17  -2  121.99   16.70
   1 -17  -2  100.69   17.10
  -1  17   2  120.89   18.80
   1  17  -2  115.99   17.10
   1 -17   2    9.80    9.50
   1 -17   2   11.60    7.80
   1 -17   2    7.60    5.00
  -1 -17  -2    5.40    5.50
  -1 -17  -2   12.80   10.20
  -1 -17  -2   13.80    5.30
   1 -17   2   11.80    4.80
  -1 -17  -2   12.30    5.70
  -1  17  -2   14.50    8.20
   1  17   2    9.20    9.00
  -3 -17  -2  142.29   19.20
   3 -17   2  130.39   18.80
  -3 -17  -2  137.89   10.90
   3 -17   2  138.69   12.30
  -3 -17  -2  154.88   12.00
   3  17   2  136.09   22.60
  -3  17  -2  133.29   19.50
  -5 -17  -2   91.89    7.70
  -5 -17  -2   69.99   14.80
   5 -17   2   98.69   12.70
   5 -17   2   86.99   15.50
  -5 -17  -2   98.19   19.40
   5  17   2   92.39   21.50
  -5  17  -2   72.49   16.20
   7 -17   2   12.70   10.80
   7 -17   2   31.10    8.10
  -7 -17  -2   39.10   12.00
  -7 -17  -2   11.60   11.50
  -7  17  -2   11.80    9.80
   7  17   2   16.10   15.30
  -7  17  -2   30.00    9.80
   9 -17   2   17.50    7.50
  -9 -17  -2    8.60    8.80
  -9 -17  -2    6.30    9.00
   9 -17   2   12.90   11.80
   9  17   2   41.80   17.20
  -9  17  -2    3.70    8.90
  -9  17  -2    6.60    8.60
   8 -18  -2   47.90   15.60
  -8 -18   2   74.19   16.80
  -8 -18   2   15.00   10.80
   8 -18  -2   54.39   11.90
   8  18  -2   88.29   20.00
  -8  18   2   52.09   13.50
  -8  18   2   87.59   19.30
  -6 -18   2    2.10    4.80
  -6 -18   2   13.80    9.10
  -6 -18   2   15.60    8.60
   6 -18  -2    4.90    8.30
   6 -18  -2    0.60    5.50
  -6  18   2    5.20   10.30
   6  18  -2   -2.00    4.70
   6  18  -2   -1.20   10.70
  -4 -18   2   58.79    9.80
   4 -18  -2   63.29   14.40
  -4 -18   2   60.99   14.00
  -4 -18   2   34.90   10.50
   4 -18  -2   47.10    9.80
   4  18  -2   50.39   13.90
  -4  18   2   26.80   11.30
   4  18  -2   54.99   10.60
   2 -18  -2   48.10   13.00
  -2 -18   2   42.10   11.00
   2 -18  -2   53.49    9.30
  -2 -18   2   40.80   12.40
   2 -18  -2   50.79    7.40
  -2 -18   2   44.80    8.70
   2 -18  -2   73.79   14.00
   2  18  -2   44.60   12.10
  -2  18   2   55.89   13.90
   0 -18   2   45.60    8.80
   0 -18  -2   29.70    7.60
   0 -18   2   16.70    8.20
   0 -18   2   25.60    7.40
   0 -18  -2   35.60    8.80
   0 -18  -2    2.80    8.40
   0 -18  -2   30.40    7.80
   0  18   2   38.90   12.50
   0  18  -2   21.70    8.90
   0  18   2   25.90    3.90
  -2 -18  -2   72.79   11.50
   2 -18   2   48.10   12.00
  -2 -18  -2   66.59   12.30
  -2 -18  -2   52.09    8.50
  -2 -18  -2   79.19   16.70
   2 -18   2   51.29    7.20
   2 -18   2   49.50    9.10
  -2  18  -2   70.39   15.10
   2  18   2   45.50   13.90
  -4 -18  -2    8.40    6.30
   4 -18   2   -0.10    7.80
  -4 -18  -2    5.20    7.20
  -4 -18  -2   -1.60    3.60
   4 -18   2   -4.20    4.70
  -4  18  -2   13.10    9.50
   4  18   2    6.50   11.20
   6 -18   2   62.49   15.40
  -6 -18  -2   55.39   13.40
   6 -18   2   67.49   10.40
  -6 -18  -2   78.09   14.50
  -6  18  -2   87.09   17.70
   6  18   2   77.89   21.10
   8 -18   2   11.00    7.30
  -8 -18  -2   -0.90    9.70
  -8 -18  -2    2.60    8.00
   8 -18   2   30.70   14.70
  -8  18  -2   -0.10    7.40
  -8  18  -2   15.50    9.80
   8  18   2  -17.00   12.90
   7 -19  -2   34.00   13.80
  -7 -19   2   11.70    9.80
   7 -19  -2   42.80    9.80
  -7 -19   2   37.20   12.70
  -7 -19   2   43.80    8.30
  -7  19   2   36.80   14.60
  -7  19   2   54.49   12.70
   7  19  -2   26.20   13.80
   5 -19  -2   53.29   15.70
  -5 -19   2   71.09   15.80
  -5 -19   2   63.29   10.20
   5 -19  -2   80.09   12.90
  -5 -19   2   70.49   17.50
  -5  19   2   84.39   18.70
   5  19  -2   57.69   10.60
   5  19  -2   66.39   16.50
  -3 -19   2   40.80    9.00
  -3 -19   2   36.10   11.40
  -3 -19   2   30.70   12.40
   3 -19  -2   33.20   11.80
   3 -19  -2   39.80    9.30
  -3  19   2   38.50   12.70
   3  19  -2   23.30   12.00
  -1 -19   2   13.10    6.00
   1 -19  -2    1.60    4.50
  -1 -19   2   -3.40    5.70
   1 -19  -2   13.20    6.10
   1 -19  -2    8.70    9.90
  -1 -19   2    3.80    4.60
   1 -19  -2    5.70    7.40
   1  19  -2    8.90    9.00
  -1  19   2    9.40   10.10
   1 -19   2   87.59   12.20
  -1 -19  -2   79.19   12.60
   1 -19   2   63.79   13.40
  -1 -19  -2   75.69   16.60
   1 -19   2   59.09    9.00
  -1 -19  -2  103.29   11.70
  -1 -19  -2   62.09    9.60
   1  19   2   36.20   14.20
  -1  19  -2   82.39   16.30
   3 -19   2   30.60    8.20
  -3 -19  -2   22.00    6.20
   3 -19   2    3.40    7.20
  -3 -19  -2   28.90    8.00
  -3 -19  -2   17.70   10.00
  -3 -19  -2   37.50   11.30
  -3  19  -2   41.30   12.10
   3  19   2   50.09   16.20
  -5 -19  -2   15.40    5.20
  -5 -19  -2   11.90    8.70
   5 -19   2   14.50    6.80
  -5 -19  -2   19.20    9.80
   5 -19   2    4.10    9.50
   5  19   2   28.10   15.00
  -5  19  -2   16.50    9.90
   7 -19   2   27.40   13.20
  -7 -19  -2   39.90   15.30
  -7 -19  -2   13.10    9.60
   7 -19   2   54.49   10.70
  -7  19  -2   26.30   11.50
   7  19   2   15.90   15.80
  -7  19  -2   28.60   12.70
   6 -20  -2   74.39   12.80
  -6 -20   2   57.99    9.50
   6 -20  -2   53.39   15.50
  -6 -20   2   55.29   13.80
  -6  20   2   64.79   18.40
   6  20  -2   58.39   16.30
   4 -20  -2   34.50    8.60
  -4 -20   2   34.70   10.80
  -4 -20   2   50.59   12.20
  -4 -20   2   29.80    7.60
   4 -20  -2   21.20   11.40
  -4  20   2   19.60   11.30
   4  20  -2   44.00   14.10
   2 -20  -2    7.70    5.60
  -2 -20   2  -10.30    5.70
  -2 -20   2    8.60    5.50
   2 -20  -2    0.40    8.30
  -2 -20   2    5.60    7.40
   2  20  -2   14.10    9.60
  -2  20   2    2.70    9.20
   0 -20  -2    7.00    5.10
   0 -20  -2  -10.20    4.90
   0 -20   2    8.30    7.80
   0 -20  -2    1.30    6.90
   0 -20   2    1.90    5.40
   0 -20  -2   -7.90    8.40
   0 -20   2    0.20    5.00
   0  20   2   -8.80    7.60
   0  20  -2    9.20    9.30
   2 -20   2  -11.70    3.70
  -2 -20  -2   -8.00    5.60
  -2 -20  -2    2.40    6.10
  -2 -20  -2    2.90    7.50
   2 -20   2    0.30    6.90
  -2 -20  -2   -3.20    4.20
   2  20   2   -2.00    9.40
  -2  20  -2    8.80    8.10
   4 -20   2   14.10    9.60
  -4 -20  -2   26.40    9.60
   4 -20   2   25.60    8.50
  -4 -20  -2   27.00    6.30
   4  20   2   42.20   15.70
  -4  20  -2   38.40   13.70
   6 -20   2    6.90   10.90
  -6 -20  -2    0.50    6.50
   6 -20   2   -1.10    5.80
  -6 -20  -2    6.10    9.20
  -6  20  -2   11.70    9.80
   6  20   2   -4.50   12.80
  -5 -21   2  110.29   21.00
  -5 -21   2   96.49   13.90
   5 -21  -2   90.49   14.70
  -5 -21   2   66.69   10.10
   5 -21  -2  103.59   19.00
  -5  21   2   63.49   17.80
   5  21  -2   91.39   17.70
  -3 -21   2   19.80    6.90
  -3 -21   2   27.30    9.50
  -3 -21   2    2.80    8.20
   3 -21  -2   44.00   12.90
   3  21  -2   14.40   10.40
   1 -21  -2   21.30    7.20
  -1 -21   2   13.60    6.80
   1 -21  -2   22.10   10.30
  -1 -21   2    1.00    7.60
   1 -21  -2   19.80    8.90
  -1 -21   2   33.60    9.60
  -1  21   2   20.50   12.00
   1  21  -2    6.70    9.60
  -1 -21  -2  -11.60    8.20
  -1 -21  -2   21.10    8.80
   1 -21   2   11.10    8.20
   1 -21   2   39.00    9.00
  -1 -21  -2   13.20    6.40
  -1 -21  -2   32.80   10.40
  -1  21  -2   11.60   10.50
   1  21   2   28.30   13.50
  -3 -21  -2    5.70    6.50
   3 -21   2   20.70    7.80
  -3 -21  -2   17.00   10.20
  -3 -21  -2    5.70    7.50
  -3 -21  -2   11.30    6.00
   3 -21   2    2.90    9.40
  -3  21  -2   12.10    9.10
   3  21   2   -2.80   11.40
   5 -21   2   46.20   13.60
  -5 -21  -2   18.30   12.20
   5 -21   2   53.79   10.70
  -5 -21  -2   42.50   14.00
   5  21   2   60.19   18.70
  -5  21  -2   45.40   15.00
  -4 -22   2   76.89   11.70
   4 -22  -2  105.79   18.70
  -4 -22   2   71.29   16.20
  -4 -22   2   71.09   14.30
   4 -22  -2   59.79   10.70
   4  22  -2   48.70   15.70
  -4  22   2   96.09   19.80
   2 -22  -2    5.60    8.80
  -2 -22   2   -7.10    4.30
   2 -22  -2   -0.20    5.60
  -2 -22   2    1.80    6.10
  -2 -22   2   12.10    7.90
  -2  22   2    2.70    9.90
   0 -22   2   -7.30    5.10
   0 -22   2  -11.40    6.50
   0 -22  -2   -5.90    7.10
   0 -22   2   -4.60    4.30
   0 -22  -2   -1.10    6.30
   0 -22  -2   -5.00    4.80
   0  22  -2    3.40    8.00
  -2 -22  -2    3.10    4.90
   2 -22   2    2.40    6.00
   2 -22   2    9.70    8.80
  -2 -22  -2    9.50    8.60
  -2 -22  -2    9.30    7.20
   2  22   2  -12.80   10.10
  -2  22  -2    7.60    8.60
  -4 -22  -2   -3.90    7.60
   4 -22   2    9.50    9.30
  -4 -22  -2    4.40    5.20
  -4 -22  -2  -12.40    9.20
   4 -22   2    1.00    5.40
   4  22   2    1.50   12.30
  -4  22  -2   -7.50   10.00
  -3 -23   2   13.20    9.40
  -3 -23   2   20.30   10.20
   3 -23  -2   16.20   10.50
  -3 -23   2   26.10    7.60
   3 -23  -2   31.90    9.50
  -3  23   2   13.00   11.90
  -1 -23   2   31.80    9.40
  -1 -23   2   37.30   12.10
  -1 -23   2   50.59   10.40
   1 -23  -2   43.90    9.90
   1 -23  -2   41.90   13.10
  -1  23   2   23.70   14.90
  -1 -23  -2   17.70    9.30
   1 -23   2   19.40    8.10
  -1 -23  -2   14.90    8.80
  -1  23  -2   12.70   10.30
   1  23   2   20.80   12.20
   3 -23   2   48.90    9.50
   3 -23   2   41.70   12.60
  -3 -23  -2   38.90    8.30
  -3  23  -2   65.69   16.60
   3  23   2   39.10   14.20
   0 -24  -2   -9.10    8.30
   0 -24  -2    7.30    5.80
   0 -24   2    8.90    6.80
   0 -24   2   -5.20    8.00
   0  24   2    9.10   11.90
   0  24  -2   12.00   10.40
  12   0  -3   -4.50    7.00
 -12   0   3    0.70    8.30
 -12   0   3   -2.40    5.80
 -12   0   3   17.50    8.90
 -10   0   3    5.30    7.10
 -10   0   3   -1.70    9.40
 -10   0   3    3.40    5.80
  10   0  -3   -4.00    7.00
   8   0  -3   -4.60    5.90
  -8   0   3   -0.30    4.90
  -8   0   3   -3.80    5.10
  -8   0   3    2.90    6.60
   6   0  -3    5.10    6.40
  -6   0   3    0.00    2.50
  -6   0   3    3.30    4.40
  -6   0   3   -4.20    4.00
  -6   0   3    3.20    4.70
  -4   0   3   -1.80    2.20
  -4   0   3    1.60    3.60
  -4   0   3    0.30    3.40
   4   0  -3    3.80    4.20
  -4   0   3    0.10    2.20
   2   0  -3    3.60    3.90
   2   0  -3   -0.10    1.80
  -2   0   3    0.80    2.40
  -2   0   3    1.10    3.30
   2   0  -3   -2.60    2.10
  -2   0   3    1.60    3.00
  -2   0   3    1.30    1.80
   0   0   3    2.80    2.30
   0   0  -3   -0.10    2.30
   0   0  -3    1.80    3.10
   0   0   3    2.90    2.40
  -2   0  -3   -1.60    2.20
  -2   0  -3   -1.00    1.90
  -2   0  -3    0.20    1.50
  -2   0  -3   -1.70    2.90
  -4   0  -3   -0.10    2.00
   4   0   3    1.60    2.10
  -4   0  -3   -2.50    3.30
  -4   0  -3    1.20    2.60
  -6   0  -3    0.90    5.60
  -6   0  -3    1.40    4.00
   6   0   3   -2.10    3.70
  -6   0  -3    0.20    3.80
   8   0   3    3.90    4.60
  -8   0  -3    0.30    4.10
  -8   0  -3    1.90    4.30
  -8   0  -3    0.60    6.70
 -10   0  -3   -0.40    5.20
 -10   0  -3    6.80    5.50
  10   0   3  -13.10    5.30
 -10   0  -3   -7.10    6.70
 -12   0  -3    3.70    6.80
  12   0   3    0.10    8.30
 -12   0  -3   12.30    8.70
  11  -1  -3    2.40    9.20
 -11  -1   3   -0.90    7.50
 -11  -1   3    9.80    9.50
 -11  -1   3    5.30    8.40
  11   1  -3   20.80   10.80
 -11   1   3   13.20    9.70
 -11   1   3   -1.80    8.00
  -9  -1   3  129.09   14.90
  -9  -1   3  167.98   16.10
   9  -1  -3  135.09   18.90
  -9  -1   3  156.58   19.20
  -9   1   3  106.99   17.90
   9   1  -3  132.19   16.20
  -9   1   3  118.89   14.30
  -9   1   3  133.49   13.40
  -7  -1   3  136.59    6.80
   7  -1  -3  158.08   16.00
  -7  -1   3  136.59   12.70
  -7  -1   3  142.09   13.60
  -7  -1   3  154.88   16.30
  -7   1   3  153.08   13.90
   7   1  -3  145.29   15.60
  -7   1   3  144.69   12.60
  -7   1   3  140.99   16.00
  -7   1   3  141.59    6.40
  -5  -1   3  578.84   22.10
   5  -1  -3  616.34   24.40
  -5  -1   3  602.84   16.60
  -5  -1   3  585.54   20.30
   5   1  -3  602.44   23.80
  -5   1   3  634.44   21.40
  -5   1   3  602.04   15.80
  -5   1   3  602.44   21.20
  -3  -1   3  348.97   11.20
  -3  -1   3  359.96   14.40
  -3  -1   3  360.26   11.30
   3  -1  -3  370.86   15.80
  -3   1   3  363.56   12.50
  -3   1   3  364.96   16.20
   3   1  -3  354.46   15.40
  -3   1   3  359.46   13.40
  -3   1   3  369.26   11.30
   1  -1  -3 2455.85   43.40
   1  -1  -3 2446.16   40.20
  -1  -1   3 2398.26   42.50
  -1  -1   3 2384.86   42.40
   1  -1  -3 2492.15   42.00
   1   1  -3 2393.26   43.90
  -1   1   3 2526.95   39.60
  -1   1   3 2428.56   43.30
  -1  -1  -3 1952.80   31.80
  -1  -1  -3 1955.40   31.80
  -1  -1  -3 1903.11   35.50
  -1   1  -3 1892.11   33.70
  -1   1  -3 1856.41   35.40
  -1   1  -3 1861.01   34.30
   1   1   3 1870.21   31.50
   1   1   3 1944.01   36.30
  -3  -1  -3   11.90    4.00
  -3  -1  -3   12.80    4.90
   3  -1   3   10.70    3.20
  -3  -1  -3   14.50    3.40
   3   1   3   14.80    2.70
  -3   1  -3   14.50    2.70
  -3   1  -3   18.50    5.60
  -3   1  -3   13.30    3.60
   3   1   3   12.60    2.70
   5  -1   3  368.86   15.20
  -5  -1  -3  366.26   19.60
  -5  -1  -3  366.06   16.10
  -5  -1  -3  362.56   16.80
  -5   1  -3  369.56   19.60
  -5   1  -3  354.46   15.50
  -5   1  -3  368.56   14.90
   5   1   3  364.46   13.30
   7  -1   3  125.59   11.40
   7  -1   3  113.69    5.30
  -7  -1  -3  118.29   14.90
  -7  -1  -3  113.59   12.00
  -7  -1  -3  121.79   12.20
   7   1   3  129.69   10.60
  -7   1  -3  106.79   15.50
  -7   1  -3  112.29   10.80
  -7   1  -3  120.59   11.70
  -9  -1  -3   -3.90    7.00
  -9  -1  -3   10.60    6.20
  -9  -1  -3    2.20    5.00
   9  -1   3    4.90    5.40
  -9   1  -3    2.90    5.00
  -9   1  -3    0.50    4.40
  -9   1  -3    1.90    8.20
   9   1   3   -7.80    4.50
 -11  -1  -3   19.60    8.20
  11  -1   3   33.60   10.80
 -11  -1  -3   19.20    8.20
 -11   1  -3   22.80   12.70
  11   1   3   10.80    8.20
 -11   1  -3   39.30   10.00
 -12  -2   3   33.80   10.30
  12  -2  -3   34.60   13.90
 -12  -2   3   32.20   11.60
 -12   2   3   25.30    9.70
 -12   2   3   37.50   12.50
  12   2  -3   17.50   10.60
 -12   2   3   19.60   12.40
  12   2  -3   50.69   15.20
 -10  -2   3   16.00   10.30
 -10  -2   3    8.80    7.20
  10  -2  -3   14.50    9.60
  10   2  -3   22.60   18.00
 -10   2   3   10.50    8.60
 -10   2   3   18.60    7.90
 -10   2   3   -2.80    7.20
  -8  -2   3   11.90    7.10
  -8  -2   3   11.40    7.40
  -8  -2   3   18.90    8.70
   8  -2  -3    7.00    7.40
  -8   2   3   24.10    8.50
  -8   2   3   14.20    6.90
  -8   2   3   10.60    5.70
   8   2  -3    9.70    7.60
  -6  -2   3  153.38   13.10
   6  -2  -3  154.18   15.40
  -6  -2   3  145.19   14.80
  -6  -2   3  150.08   11.80
  -6  -2   3  144.29    8.50
  -6   2   3  145.89    6.70
   6   2  -3  169.08   14.80
  -6   2   3  149.29   11.30
   4  -2  -3  200.18   13.10
  -4  -2   3  224.88   13.10
  -4  -2   3  206.88    9.20
  -4  -2   3  204.48   14.00
  -4  -2   3  199.48    9.90
  -4   2   3  198.78    8.50
  -4   2   3  209.88   11.00
   4   2  -3  209.88   13.40
  -4   2   3  218.78   14.10
  -4   2   3  209.68   11.40
  -2  -2   3    7.60    3.40
  -2  -2   3   13.70    4.20
  -2  -2   3   12.00    2.90
   2  -2  -3   15.40    4.70
  -2   2   3    8.50    3.40
   2   2  -3    7.20    4.00
  -2   2   3    6.80    3.00
   2   2  -3   13.40    2.40
  -2   2   3   17.00    4.60
   2   2  -3    8.80    3.40
   2   2  -3   13.40    2.00
   0  -2  -3  133.09    7.00
   0  -2  -3  127.79    7.40
   0  -2   3  140.59    6.20
   0  -2   3  117.59    7.10
   0  -2   3  134.79    4.90
   0  -2  -3  120.59    7.20
   0   2   3  144.99   10.40
   0   2  -3  141.39    5.10
   0   2  -3  142.99    6.30
   0   2  -3  132.69    8.00
  -2  -2  -3  657.43   12.30
  -2  -2  -3  662.73   17.40
  -2  -2  -3  660.63   19.30
   2   2   3  645.74   20.80
  -2   2  -3  673.83   18.30
  -2   2  -3  633.84   17.00
  -2   2  -3  634.74   18.60
   2   2   3  656.33   12.60
   4  -2   3   38.80    6.00
  -4  -2  -3   42.70    7.10
  -4  -2  -3   42.60    6.70
  -4   2  -3   35.80    4.30
   4   2   3   37.40    3.90
  -4   2  -3   36.10    5.40
  -4   2  -3   39.10    4.60
  -4   2  -3   29.20    6.50
  -6  -2  -3  447.76   20.60
  -6  -2  -3  437.36   20.90
  -6  -2  -3  447.26   23.40
   6  -2   3  421.76   18.60
   6   2   3  434.26   15.40
  -6   2  -3  438.06   17.90
  -6   2  -3  424.86   18.00
  -6   2  -3  385.96   21.90
  -8  -2  -3   40.90    9.10
   8  -2   3   43.30    5.10
  -8  -2  -3   34.80    8.40
   8  -2   3   45.30    9.00
  -8   2  -3   49.20    8.20
  -8   2  -3   33.70    8.30
  -8   2  -3   34.10    7.00
   8   2   3   30.40    7.00
  -8   2  -3   24.80   10.70
  10  -2   3   30.60   10.10
 -10  -2  -3   45.80   10.50
 -10  -2  -3   34.80    9.50
 -10   2  -3   55.29   14.20
 -10   2  -3   33.70    8.40
 -10   2  -3   34.60    9.60
 -10   2  -3   47.80    9.80
  10   2   3   45.00    9.10
 -12  -2  -3   19.90    9.10
 -12  -2  -3   40.10   11.20
  12  -2   3   15.30    9.60
 -12   2  -3    8.60   10.90
 -12   2  -3   10.50    7.30
  12   2   3   35.60   15.70
 -12   2  -3   27.10    8.70
 -11  -3   3   21.60   10.10
  11  -3  -3   30.80   11.00
 -11  -3   3   18.00   11.30
  11   3  -3   33.80   13.90
 -11   3   3   29.40    8.40
 -11   3   3   28.10   12.60
 -11   3   3   21.30    9.20
  11   3  -3   23.90   11.30
  -9  -3   3   39.70   10.30
  -9  -3   3   84.09   14.00
  -9   3   3   78.09   15.30
   9   3  -3   63.09   12.90
  -9   3   3   93.79   14.80
  -9   3   3   77.49   10.80
   7  -3  -3  178.18   16.60
  -7  -3   3  178.98   13.70
  -7  -3   3  162.08    8.60
  -7  -3   3  197.68   18.20
  -7  -3   3  167.98   15.90
  -7   3   3  171.88   15.20
   7   3  -3  191.18   16.30
  -7   3   3  182.88   12.80
  -7   3   3  169.98   17.00
  -5  -3   3  188.48    9.70
  -5  -3   3  171.18   14.60
  -5  -3   3  189.38   11.60
   5  -3  -3  203.18   15.10
  -5   3   3  191.08   11.00
   5   3  -3  200.38   14.10
  -5   3   3  184.18   13.00
  -5   3   3  205.38   15.40
  -5   3   3  199.98    8.30
  -3  -3   3 1539.95   29.10
   3  -3  -3 1574.24   36.70
  -3  -3   3 1494.95   35.40
  -3  -3   3 1561.74   38.30
   3   3  -3 1466.95   35.40
  -3   3   3 1551.24   37.80
   3   3  -3 1526.65   29.30
  -3   3   3 1553.94   33.70
  -3   3   3 1558.24   28.80
  -3   3   3 1552.94   30.60
   1  -3  -3 1656.53   32.90
  -1  -3   3 1678.03   26.10
   1  -3  -3 1656.13   35.00
  -1  -3   3 1675.73   33.70
   1  -3  -3 1678.33   31.30
  -1  -3   3 1655.53   33.50
   1   3  -3 1689.33   24.90
   1   3  -3 1637.84   34.50
  -1   3   3 1625.84   33.80
  -1  -3  -3  634.34   13.30
  -1  -3  -3  622.94   17.70
  -1  -3  -3  627.34   18.00
   1   3   3  611.74   11.00
   1   3   3  639.44   20.50
  -1   3  -3  611.84   18.00
   1   3   3  616.94   12.70
  -1   3  -3  619.04   16.30
  -1   3  -3  618.24   12.50
  -1   3  -3  648.74   16.50
  -3  -3  -3 1875.01   39.50
  -3  -3  -3 1943.31   41.60
   3   3   3 1927.01   44.60
  -3   3  -3 1892.51   41.50
  -3   3  -3 1904.01   35.70
  -3   3  -3 1867.41   31.00
  -3   3  -3 1900.11   31.50
   5  -3   3    6.20    4.50
  -5  -3  -3    3.00    4.50
  -5  -3  -3    4.40    4.10
   5   3   3   13.20    7.00
  -5   3  -3    6.90    3.60
  -5   3  -3    6.40    5.50
  -5   3  -3   11.50    3.60
  -5   3  -3    5.20    3.40
   5   3   3    5.90    2.70
  -7  -3  -3  125.69   13.20
  -7  -3  -3  121.19   12.80
   7  -3   3  135.39   12.70
  -7   3  -3  121.09   10.10
   7   3   3   95.99   15.30
  -7   3  -3  125.69   11.40
  -7   3  -3  137.69   15.30
  -7   3  -3  109.09   10.00
   7   3   3  110.19    8.70
   9  -3   3   51.09   10.60
  -9  -3  -3   35.00    9.30
  -9  -3  -3   42.60   10.00
   9  -3   3   37.70    6.00
  -9   3  -3   45.50    8.30
  -9   3  -3   35.90    8.00
   9   3   3   35.30    7.40
   9   3   3   35.70   13.70
  -9   3  -3   30.10   11.30
  -9   3  -3   24.10    7.50
 -11  -3  -3   -0.10    5.90
  11  -3   3   -3.50    6.80
 -11  -3  -3    5.10    6.50
 -11   3  -3   13.20    6.80
  11   3   3    2.20   10.40
 -11   3  -3    2.80    8.60
 -11   3  -3    1.40    5.30
 -12  -4   3   -5.70    5.60
 -12  -4   3   15.00    8.90
  12  -4  -3    4.40    9.50
 -12   4   3   -0.70    6.30
  12   4  -3   11.30    9.80
  12   4  -3   19.20   11.70
 -12   4   3    6.10    9.50
  10  -4  -3   19.50    9.90
 -10  -4   3    8.70    7.90
 -10  -4   3   41.30   11.50
 -10   4   3   43.70   12.10
 -10   4   3   22.40    6.70
 -10   4   3   21.70    9.50
  10   4  -3   42.80   11.40
  10   4  -3   17.60   10.30
  -8  -4   3   81.79    5.30
  -8  -4   3   76.79   13.80
  -8  -4   3   88.09   16.00
   8  -4  -3   79.39   14.80
   8   4  -3   59.59   11.30
   8   4  -3   92.09   14.00
  -8   4   3   90.59   14.30
  -8   4   3  104.79   10.10
  -8   4   3   85.39   15.00
  -6  -4   3   29.60    8.70
  -6  -4   3   30.70    5.30
  -6  -4   3   12.70    6.90
   6  -4  -3   32.50    8.70
  -6   4   3   28.30    8.30
  -6   4   3   36.10    6.30
   6   4  -3   25.50    8.10
  -6   4   3   35.40    4.30
   6   4  -3   30.60    7.80
  -6   4   3   20.50    6.80
  -4  -4   3  278.07   16.80
  -4  -4   3  274.97   11.20
   4  -4  -3  276.77   15.80
  -4  -4   3  289.17   15.80
  -4   4   3  247.28   10.70
  -4   4   3  252.87   15.80
   4   4  -3  287.57   12.90
  -4   4   3  274.47    9.90
   4   4  -3  251.77   14.50
  -4   4   3  270.27   14.40
  -2  -4   3  409.86   16.10
   2  -4  -3  415.36   16.90
  -2  -4   3  446.46   17.20
   2  -4  -3  415.76   12.70
   2  -4  -3  427.56   12.10
  -2  -4   3  420.06   11.70
   2  -4  -3  407.86   15.70
   2   4  -3  408.86   16.50
  -2   4   3  420.56   15.60
   2   4  -3  426.26   12.30
   2   4  -3  403.86   15.80
   0  -4   3  585.64   16.70
   0  -4   3  603.04   16.50
   0  -4   3  579.64   14.30
   0  -4  -3  567.24   16.30
   0  -4  -3  552.04   17.80
   0   4  -3  596.74   14.20
   0   4  -3  575.94   15.90
   0   4  -3  574.24   18.20
   0   4   3  589.04   20.70
  -2  -4  -3  396.66   15.60
  -2  -4  -3  435.76   16.40
  -2   4  -3  428.16   15.70
  -2   4  -3  412.76   12.80
  -2   4  -3  400.16   15.20
  -2   4  -3  409.76   10.40
   2   4   3  396.16   18.20
  -4  -4  -3   20.80    5.60
  -4  -4  -3   25.00    6.00
   4  -4   3   19.10    5.40
   4   4   3   22.60    8.40
  -4   4  -3   21.60    3.90
  -4   4  -3   27.50    6.90
  -4   4  -3   25.40    4.50
  -4   4  -3   23.70    4.40
  -6  -4  -3   78.89   10.50
  -6  -4  -3   61.19   10.30
   6  -4   3   54.89    9.40
  -6   4  -3   49.99    7.30
  -6   4  -3   66.29    7.00
  -6   4  -3   60.99    7.90
   6   4   3   66.29   12.80
   6   4   3   60.39    8.30
  -6   4  -3   56.49   10.90
  -8  -4  -3  147.39   15.40
  -8  -4  -3  151.68   14.50
   8  -4   3  143.19    7.50
   8  -4   3  138.79   14.60
  -8   4  -3  148.79   11.00
   8   4   3  190.48   19.60
  -8   4  -3  145.59   13.40
  -8   4  -3  135.09   11.80
   8   4   3  153.68   10.10
  -8   4  -3  138.79   17.00
 -10  -4  -3  115.19   17.20
  10  -4   3  116.39    9.80
 -10  -4  -3   67.69   12.40
 -10   4  -3   78.49   17.40
 -10   4  -3   91.89   13.50
 -10   4  -3   85.39    9.90
  10   4   3  122.89   20.80
 -10   4  -3   73.89   12.40
  10   4   3   95.09    9.70
  12  -4   3   16.20    9.90
 -12  -4  -3   32.40   10.90
 -12  -4  -3   27.60    9.50
 -12   4  -3    6.60    6.30
 -12   4  -3    3.00   12.50
  12   4   3    0.20   11.00
 -11  -5   3   76.19   18.10
 -11  -5   3  106.69   19.00
  11  -5  -3  111.09   19.80
 -11   5   3   91.99   16.60
  11   5  -3  104.49   18.30
 -11   5   3   97.89   17.40
 -11   5   3   85.49   11.10
  11   5  -3   78.59   15.30
  -9  -5   3   32.00   10.00
  -9  -5   3   48.30   12.60
   9  -5  -3   35.30   12.10
  -9   5   3   33.30   10.20
   9   5  -3   45.10   11.40
   9   5  -3   46.10   11.40
  -9   5   3   41.50   11.80
  -7  -5   3    0.00    6.00
   7  -5  -3   10.70    7.50
  -7  -5   3   10.50    6.30
  -7  -5   3    1.70    2.90
  -7   5   3    2.00    6.10
  -7   5   3    6.40    3.90
  -7   5   3    2.20    6.10
   7   5  -3   10.60    6.80
   7   5  -3    3.40    6.00
  -5  -5   3  369.76   14.30
  -5  -5   3  402.66   22.30
   5  -5  -3  389.66   21.30
  -5  -5   3  376.46   20.10
   5  -5  -3  376.06   15.00
   5   5  -3  386.46   18.70
   5   5  -3  384.56   17.90
  -5   5   3  380.26   21.40
  -5   5   3  371.96   19.40
  -5   5   3  384.46   13.70
  -5   5   3  371.46   10.60
   3  -5  -3  232.08   14.10
  -3  -5   3  219.98    9.70
   3  -5  -3  235.68   13.40
  -3  -5   3  209.38   13.90
   3  -5  -3  210.18    9.40
  -3  -5   3  205.88   12.90
  -3   5   3  210.68    9.00
  -3   5   3  203.88   12.10
  -3   5   3  193.28    8.60
   3   5  -3  232.28   13.20
   3   5  -3  221.18   10.90
   1  -5  -3  648.74   21.70
   1  -5  -3  650.13   15.10
   1  -5  -3  640.84   17.30
   1  -5  -3  652.63   18.90
  -1  -5   3  636.84   20.30
  -1  -5   3  659.63   19.80
  -1  -5   3  652.23   13.50
  -1   5   3  653.63   22.10
   1   5  -3  669.23   16.00
   1   5  -3  676.93   20.90
  -1  -5  -3 1081.69   28.50
   1  -5   3 1060.39   23.40
  -1  -5  -3 1070.99   20.20
   1  -5   3 1092.89   23.50
  -1  -5  -3 1027.60   26.10
   1   5   3 1033.00   19.60
   1   5   3 1058.19   31.20
  -1   5  -3 1097.79   23.30
  -1   5  -3 1072.69   24.90
  -1   5  -3 1065.89   27.70
  -3  -5  -3  292.97   15.30
  -3  -5  -3  289.17   14.80
  -3   5  -3  300.17   10.30
  -3   5  -3  291.07   10.50
  -3   5  -3  305.27   15.20
   3   5   3  300.97   17.90
   5  -5   3  450.75   20.90
  -5  -5  -3  443.16   21.40
  -5  -5  -3  430.36   21.10
  -5   5  -3  464.15   23.10
   5   5   3  444.36   24.50
  -5   5  -3  448.26   14.70
  -5   5  -3  440.36   16.70
  -5   5  -3  432.46   15.90
  -7  -5  -3   92.19   13.50
   7  -5   3   61.39   11.10
  -7  -5  -3   58.29   10.50
  -7   5  -3   78.99    9.50
  -7   5  -3   71.99   13.50
   7   5   3   69.49    6.00
  -7   5  -3   78.39    9.00
   7   5   3   80.19   14.90
  -7   5  -3   81.49    7.60
   9  -5   3   29.70    9.70
  -9  -5  -3   30.80    9.10
   9  -5   3   39.40    6.00
  -9  -5  -3   29.90    9.50
  -9   5  -3   43.50    9.20
  -9   5  -3   35.20    8.80
  -9   5  -3   21.10   10.60
   9   5   3   44.40    6.60
   9   5   3   36.00   13.30
  11  -5   3   13.20    9.40
 -11  -5  -3   10.60    7.40
 -11  -5  -3   19.80    9.10
 -11   5  -3    3.10    5.90
  11   5   3   12.90   13.00
 -11   5  -3   11.10   10.40
 -11   5  -3   24.00    8.90
  12  -6  -3    8.90    9.30
 -12  -6   3    2.60   10.50
 -12  -6   3    6.90    9.50
  12   6  -3    6.30    9.00
 -12   6   3   28.10    9.70
 -12   6   3   12.20    8.50
  12   6  -3   29.80   13.60
  10  -6  -3   17.10    9.10
 -10  -6   3    6.40    7.60
 -10  -6   3    4.30    7.00
 -10   6   3    7.90    5.20
  10   6  -3  -10.60    7.00
 -10   6   3   10.50    8.40
 -10   6   3    6.90    8.10
   8  -6  -3   34.40   10.90
  -8  -6   3   34.60    9.50
  -8  -6   3   45.00    5.50
  -8  -6   3   76.29   14.20
  -8   6   3   44.30   10.70
  -8   6   3   53.89   12.40
  -8   6   3   57.99    6.90
   8   6  -3   67.59   12.80
   8   6  -3   45.90   10.30
   6  -6  -3   96.19   14.40
  -6  -6   3  124.49   13.90
  -6  -6   3  107.69   14.00
  -6  -6   3  110.89    8.70
   6  -6  -3  128.49   10.30
   6   6  -3  102.59   12.80
   6   6  -3  118.49   12.70
  -6   6   3   94.09    7.70
  -6   6   3  101.69   13.50
  -6   6   3  107.59   12.40
   4  -6  -3  372.16   19.70
  -4  -6   3  364.16   20.40
   4  -6  -3  377.06   14.10
  -4  -6   3  361.86   14.00
  -4  -6   3  367.26   19.20
   4  -6  -3  363.06   18.90
  -4   6   3  361.06   18.30
  -4   6   3  359.36   11.80
   4   6  -3  359.56   17.50
   4   6  -3  359.96   16.60
  -4   6   3  382.56   11.60
  -4   6   3  374.86   20.10
   2  -6  -3  971.20   29.40
  -2  -6   3  924.91   26.90
   2  -6  -3  904.91   21.00
  -2  -6   3  933.61   20.60
   2  -6  -3  965.40   21.40
   2  -6  -3  963.30   26.80
  -2  -6   3  937.31   28.70
   2   6  -3  935.71   26.90
  -2   6   3  991.00   28.50
   2   6  -3  893.91   28.20
   2   6  -3  919.01   23.60
   0  -6  -3  268.27   11.60
   0  -6   3  270.17   11.70
   0  -6  -3  286.77    9.10
   0  -6  -3  275.07   14.40
   0  -6  -3  267.27   10.70
   0   6  -3  274.77   11.20
   0   6  -3  263.87   13.20
   0   6   3  243.58   15.40
   0   6  -3  273.77   12.20
  -2  -6  -3  330.87   16.60
  -2  -6  -3  348.77    7.80
   2  -6   3  332.17   11.50
  -2  -6  -3  339.07   15.50
  -2  -6  -3  326.37    8.60
  -2   6  -3  348.77   15.40
  -2   6  -3  337.27   13.50
   2   6   3  341.17   19.70
  -2   6  -3  320.57   15.10
   4  -6   3  236.38   17.70
  -4  -6  -3  208.08   14.50
  -4   6  -3  246.48   11.40
  -4   6  -3  238.48   10.90
  -4   6  -3  253.57   16.10
   4   6   3  214.68   17.50
  -4   6  -3  247.88    9.70
  -6  -6  -3  138.79   14.10
  -6  -6  -3  124.59   13.30
   6  -6   3  137.79   13.20
  -6   6  -3  138.09   14.90
  -6   6  -3  118.59   10.40
   6   6   3  115.29   17.00
  -6   6  -3  127.29    9.90
  -6   6  -3  110.49    7.70
  -8  -6  -3  113.99   16.80
  -8  -6  -3  120.09   15.90
   8  -6   3  106.69    6.80
   8  -6   3   89.59   13.50
  -8   6  -3  137.59   11.90
  -8   6  -3   99.89   11.60
  -8   6  -3  101.79   16.50
  -8   6  -3  113.89    8.70
 -10  -6  -3    6.40    6.00
 -10  -6  -3    4.10    6.90
  10  -6   3   15.20    5.30
  10  -6   3  -10.10    7.20
 -10   6  -3    2.70    7.90
 -10   6  -3   -2.70    6.10
  10   6   3   13.10   10.50
 -10   6  -3    3.50    5.20
 -12  -6  -3   40.50   11.10
  12  -6   3   26.80   11.20
 -12  -6  -3   55.19   13.40
  12   6   3   27.00   15.40
 -12   6  -3   16.10   14.30
 -12   6  -3   55.69   11.50
  11  -7  -3   23.70   12.50
 -11  -7   3   20.90   10.00
 -11  -7   3   12.60    9.40
 -11   7   3    5.50    7.50
 -11   7   3   10.70    9.90
  11   7  -3   29.70   13.10
  11   7  -3    4.70    8.60
  -9  -7   3   34.40   11.20
   9  -7  -3   36.40   11.40
  -9  -7   3   46.50   12.20
   9   7  -3   27.10    8.80
  -9   7   3   49.90   12.60
  -9   7   3   47.70   13.30
  -9   7   3   31.20    5.80
   9   7  -3   43.00   11.90
  -7  -7   3  132.49    9.40
  -7  -7   3  141.29   16.60
  -7  -7   3  148.79   16.20
   7  -7  -3  126.09   15.40
   7  -7  -3  138.89   11.40
   7   7  -3  121.79   13.90
   7   7  -3  134.39   13.90
  -7   7   3  148.19   17.30
  -7   7   3  138.89    7.80
  -7   7   3  122.79   14.10
  -5  -7   3   47.10   10.30
  -5  -7   3   44.20    6.60
   5  -7  -3   40.60   10.00
  -5  -7   3   48.70    9.40
   5  -7  -3   53.29    7.60
   5   7  -3   46.40    8.90
  -5   7   3   48.60    9.90
  -5   7   3   44.00   10.30
  -5   7   3   49.00    8.20
   5   7  -3   47.90    9.70
  -3  -7   3  152.78   14.20
   3  -7  -3  153.08   12.00
   3  -7  -3  163.78   13.00
  -3   7   3  150.38    7.90
   3   7  -3  145.89   11.20
  -3   7   3  161.38    8.20
  -3   7   3  157.18   12.50
   3   7  -3  155.68   11.40
  -1  -7   3  252.67   14.00
  -1  -7   3  247.38   12.80
   1  -7  -3  239.78   10.70
  -1  -7   3  244.48    8.80
   1  -7  -3  244.38   12.10
   1  -7  -3  241.98    9.80
  -1   7   3  252.37   15.70
   1   7  -3  256.97   11.90
   1   7  -3  270.17   14.00
   1  -7   3  306.37   12.00
  -1  -7  -3  304.37   10.50
  -1  -7  -3  312.17   16.50
  -1  -7  -3  286.97   13.60
  -1  -7  -3  294.77    9.30
   1  -7   3  294.27   13.30
  -1   7  -3  300.97   15.10
   1   7   3  315.87   19.00
  -1   7  -3  293.87   12.90
  -1   7  -3  296.77   13.60
  -3  -7  -3 1030.70   33.40
   3  -7   3  998.40   21.60
  -3   7  -3 1007.90   25.10
  -3   7  -3 1015.50   31.00
  -5  -7  -3   81.59   13.20
  -5  -7  -3   59.29   10.60
   5  -7   3   55.39    9.90
  -5   7  -3   65.89    5.40
  -5   7  -3   57.39    8.30
  -5   7  -3   61.29    7.20
   5   7   3   52.89   12.50
  -5   7  -3   49.60   10.50
  -7  -7  -3  351.16   23.20
   7  -7   3  373.56   23.10
  -7  -7  -3  355.46   22.80
   7  -7   3  321.87   10.10
  -7   7  -3  357.96   12.50
  -7   7  -3  314.57   16.90
  -7   7  -3  363.86   18.90
   7   7   3  335.17   26.40
  -7   7  -3  355.96   24.50
  -9  -7  -3    2.40    6.90
   9  -7   3    8.10    4.00
  -9  -7  -3    7.50    6.80
   9  -7   3    5.50    6.70
   9   7   3    3.80    9.60
  -9   7  -3   10.00    9.70
  -9   7  -3   10.20    6.00
  -9   7  -3    4.00    5.10
  -9   7  -3    4.30    4.50
  11  -7   3   10.50    9.70
 -11  -7  -3    2.30    6.30
 -11  -7  -3   10.10    8.90
  11  -7   3   11.40    5.70
  11   7   3    5.50   12.30
 -11   7  -3   14.80    9.20
 -11   7  -3    7.60   11.20
 -12  -8   3  -12.40    6.30
  12  -8  -3   -2.70    7.80
 -12  -8   3   -3.90    9.20
 -12   8   3  -12.00    7.70
  12   8  -3   -0.80   12.80
 -12   8   3   -1.10    7.80
 -10  -8   3   19.80   10.50
  10  -8  -3   -9.40    9.00
 -10  -8   3   17.80    9.30
  10   8  -3   14.60   10.50
 -10   8   3   16.20    9.60
  10   8  -3   12.10    8.30
 -10   8   3   11.90    9.50
  -8  -8   3   57.49   13.20
  -8  -8   3   57.89    6.40
  -8  -8   3   54.09   12.50
   8  -8  -3   47.80   12.40
   8   8  -3   58.89   12.70
   8   8  -3   57.29   11.30
  -8   8   3   44.30   13.30
  -8   8   3   43.00   10.30
   6  -8  -3  127.99   10.60
  -6  -8   3  115.29    9.40
  -6  -8   3  133.09   16.20
  -6  -8   3  132.79   14.70
   6  -8  -3  138.49   15.70
  -6   8   3  124.99    5.80
  -6   8   3  136.19    7.30
  -6   8   3  148.69   16.30
   6   8  -3  116.89   17.50
  -6   8   3  139.39   15.20
   6   8  -3  118.69   12.20
   4  -8  -3  321.17   19.80
   4  -8  -3  309.37   18.60
   4  -8  -3  314.07   13.70
  -4  -8   3  306.67   19.90
  -4  -8   3  319.37   19.30
  -4  -8   3  333.27   14.20
   4   8  -3  301.97   17.30
   4   8  -3  315.17   17.30
  -4   8   3  292.87    9.50
  -4   8   3  317.47   18.50
  -4   8   3  302.17   10.00
   2  -8  -3   98.49    9.60
  -2  -8   3   88.59    9.80
   2  -8  -3   89.59    7.40
   2  -8  -3   92.69    6.60
  -2  -8   3   94.99   10.50
  -2  -8   3   93.69    7.00
   2  -8  -3   92.69   10.70
  -2   8   3   99.39   11.90
   2   8  -3  107.29   10.00
   2   8  -3  105.49    9.90
   2   8  -3   97.59    9.90
   0  -8  -3   62.29    9.50
   0  -8  -3   69.79    7.00
   0  -8   3   64.29    4.40
   0  -8  -3   66.79    5.60
   0  -8   3   66.09    8.00
   0  -8   3   68.29    7.30
   0  -8  -3   58.19    6.50
   0   8  -3   62.79    7.30
   0   8  -3   52.49    8.10
   0   8   3   58.59   10.90
   0   8  -3   66.29    7.40
  -2  -8  -3    9.80    2.60
   2  -8   3    4.60    3.20
  -2  -8  -3   12.00    2.60
  -2  -8  -3    7.10    5.00
  -2  -8  -3   16.00    5.30
  -2   8  -3    3.40    4.50
  -2   8  -3    4.50    3.00
  -4  -8  -3  528.55   25.50
   4  -8   3  531.45   24.60
   4  -8   3  500.95   13.00
  -4  -8  -3  525.55   24.10
   4   8   3  544.15   29.30
  -4   8  -3  498.95   23.70
  -4   8  -3  521.55   18.70
  -6  -8  -3  206.08   17.20
  -6  -8  -3  224.88   18.80
   6  -8   3  225.58   17.50
  -6   8  -3  229.98   14.50
   6   8   3  225.38   22.60
  -6   8  -3  210.58   18.20
  -6   8  -3  205.88   13.10
  -8  -8  -3   -2.60    5.50
  -8  -8  -3   -0.90    6.50
   8   8   3    9.20   10.50
  -8   8  -3    3.50    5.00
  -8   8  -3    4.30    7.90
  -8   8  -3   16.30    5.30
  10  -8   3   40.90   12.00
 -10  -8  -3   28.30   10.80
  10  -8   3   36.00    9.60
 -10  -8  -3   49.80   13.40
 -10   8  -3   30.20   14.00
  10   8   3   44.40   16.00
 -10   8  -3   45.00   10.50
 -10   8  -3   25.10    7.80
 -12  -8  -3    6.80    6.90
  12  -8   3    5.50    9.60
 -12  -8  -3    0.30    8.10
  12   8   3    3.00   13.70
 -12   8  -3    5.30    5.70
 -12   8  -3  -23.60    9.20
  11  -9  -3  -11.80    6.80
 -11  -9   3  -10.50    7.50
 -11  -9   3   10.20    8.30
  11   9  -3    9.50   12.20
  11   9  -3    9.30    7.30
 -11   9   3   -0.10   12.00
  -9  -9   3   14.80    9.90
   9  -9  -3   -1.60    6.20
  -9  -9   3   19.50   10.30
  -9   9   3   15.40    7.90
   9   9  -3    8.90   10.20
   9   9  -3   -1.30    6.40
  -9   9   3    7.10    8.20
   7  -9  -3  223.98   15.80
  -7  -9   3  223.88   12.60
  -7  -9   3  255.17   22.80
   7   9  -3  213.38   17.00
  -7   9   3  220.38   20.10
  -7   9   3  260.97   22.10
   7   9  -3  238.68   19.20
  -5  -9   3    8.40    4.70
  -5  -9   3   12.80    8.20
   5  -9  -3   16.60    5.20
  -5  -9   3   13.20    6.90
   5  -9  -3   22.20    7.80
   5  -9  -3    7.20    6.30
   5   9  -3   21.40    9.30
   5   9  -3   14.50    6.40
  -5   9   3   17.80    7.80
   3  -9  -3   89.59    8.10
   3  -9  -3   83.39    6.20
   3  -9  -3  106.69   11.90
  -3  -9   3  100.59   11.40
  -3  -9   3   91.39   12.30
   3  -9  -3   97.19   11.00
  -3  -9   3   74.39    7.60
   3   9  -3   98.69   11.70
   3   9  -3   96.09   10.30
  -3   9   3   93.49    7.00
  -3   9   3   71.69   11.40
  -1  -9   3   37.90    7.70
   1  -9  -3   41.30    8.90
  -1  -9   3   34.60    7.60
   1  -9  -3   29.90    5.30
  -1  -9   3   29.50    4.50
   1  -9  -3   33.70    6.80
   1   9  -3   33.50    6.90
   1   9  -3   21.20    5.50
   1   9  -3   28.20    6.80
  -1   9   3   36.10   10.00
  -1  -9  -3  266.17   11.40
  -1  -9  -3  255.77   14.10
   1  -9   3  267.07   12.20
   1  -9   3  269.97   15.00
  -1  -9  -3  256.07   17.20
  -1  -9  -3  266.97   10.40
   1  -9   3  258.97    7.70
  -1   9  -3  262.57   14.80
   1   9   3  266.57   20.10
  -1   9  -3  265.17   14.10
  -1   9  -3  268.97   16.30
  -3  -9  -3  185.48    6.20
  -3  -9  -3  184.58   13.90
   3  -9   3  191.68   15.60
  -3  -9  -3  183.88    6.60
  -3  -9  -3  196.28    6.70
   3  -9   3  187.88    8.60
  -3  -9  -3  203.78   16.60
   3   9   3  194.48   18.60
  -3   9  -3  196.68   11.80
  -3   9  -3  205.38   14.70
   5  -9   3  655.43   13.50
  -5  -9  -3  730.93   32.40
   5  -9   3  705.83   31.00
   5  -9   3  678.03   12.80
  -5  -9  -3  680.23   30.40
  -5   9  -3  657.13   23.20
  -5   9  -3  717.03   30.90
  -5   9  -3  722.13   24.90
   5   9   3  713.03   35.90
   7  -9   3   47.00   11.20
  -7  -9  -3   34.00    9.50
   7  -9   3   53.69    5.00
  -7   9  -3   44.10    8.00
   7   9   3   29.40   12.70
  -7   9  -3   22.40    8.50
   9  -9   3   -1.90    3.90
  -9  -9  -3   -1.20    5.90
  -9  -9  -3   11.40    8.00
   9  -9   3    4.60    7.20
  -9   9  -3   -3.50    5.10
   9   9   3   21.30   12.90
  -9   9  -3   16.70    9.20
  -9   9  -3    2.80    5.10
  11  -9   3   23.70   10.10
  11  -9   3   -0.30    5.40
 -11  -9  -3   -1.10    5.70
 -11  -9  -3   17.20    8.80
 -11   9  -3  -11.70    8.70
  11   9   3    7.10   14.00
 -11   9  -3   -8.60    6.10
 -10 -10   3   18.60   10.60
  10 -10  -3   27.20   12.10
 -10 -10   3    8.40    9.40
 -10  10   3   19.50   10.40
 -10  10   3   10.90   10.70
  10  10  -3   14.30    7.10
  10  10  -3   31.50   14.30
   8 -10  -3    1.50    7.10
  -8 -10   3   10.10    7.50
  -8 -10   3   19.10    9.70
  -8 -10   3    9.80    4.20
   8 -10  -3    9.00    5.70
  -8  10   3   13.80    8.80
  -8  10   3   13.60    7.80
   8  10  -3   -6.80    7.70
   8  10  -3   12.90    7.20
  -6 -10   3   70.89   14.10
   6 -10  -3   54.69   11.80
   6 -10  -3   61.89    9.40
  -6 -10   3   51.49    7.70
  -6  10   3   50.79   11.70
  -6  10   3   54.69   11.20
   6  10  -3   50.09   11.40
   6  10  -3   46.90    9.00
   4 -10  -3  149.09   14.40
   4 -10  -3  138.59   10.50
  -4 -10   3  149.59   16.00
  -4 -10   3  138.09   14.40
   4 -10  -3  138.89   14.30
  -4 -10   3  148.59   10.70
  -4  10   3  142.99    5.40
   4  10  -3  148.29   15.50
  -4  10   3  141.89    5.30
   4  10  -3  141.79   12.50
  -4  10   3  130.09   14.30
  -4  10   3  143.39    5.90
   2 -10  -3   26.20    7.40
  -2 -10   3   17.60    6.70
  -2 -10   3   16.10    4.50
  -2 -10   3   15.20    6.50
   2 -10  -3   26.00    8.30
   2 -10  -3   15.00    4.10
   2 -10  -3   14.30    4.40
  -2  10   3   12.10    7.60
   2  10  -3   14.10    6.60
   2  10  -3    7.90    6.40
   2  10  -3    7.50    4.10
   0 -10  -3   41.70    6.00
   0 -10  -3   44.10    9.70
   0 -10   3   48.90    7.90
   0 -10   3   40.00    5.30
   0 -10  -3   42.50    7.10
   0 -10  -3   41.20    6.80
   0 -10   3   31.90    7.60
   0  10  -3   33.40    7.70
   0  10   3   27.40   10.00
   0  10  -3   61.39    9.90
   0  10  -3   43.40    8.40
  -2 -10  -3   48.60   10.60
   2 -10   3   62.19    8.60
   2 -10   3   52.09    6.50
  -2 -10  -3   56.89    9.40
  -2 -10  -3   42.90    5.20
  -2 -10  -3   56.29    5.70
   2 -10   3   50.09    3.90
  -2  10  -3   55.09    9.70
   2  10   3   62.99   14.50
  -2  10  -3   51.99    8.50
  -2  10  -3   41.00    8.00
   4 -10   3  636.64   29.60
  -4 -10  -3  707.83   29.70
   4 -10   3  639.94   13.50
  -4 -10  -3  658.83   31.20
   4 -10   3  608.64   13.40
  -4  10  -3  656.93   23.50
  -4  10  -3  646.14   28.80
   4  10   3  674.73   34.30
  -6 -10  -3   33.00    9.70
  -6 -10  -3   37.80   11.30
   6 -10   3   26.30    8.50
   6 -10   3   28.10    3.90
  -6  10  -3   19.70    5.70
   6  10   3   47.50   13.40
  -6  10  -3   34.10    9.90
  -6  10  -3   24.60    6.90
   8 -10   3   60.29    7.20
   8 -10   3   48.20   12.70
  -8 -10  -3   55.19   12.30
  -8 -10  -3   44.30   11.40
  -8  10  -3   59.69    9.80
   8  10   3   47.50   16.40
  -8  10  -3   58.99   13.90
  -8  10  -3   52.39    9.90
  10 -10   3   28.20    6.80
 -10 -10  -3   11.30    9.40
  10 -10   3   11.40    8.70
 -10 -10  -3    8.40    7.90
 -10  10  -3    4.80    9.70
 -10  10  -3   16.90    6.40
  10  10   3   40.40   15.20
 -10  10  -3   14.70    9.10
 -11 -11   3   48.90   14.30
  11 -11  -3   40.30   14.90
 -11 -11   3   40.20   13.40
  11  11  -3   39.00   15.70
 -11  11   3   34.70   12.90
 -11  11   3   15.00   10.40
  -9 -11   3   42.90   13.10
   9 -11  -3   46.00   13.90
  -9 -11   3   29.30   12.60
   9  11  -3   47.30   10.00
  -9  11   3   21.10    9.70
  -9  11   3   40.20   12.10
  -7 -11   3   36.40    6.40
   7 -11  -3   46.80    8.70
  -7 -11   3   56.29   14.60
  -7 -11   3   33.10   10.80
   7 -11  -3   43.70   11.80
  -7  11   3   47.90   12.50
   7  11  -3   46.90   12.50
   7  11  -3   35.70    8.20
  -7  11   3   39.10   11.30
  -5 -11   3  378.26   17.00
  -5 -11   3  371.96   24.10
   5 -11  -3  361.46   23.50
   5 -11  -3  346.57   16.60
   5 -11  -3  350.46   22.60
  -5 -11   3  344.77   24.30
   5  11  -3  344.77   19.00
   5  11  -3  352.36   22.60
  -5  11   3  345.07   23.70
   3 -11  -3  145.09   15.10
   3 -11  -3  178.38   15.10
  -3 -11   3  174.08   15.90
  -3 -11   3  179.98   16.40
  -3 -11   3  175.38   11.50
   3 -11  -3  182.08   11.50
   3 -11  -3  165.98    8.00
   3  11  -3  146.79   14.60
  -3  11   3  165.48    8.20
   3  11  -3  175.68   13.90
  -3  11   3  172.28   16.40
  -1 -11   3  193.78   10.60
   1 -11  -3  165.38   10.40
   1 -11  -3  161.18   15.70
  -1 -11   3  182.28   15.30
   1 -11  -3  162.48   13.30
   1 -11  -3  168.68   10.60
  -1  11   3  204.08   18.60
   1  11  -3  199.38   14.50
   1  11  -3  179.08   13.90
  -1 -11  -3   84.59   13.90
   1 -11   3   87.69   16.50
   1 -11   3   73.89    6.20
   1 -11   3   85.49    8.40
  -1 -11  -3   76.99    8.00
  -1 -11  -3   68.69    7.10
  -1  11  -3   71.89    9.00
   1  11   3   65.49   14.10
  -1  11  -3   95.49   11.10
  -1  11  -3   84.99   12.10
  -3 -11  -3   61.89   11.50
   3 -11   3   87.39    6.20
   3 -11   3   74.59    5.20
  -3 -11  -3   73.99    5.60
  -3 -11  -3   95.59   13.20
  -3 -11  -3   82.29    6.00
   3 -11   3   77.69   12.10
  -3  11  -3   80.39   12.50
  -3  11  -3   72.79    9.30
   3  11   3   70.69   15.20
   5 -11   3  680.43   16.40
  -5 -11  -3  670.53   34.00
   5 -11   3  730.73   33.60
  -5 -11  -3  705.33   32.80
   5  11   3  714.93   38.40
  -5  11  -3  706.53   26.20
  -5  11  -3  768.22   33.70
  -7 -11  -3   49.80   12.30
   7 -11   3   57.49   13.30
   7 -11   3   61.29    6.70
  -7 -11  -3   57.29   13.10
   7  11   3   56.99   15.70
  -7  11  -3   76.39   14.10
  -7  11  -3   88.09   11.60
  -7  11  -3   67.19   11.10
   9 -11   3   25.20   10.60
  -9 -11  -3   14.50    8.60
  -9 -11  -3    3.10    7.00
  -9  11  -3   17.70    7.30
   9  11   3   -5.90   10.00
  -9  11  -3   14.00   10.90
  -9  11  -3   15.70    6.40
 -11 -11  -3   -6.70    5.20
  11 -11   3    1.30    9.10
  11 -11   3    7.50    6.50
 -11 -11  -3    1.20    7.60
  11  11   3  -25.00   11.60
 -11  11  -3   -3.70    9.70
 -11  11  -3    9.40    6.10
  10 -12  -3   12.20    9.80
 -10 -12   3    7.30    8.90
 -10 -12   3   -3.80    9.40
  10  12  -3    0.50    6.90
  10  12  -3  -14.30   10.70
 -10  12   3   -4.60   13.30
   8 -12  -3   15.90    9.70
  -8 -12   3   37.70   11.70
  -8 -12   3   26.30    5.80
   8 -12  -3   19.00    6.90
  -8 -12   3   10.80    7.00
  -8  12   3   15.50    9.70
   8  12  -3   26.20    8.10
  -8  12   3   39.20   12.00
   8  12  -3   20.20   11.50
  -6 -12   3  248.48   14.10
   6 -12  -3  227.28   19.70
  -6 -12   3  200.28   19.90
  -6 -12   3  218.78   21.10
   6 -12  -3  214.18   14.70
   6  12  -3  202.48   15.60
  -6  12   3  244.18   21.80
  -6  12   3  235.28   20.40
   6  12  -3  204.58   19.60
   4 -12  -3  117.89   10.50
  -4 -12   3  133.09   10.70
   4 -12  -3  118.09   14.70
  -4 -12   3  112.59   16.00
  -4 -12   3  120.99   18.10
   4 -12  -3  132.19   15.00
   4  12  -3  108.09   15.30
  -4  12   3   99.59   15.30
   4  12  -3   90.39   10.90
   2 -12  -3  278.67   17.90
  -2 -12   3  259.17   18.10
   2 -12  -3  262.17   12.50
  -2 -12   3  289.87   14.10
   2 -12  -3  265.57   13.90
   2 -12  -3  263.17   20.00
  -2 -12   3  263.57   19.60
   2  12  -3  288.57   21.50
  -2  12   3  281.47   11.90
  -2  12   3  273.87   20.40
   2  12  -3  281.27   17.30
   0 -12  -3  137.19   11.50
   0 -12  -3  136.09   11.00
   0 -12  -3  137.89   15.50
   0 -12   3  116.39   13.20
   0 -12  -3  116.29    9.40
   0 -12   3  135.49   11.60
   0 -12   3  139.39    9.30
   0  12  -3  127.09   13.00
   0  12  -3  117.39   12.70
   0  12   3  141.69   19.40
  -2 -12  -3  489.65   29.10
  -2 -12  -3  455.55   16.60
   2 -12   3  463.55   14.50
   2 -12   3  437.06   16.20
   2 -12   3  437.96   22.20
  -2 -12  -3  489.25   23.40
  -2 -12  -3  478.95   16.00
  -2  12  -3  463.75   21.40
   2  12   3  463.25   29.60
  -2  12  -3  468.25   23.70
  -4 -12  -3  164.98   17.30
  -4 -12  -3  157.08   15.20
   4 -12   3  156.78    8.10
  -4 -12  -3  143.89    6.30
   4 -12   3  164.08   16.70
  -4 -12  -3  152.88    6.00
  -4 -12  -3  133.59    6.40
  -4  12  -3  167.38   16.50
  -4  12  -3  143.69   12.00
   4  12   3  166.48   20.30
  -6 -12  -3  228.78   21.10
   6 -12   3  193.18   19.80
   6 -12   3  199.18   10.20
  -6 -12  -3  222.68   21.50
   6  12   3  210.78   26.80
  -6  12  -3  203.58   15.00
  -6  12  -3  239.58   20.40
  -6  12  -3  204.18   16.20
  -8 -12  -3   46.70   11.50
  -8 -12  -3   49.99   14.10
   8 -12   3   36.80    7.10
   8 -12   3   39.50   12.30
  -8  12  -3   35.90   12.90
  -8  12  -3   39.60   10.10
  -8  12  -3   36.40   12.40
   8  12   3   29.20   14.90
  10 -12   3   23.40    7.30
 -10 -12  -3   16.20    9.00
 -10 -12  -3   12.50   10.50
 -10  12  -3   21.40   12.40
  10  12   3   13.80   22.10
 -10  12  -3   12.50    6.80
  -9 -13   3   79.59   15.90
  -9 -13   3   82.19   19.30
   9 -13  -3   53.49   15.30
   9 -13  -3   72.19   11.60
  -9  13   3   90.29   17.00
   9  13  -3   86.59   12.80
  -9  13   3   50.39   15.20
   9  13  -3  101.59   19.10
   7 -13  -3  183.38   14.60
  -7 -13   3  163.28   19.30
   7 -13  -3  115.69   18.20
  -7 -13   3  116.09   18.30
  -7  13   3  132.29   19.90
   7  13  -3  147.39   18.40
   7  13  -3  130.99   13.20
  -7  13   3  116.49   18.50
   5 -13  -3   70.79   10.50
  -5 -13   3   59.89   13.90
   5 -13  -3   89.59   16.20
  -5 -13   3   79.09   10.30
   5 -13  -3   86.09   23.40
   5  13  -3   87.99   14.70
   5  13  -3   86.89   12.50
  -3 -13   3  253.47   20.90
   3 -13  -3  295.47   20.20
   3 -13  -3  263.67   10.60
   3 -13  -3  258.47   21.00
  -3 -13   3  295.27   20.00
   3 -13  -3  263.17   14.50
  -3 -13   3  274.47   14.90
  -3  13   3  271.27    8.70
   3  13  -3  276.77   19.90
  -3  13   3  252.87   20.70
   3  13  -3  268.17   17.50
   1 -13  -3   30.20    6.50
   1 -13  -3   26.50    5.90
  -1 -13   3   21.50    7.10
   1 -13  -3   31.70   10.70
  -1 -13   3   26.80    5.80
  -1 -13   3   22.10    7.30
   1 -13  -3   25.80    7.90
   1  13  -3   36.00    9.70
  -1  13   3   19.10   10.40
   1  13  -3   31.70    8.50
   1  13  -3   32.70    7.90
  -1 -13  -3  182.58   11.20
   1 -13   3  195.48   12.60
  -1 -13  -3  184.28   14.10
  -1 -13  -3  178.38   12.60
   1 -13   3  179.88   10.40
  -1 -13  -3  181.18   17.80
   1 -13   3  207.28   16.40
  -1  13  -3  198.18   16.20
   1  13   3  156.18   19.00
  -1  13  -3  178.48   15.50
  -1  13  -3  205.08   15.30
   3 -13   3  301.37   21.80
  -3 -13  -3  338.57   23.80
  -3 -13  -3  318.97   12.60
   3 -13   3  295.17   11.30
  -3 -13  -3  340.87   13.00
   3 -13   3  310.17   12.60
  -3 -13  -3  345.87   21.30
   3  13   3  328.67   26.70
  -3  13  -3  326.37   21.30
  -5 -13  -3  153.08   18.50
   5 -13   3  187.78   10.30
   5 -13   3  188.98   19.60
  -5  13  -3  169.68   14.30
   5  13   3  174.28   22.00
  -5  13  -3  217.98   20.40
  -7 -13  -3  120.29   18.50
   7 -13   3  132.49   20.00
   7 -13   3  161.68   11.00
  -7 -13  -3  168.08   20.10
  -7  13  -3  141.89   14.00
   7  13   3  138.49   24.40
  -7  13  -3  158.88   19.40
  -7  13  -3  152.18   15.00
   9 -13   3   42.70   14.30
   9 -13   3   68.09   10.50
  -9 -13  -3   25.10    9.70
  -9 -13  -3   55.89   13.90
  -9  13  -3   37.60   14.50
   9  13   3   21.60   14.60
  -9  13  -3   43.10   10.30
  10 -14  -3   98.09   20.60
 -10 -14   3   94.69   20.00
 -10 -14   3  122.69   21.90
 -10  14   3  104.19   20.50
 -10  14   3   97.79   19.20
  10  14  -3   90.59   19.40
   8 -14  -3   13.10   10.00
  -8 -14   3   64.69   15.70
  -8 -14   3   36.70   12.80
   8 -14  -3   46.90    9.20
  -8 -14   3   35.30    8.10
  -8  14   3   24.10   11.10
   8  14  -3   29.00    8.70
  -8  14   3   55.69   15.30
   8  14  -3   24.10   12.90
  -6 -14   3   32.30    7.00
  -6 -14   3   41.60   11.50
   6 -14  -3   23.70    7.10
   6 -14  -3   24.80   10.60
   6 -14  -3   40.00   11.00
  -6 -14   3   22.50    8.90
   6  14  -3   35.20    7.80
  -6  14   3   29.50   11.10
   6  14  -3   22.40   10.70
  -4 -14   3   55.39   12.70
   4 -14  -3   41.40   11.50
   4 -14  -3   32.70   10.00
   4 -14  -3   58.09   12.40
  -4 -14   3   43.00   10.30
   4  14  -3   55.09   10.10
   4  14  -3   31.90   10.60
  -2 -14   3   62.89    9.20
  -2 -14   3  100.79   17.00
   2 -14  -3   79.89    9.10
   2 -14  -3   70.09    7.60
   2 -14  -3   98.79   16.40
  -2 -14   3   66.49   12.10
   2 -14  -3   85.19   13.40
   2  14  -3   86.89   13.50
  -2  14   3   72.79   13.80
  -2  14   3   78.29    6.60
   2  14  -3   77.29   12.80
   0 -14  -3   67.29   10.50
   0 -14   3   75.49    8.10
   0 -14   3   70.19   11.90
   0 -14   3   56.69    9.70
   0 -14  -3   84.19   15.70
   0 -14  -3   69.59   10.10
   0 -14  -3   62.19    8.30
   0  14  -3   65.19   11.20
   0  14   3   61.19   14.60
   0  14  -3   89.19   14.50
   0  14  -3   54.99   11.10
  -2 -14  -3   68.69   11.30
  -2 -14  -3   80.59    7.80
   2 -14   3   67.19   11.10
   2 -14   3   79.49    8.00
   2 -14   3   70.99   12.70
  -2 -14  -3   60.79   13.20
   2 -14   3   73.09    7.70
  -2 -14  -3   86.79    8.70
  -2  14  -3   63.49   11.50
   2  14   3   65.39   15.60
  -2  14  -3   77.99   12.30
  -4 -14  -3   49.10   10.80
   4 -14   3   66.19   13.50
  -4 -14  -3   76.69    5.80
  -4 -14  -3   50.19   11.60
  -4 -14  -3   64.19    5.50
   4 -14   3   85.39    8.20
  -4  14  -3   68.59   11.50
  -4  14  -3   64.29   13.00
   4  14   3   65.39   16.30
   6 -14   3   14.90    4.60
  -6 -14  -3   28.30   10.20
  -6 -14  -3    5.30    7.10
   6 -14   3    2.80    8.00
   6  14   3   14.20   13.20
  -6  14  -3   10.20    6.10
  -6  14  -3   32.30   11.00
   8 -14   3   75.19   10.20
   8 -14   3   50.69   14.40
  -8 -14  -3   47.10   13.20
  -8 -14  -3   27.30    9.80
   8  14   3   76.09   19.80
  -8  14  -3   49.10   11.00
  -8  14  -3   64.09   12.30
  -8  14  -3   31.80   12.60
 -10 -14  -3   25.80   10.60
  10 -14   3   15.90    7.40
 -10 -14  -3   -0.20    8.00
  10 -14   3   20.90   11.90
 -10  14  -3   15.80    6.50
  10  14   3   16.90   16.20
 -10  14  -3   18.40   12.40
  -9 -15   3    5.80    9.40
  -9 -15   3   -9.00    7.70
   9 -15  -3   -3.50    5.40
   9 -15  -3   -6.60    8.80
  -9  15   3    3.10    9.40
   9  15  -3    7.90   12.50
  -9  15   3   15.10   10.60
  -7 -15   3   11.60    8.80
  -7 -15   3   -1.00    8.90
  -7 -15   3    6.70    4.70
   7 -15  -3   14.20   10.00
   7 -15  -3    5.80    5.90
  -7  15   3   -0.60    9.00
   7  15  -3    6.80    5.80
   7  15  -3   16.40   10.80
  -7  15   3    4.30    8.10
   5 -15  -3   17.90    9.70
   5 -15  -3    6.90    5.20
  -5 -15   3   17.50    6.10
   5 -15  -3    7.90    8.20
  -5 -15   3    2.90    6.60
  -5  15   3    2.20    8.60
   5  15  -3  -13.90    6.00
   5  15  -3    4.40    5.30
   3 -15  -3   48.40    8.50
   3 -15  -3   53.29   11.90
  -3 -15   3   49.60   10.80
   3 -15  -3   27.30   11.20
  -3 -15   3   38.10   10.50
  -3 -15   3   38.70    7.80
   3 -15  -3   38.80    5.10
   3  15  -3   30.30    8.80
  -3  15   3   41.20   12.50
   3  15  -3   55.29   11.20
   1 -15  -3  133.89   11.20
  -1 -15   3  126.39   13.00
   1 -15  -3  140.69   14.30
  -1 -15   3  110.99   14.60
   1 -15  -3  110.89   17.70
  -1 -15   3  117.49   10.70
   1 -15  -3  105.19   10.10
  -1  15   3  113.49   17.30
   1  15  -3  141.49   14.90
   1  15  -3  115.49   13.30
   1  15  -3  122.99   14.10
   1 -15   3  112.59   13.80
  -1 -15  -3  127.89   16.50
  -1 -15  -3  112.59   11.90
  -1 -15  -3  104.69    9.40
   1 -15   3   93.79    9.90
  -1 -15  -3  107.59   10.80
   1 -15   3  103.99    9.70
  -1  15  -3  100.49   12.50
  -1  15  -3   97.59   12.40
   1  15   3  100.39   18.20
   3 -15   3   55.99    7.80
  -3 -15  -3   60.79   12.20
   3 -15   3   60.89    5.60
  -3 -15  -3   74.99    7.30
  -3 -15  -3   78.49    7.30
   3 -15   3   54.29   14.30
  -3 -15  -3   77.39   16.30
  -3  15  -3   79.09   14.50
  -3  15  -3   62.19   11.60
  -5 -15  -3   31.70    9.80
  -5 -15  -3   35.40   10.90
   5 -15   3   21.20    9.80
   5 -15   3   49.90    7.50
  -5  15  -3   50.29   10.10
  -5  15  -3   29.20   11.30
   5  15   3   39.70   14.60
  -7 -15  -3    7.90    7.30
   7 -15   3   -5.20    5.20
   7 -15   3    3.20    4.50
  -7 -15  -3   -8.90    6.90
  -7  15  -3    5.70    5.80
  -7  15  -3    8.90    8.40
  -7  15  -3    7.20    7.00
   7  15   3    1.60   13.20
   9 -15   3    5.20    6.50
  -9 -15  -3    9.00    7.40
  -9 -15  -3    8.80    9.20
   9 -15   3   -0.10    9.40
  -9  15  -3   18.20    6.90
  -9  15  -3   20.80   11.30
   9  15   3   27.70   17.20
   8 -16  -3   60.19   11.30
   8 -16  -3   26.10   12.10
  -8 -16   3   56.19    8.30
  -8 -16   3   41.90   14.40
  -8 -16   3   46.60   14.40
   8  16  -3   34.20   15.50
  -8  16   3   52.19   14.30
   8  16  -3   58.89   10.40
  -8  16   3   45.40   16.80
  -6 -16   3   -3.50    7.00
  -6 -16   3   15.30    9.30
   6 -16  -3    4.30    4.70
  -6 -16   3    1.90    4.80
   6 -16  -3   -9.50    5.90
   6  16  -3    6.60    5.80
   6  16  -3    3.10    9.70
  -6  16   3  -11.10    7.50
   4 -16  -3   15.50    9.30
   4 -16  -3   11.80    7.50
  -4 -16   3    7.80    6.70
  -4 -16   3   10.40    6.60
   4 -16  -3   20.70    6.40
  -4 -16   3    8.50    5.30
  -4  16   3   21.40   10.50
   4  16  -3   22.90    7.60
   4  16  -3   15.20    8.50
  -2 -16   3   -2.40    7.10
  -2 -16   3    6.80    4.90
   2 -16  -3   17.00    8.80
   2 -16  -3   16.40    5.10
   2 -16  -3   13.80    7.70
  -2 -16   3   10.80    6.30
   2 -16  -3    8.90    5.00
   2  16  -3    0.00    5.50
  -2  16   3   12.60    9.70
  -2  16   3    9.90    2.70
   2  16  -3   27.30    9.50
   0 -16  -3    2.30    3.70
   0 -16  -3   17.00    8.20
   0 -16  -3   -2.70    4.90
   0 -16   3   16.10    7.10
   0 -16  -3    1.60    4.50
   0 -16   3   -2.60    4.50
   0 -16   3    7.30    4.50
   0  16   3  -11.70    6.40
   0  16  -3    1.30    5.10
   0  16  -3   -4.80    4.70
   0  16  -3    2.30    6.30
   2 -16   3    3.70    4.00
  -2 -16  -3   20.60    7.40
   2 -16   3   13.00    7.60
  -2 -16  -3   -2.40    3.70
   2 -16   3    8.60    5.00
  -2 -16  -3    2.00    7.10
  -2 -16  -3    6.40    4.00
  -2  16  -3   -0.10    5.80
  -2  16  -3    4.70    5.00
   2  16   3   10.40    9.90
   4 -16   3   13.00    5.00
   4 -16   3   19.60    9.40
  -4 -16  -3   -6.10    5.80
  -4 -16  -3    9.00    3.20
  -4 -16  -3    8.90    6.90
  -4 -16  -3    7.40    3.60
  -4  16  -3   23.90    9.60
  -4  16  -3   -1.10    5.00
   4  16   3    4.60   10.60
  -6 -16  -3   13.40    9.00
   6 -16   3   30.50    7.90
   6 -16   3   20.20    9.90
  -6 -16  -3   34.20   10.20
  -6  16  -3   26.80   10.30
   6  16   3   -1.80   11.70
  -6  16  -3    1.20    8.30
   8 -16   3   68.79   10.90
  -8 -16  -3   85.09   16.10
  -8 -16  -3   43.20   11.90
   8 -16   3   77.89   17.60
  -8  16  -3   50.39   14.40
   8  16   3   81.59   21.10
   9 -17  -3   87.29   13.60
  -9 -17   3   54.29   15.60
  -9 -17   3   37.60   13.00
   9 -17  -3   98.19   19.40
  -9  17   3   63.49   15.40
  -9  17   3   79.59   18.40
   9  17  -3   65.99   19.50
  -7 -17   3   28.70    7.00
   7 -17  -3   19.70   11.60
  -7 -17   3   56.09   14.00
   7 -17  -3   40.70   13.90
  -7 -17   3   28.10   11.80
   7  17  -3   39.30   13.50
  -7  17   3   20.20   14.00
   7  17  -3   25.60    8.80
  -7  17   3   47.40   14.80
  -5 -17   3   33.00   11.70
   5 -17  -3   27.20   11.20
   5 -17  -3   21.90    6.90
  -5 -17   3   27.30    7.40
  -5 -17   3   27.30   10.50
   5  17  -3   27.30    7.90
  -5  17   3   27.10   12.50
   5  17  -3   27.30   11.20
   3 -17  -3   49.80   14.00
   3 -17  -3   52.39    9.50
   3 -17  -3   38.00   11.10
  -3 -17   3   52.59    9.70
   3 -17  -3   49.00    7.80
  -3 -17   3   54.99   12.30
  -3 -17   3   45.20   12.30
   3  17  -3   37.40   10.90
   3  17  -3   55.39   11.20
  -3  17   3   54.39   14.40
   1 -17  -3   91.99   16.90
  -1 -17   3  110.99   13.50
   1 -17  -3  152.78   15.20
  -1 -17   3  123.19   15.50
  -1 -17   3  110.39   11.50
   1 -17  -3  112.69   11.10
   1 -17  -3  101.79   10.70
  -1  17   3  107.89    8.00
   1  17  -3  110.89   15.20
   1  17  -3  132.29   15.80
  -1  17   3   88.39   17.20
  -1 -17  -3    1.20    3.60
  -1 -17  -3   -1.10    4.30
   1 -17   3    1.30    4.70
   1 -17   3   -1.60    6.20
  -1 -17  -3   -2.80    4.70
   1 -17   3   -0.30    4.10
  -1 -17  -3    3.10    6.30
  -1  17  -3    2.70    7.50
   1  17   3    2.60    9.20
  -3 -17  -3   20.20    8.40
   3 -17   3   29.30    6.80
  -3 -17  -3   27.00    6.00
  -3 -17  -3   10.50    7.30
   3 -17   3   12.40    8.10
  -3 -17  -3   12.20    4.30
   3  17   3   25.40   13.40
  -3  17  -3   28.00   10.50
  -5 -17  -3   49.50   12.50
   5 -17   3   44.00   12.20
  -5 -17  -3   52.59   16.70
   5 -17   3   49.60    8.70
  -5  17  -3   52.49   13.50
   5  17   3   45.60   17.30
  -7 -17  -3   -5.30    8.50
  -7 -17  -3   25.90   12.50
   7 -17   3   27.00    7.50
   7  17   3   10.10   12.90
  -7  17  -3   23.80   11.60
   9 -17   3   -4.20    5.20
  -9 -17  -3   -3.50    7.10
   9 -17   3   30.70   13.40
  -9 -17  -3   -4.70    8.20
  -9  17  -3    7.40   11.50
   9  17   3   -1.90   13.60
  -9  17  -3   11.20    6.80
   8 -18  -3   13.90   11.30
  -8 -18   3   39.80    8.10
   8 -18  -3   43.00   10.20
  -8 -18   3   44.00   12.80
  -8 -18   3   33.30   26.10
   8  18  -3   65.99   16.30
  -8  18   3   57.39   14.90
  -8  18   3   11.30   11.50
  -6 -18   3   41.80   14.60
   6 -18  -3   54.29   15.00
  -6 -18   3   99.09   17.70
  -6 -18   3   64.49    9.70
   6 -18  -3   73.39   11.70
   6  18  -3   53.19   14.80
   6  18  -3   68.29   19.50
  -6  18   3   81.79   18.30
  -4 -18   3   -3.10    4.00
  -4 -18   3   -2.00    6.40
   4 -18  -3   -5.20    6.80
  -4 -18   3   -1.20    6.90
  -4  18   3   13.80   10.70
   4  18  -3    0.40    5.50
   4  18  -3   -6.80    6.60
   2 -18  -3   24.50    9.10
   2 -18  -3   10.00    8.60
   2 -18  -3   20.50    5.80
  -2 -18   3    8.40    5.80
   2 -18  -3   16.20    6.50
  -2 -18   3   12.00    6.90
   2  18  -3   20.70    8.50
   2  18  -3   10.10    8.00
  -2  18   3    7.00    9.90
   0 -18  -3   49.80    8.80
   0 -18   3   41.20    8.20
   0 -18  -3   31.80    8.60
   0 -18   3   45.00    9.30
   0 -18  -3   22.60   10.90
   0 -18   3   34.10   11.40
   0 -18  -3   40.30    8.40
   0  18  -3   29.70   11.00
   0  18   3   27.10   12.10
   2 -18   3   15.20    4.80
   2 -18   3   23.20    9.80
  -2 -18  -3   14.40    7.90
  -2 -18  -3   15.20    6.40
   2 -18   3   13.90    6.20
  -2 -18  -3   12.80    8.60
  -2 -18  -3   20.50    7.00
  -2  18  -3   13.90    9.30
   2  18   3   35.50   15.30
   4 -18   3   90.19   11.90
  -4 -18  -3   86.19   15.40
  -4 -18  -3   85.89    7.80
   4 -18   3   87.29   17.30
  -4 -18  -3   64.39   14.40
   4  18   3   78.79   19.00
  -4  18  -3  108.79   17.70
  -6 -18  -3   10.20    8.80
  -6 -18  -3   39.70   11.30
   6 -18   3   20.90    7.20
   6 -18   3   27.60   12.40
   6  18   3   12.30   14.20
  -6  18  -3   -1.00    8.80
   8 -18   3    6.10   11.30
  -8 -18  -3    9.80    9.90
  -8 -18  -3   17.70   12.10
   8 -18   3   18.90    6.70
  -8  18  -3    4.00    7.40
  -8  18  -3   10.60   10.90
   8  18   3   22.80   15.90
   7 -19  -3   67.19   16.20
  -7 -19   3   68.19   15.30
  -7 -19   3   66.49    9.90
   7 -19  -3   63.59   11.70
  -7  19   3   98.09   20.80
   7  19  -3  108.89   19.10
  -7  19   3   57.69   18.40
   5 -19  -3   17.90    7.30
  -5 -19   3   44.90    9.30
  -5 -19   3   22.70   10.50
   5 -19  -3   37.30   13.80
   5  19  -3   49.10   13.80
   5  19  -3   44.10    9.90
  -5  19   3   26.80   12.60
  -3 -19   3  128.29   19.00
   3 -19  -3  125.69   13.40
  -3 -19   3  130.39   13.00
   3 -19  -3  117.69   19.40
  -3  19   3  144.19   22.90
   3  19  -3  134.39   19.20
   3  19  -3  144.59   15.60
  -1 -19   3   20.20    9.30
  -1 -19   3   33.50    9.40
   1 -19  -3   35.30    7.90
   1 -19  -3   40.40   13.60
  -1 -19   3   31.10    8.00
   1 -19  -3   15.80    6.10
   1 -19  -3   38.30   11.20
  -1  19   3   32.60   12.20
   1  19  -3   34.60   10.70
   1 -19   3   36.80   11.50
  -1 -19  -3   48.80    8.40
   1 -19   3   27.00    7.20
  -1 -19  -3   47.50    9.90
   1 -19   3   45.50    9.30
  -1 -19  -3   31.60    8.50
  -1 -19  -3   54.99   15.00
  -1  19  -3   20.30   10.20
   1  19   3   22.20   14.30
  -3 -19  -3   42.90   11.40
   3 -19   3   40.30    8.50
  -3 -19  -3   40.70    7.10
   3 -19   3   42.00   13.80
  -3 -19  -3   36.30    7.50
  -3 -19  -3   51.79   14.30
  -3  19  -3   42.40   11.90
   3  19   3   12.90   13.20
  -5 -19  -3   22.20   12.50
  -5 -19  -3   26.00   10.90
   5 -19   3   13.90   11.20
   5 -19   3   43.10    8.80
  -5  19  -3   37.50   13.20
   5  19   3   26.80   14.70
  -7 -19  -3   -1.00    8.50
   7 -19   3   30.90   13.10
  -7 -19  -3   10.60    8.50
   7 -19   3  -10.10    5.20
  -7  19  -3   -0.20    7.40
  -7  19  -3   21.60   11.70
   7  19   3  -14.00   13.00
   6 -20  -3   22.10   12.90
  -6 -20   3   57.59   13.00
  -6 -20   3   25.40    7.30
   6 -20  -3   45.30   10.30
   6  20  -3   24.00   12.60
   6  20  -3   20.70    8.60
  -6  20   3   58.89   17.00
   4 -20  -3   71.19   16.10
  -4 -20   3   63.09   10.50
  -4 -20   3   82.69   14.60
   4 -20  -3   66.29   11.20
   4  20  -3   71.09   16.00
  -4  20   3  141.59   33.20
   4  20  -3   82.19   13.50
  -2 -20   3   59.79   10.20
   2 -20  -3   56.79    9.60
   2 -20  -3   78.09   14.20
  -2 -20   3   54.19   11.50
   2  20  -3   58.49   13.40
  -2  20   3   70.49   17.30
   0 -20   3   -8.30    5.80
   0 -20   3   16.20    6.30
   0 -20  -3   10.60    9.50
   0 -20  -3    1.10    5.40
   0 -20  -3    2.20    4.60
   0 -20   3    0.20    5.10
   0 -20  -3    7.70    8.40
   0  20  -3    1.20    7.20
   0  20   3    1.80    9.60
   2 -20   3   54.79   13.30
  -2 -20  -3   26.70   11.90
  -2 -20  -3   59.89   10.00
  -2 -20  -3   29.90    9.30
  -2 -20  -3   44.30    7.90
   2 -20   3   51.69    9.70
  -2  20  -3   29.70   12.10
   2  20   3   33.70   14.30
  -4 -20  -3   86.09   16.70
  -4 -20  -3   73.89   13.50
   4 -20   3   97.39   13.30
  -4 -20  -3   84.89    9.40
   4 -20   3   51.69   14.50
   4  20   3   95.99   21.30
  -4  20  -3   93.09   18.80
  -6 -20  -3   23.10   12.00
   6 -20   3   32.00    8.00
   6 -20   3   23.80   13.10
  -6 -20  -3   25.40    9.10
  -6  20  -3   30.20   13.20
   6  20   3   39.60   16.50
   5 -21  -3   69.39   16.40
  -5 -21   3   77.99   11.90
  -5 -21   3   74.39   14.80
   5 -21  -3   84.49   12.90
  -5  21   3  104.39   21.40
   5  21  -3   83.69   17.20
  -3 -21   3   53.59   10.70
  -3 -21   3   53.29   12.80
  -3 -21   3   59.99   17.80
   3 -21  -3   44.70   12.20
  -3  21   3   24.00   12.50
   3  21  -3   52.19   14.50
   1 -21  -3   22.10    6.60
   1 -21  -3   13.10    8.60
  -1 -21   3   15.90    8.50
   1 -21  -3   30.50   11.10
  -1 -21   3   14.60    7.30
  -1 -21   3   30.60    9.30
  -1  21   3   20.00   12.60
   1  21  -3   29.30   10.50
  -1 -21  -3    8.30    7.60
   1 -21   3   10.30    7.80
  -1 -21  -3   -0.80    4.10
  -1 -21  -3   -0.80   10.10
   1 -21   3   -0.20    5.00
   1  21   3    7.10   10.10
  -1  21  -3   -4.60    7.00
  -3 -21  -3   61.59   16.80
   3 -21   3   67.29   12.40
  -3 -21  -3   48.80    7.60
   3 -21   3   43.60   15.00
  -3 -21  -3   85.59   14.20
   3  21   3   62.99   20.20
  -3  21  -3   73.69   16.80
  -5 -21  -3   -3.50    6.60
  -5 -21  -3    9.10    9.50
   5 -21   3   -4.10    5.90
   5 -21   3    3.60   10.30
  -5  21  -3    0.40   10.40
   5  21   3    4.20   12.80
   4 -22  -3   62.59   14.30
   4 -22  -3   68.69   12.30
  -4 -22   3   75.29   14.50
  -4 -22   3   75.19   11.80
   4  22  -3   60.29   14.20
  -4  22   3   58.09   17.70
   2 -22  -3   15.10    5.90
   2 -22  -3   14.40    9.60
  -2 -22   3    9.30    8.60
  -2 -22   3    6.90    8.30
  -2 -22   3   12.80    6.80
  -2  22   3   26.60   12.20
   2  22  -3   18.60    9.50
   0 -22   3   34.70   11.00
   0 -22  -3   34.40    8.10
   0 -22  -3   35.50   10.70
   0 -22   3   41.00   10.10
   0 -22   3   41.80    9.40
   0  22  -3   24.40   11.50
   0  22   3   30.50   12.90
  -2 -22  -3    7.00    8.70
   2 -22   3   22.20   19.20
   2 -22   3   30.30    8.60
  -2 -22  -3   11.00    7.70
  -2 -22  -3   22.20    6.70
  -2 -22  -3    7.10   13.40
   2  22   3   18.60   11.50
  -2  22  -3   15.40   10.10
   4 -22   3   17.10   12.60
  -4 -22  -3   18.40   11.00
   4 -22   3   -3.30    6.20
  -4  22  -3   -3.70    9.20
   4  22   3   11.50   12.20
  -3 -23   3   20.90    7.50
  -3 -23   3   13.30    9.50
   3 -23  -3   14.80   10.00
  -3 -23   3   18.80    8.10
   3 -23  -3   14.80    6.90
   3  23  -3    0.90   10.80
  -3  23   3    4.70   13.00
   1 -23  -3   34.90   11.80
   1 -23  -3   26.50    7.40
  -1 -23   3   24.80    9.50
  -1 -23   3   45.40    9.60
  -1 -23   3   17.30    8.60
   1  23  -3   37.40   13.00
  -1  23   3   48.40   14.90
  -1 -23  -3   22.60   10.10
  -1 -23  -3   28.30   10.00
   1 -23   3   34.90   12.30
  -1 -23  -3   19.10    6.60
   1 -23   3   26.50    8.00
   1  23   3   22.00   12.30
  -1  23  -3   50.59   13.20
  -3 -23  -3   28.80   11.80
   3 -23   3    8.40    6.70
   3 -23   3   12.60   10.20
   3  23   3   -0.10   11.60
  -3  23  -3   14.80   11.90
 -12   0   4    1.70    7.10
 -12   0   4    7.30    9.10
 -12   0   4   48.70   10.90
  12   0  -4    8.00    9.50
 -10   0   4   69.59   12.70
  10   0  -4   79.19   15.20
 -10   0   4   39.50   11.60
  -8   0   4   23.20    8.90
  -8   0   4   35.30    4.00
  -8   0   4   38.40    9.70
   8   0  -4   38.20   11.80
  -8   0   4   39.20    9.30
  -6   0   4  315.17   15.10
  -6   0   4  342.97   18.60
  -6   0   4  358.26   17.10
   6   0  -4  327.47   20.80
  -6   0   4  339.27   22.00
  -4   0   4  444.86   18.10
  -4   0   4  411.36   20.10
  -4   0   4  437.46   14.80
  -4   0   4  437.46   14.20
   4   0  -4  431.06   19.70
   2   0  -4 3056.19   47.20
  -2   0   4 3114.19   46.00
  -2   0   4 3106.19   54.69
   2   0  -4 2972.30   56.09
   2   0  -4 2970.70   56.59
  -2   0   4 3118.79   56.89
   0   0   4   17.30    3.10
   0   0  -4    7.30    3.80
   0   0   4   16.70    4.00
   0   0  -4   13.40    4.00
   0   0   4   19.70    3.50
  -2   0  -4  852.81   15.90
  -2   0  -4  840.12   22.70
  -2   0  -4  854.11   19.90
  -2   0  -4  830.02   22.90
  -4   0  -4 1109.39   32.90
   4   0   4 1100.79   25.40
  -4   0  -4 1130.89   24.80
  -4   0  -4 1163.58   30.50
  -6   0  -4  130.49   14.30
  -6   0  -4  122.19   10.90
  -6   0  -4  136.39   10.40
   6   0   4  129.89    9.80
  -8   0  -4  465.65   23.10
  -8   0  -4  447.56   22.10
   8   0   4  419.36   20.40
  -8   0  -4  477.65   29.40
   8   0   4  473.65   13.40
  10   0   4   -1.80    5.60
 -10   0  -4    4.10    5.50
 -10   0  -4   -5.40    3.90
 -12   0  -4   67.49   12.90
 -12   0  -4  107.39   15.80
 -11  -1   4   -0.10    6.20
 -11  -1   4    8.20    8.30
  11  -1  -4   13.80    9.80
 -11  -1   4    3.70    9.20
 -11   1   4    0.60    8.90
 -11   1   4   12.00    8.30
  11   1  -4   11.00   10.20
 -11   1   4    9.40    9.70
  -9  -1   4   -0.90    5.90
  -9  -1   4   14.60    8.00
  -9  -1   4    0.70    6.40
   9   1  -4   13.30    9.00
  -9   1   4   10.10    6.30
  -9   1   4    9.90    6.60
  -9   1   4   11.90    9.30
  -7  -1   4   16.00    6.40
  -7  -1   4    2.50    5.90
   7  -1  -4    1.90    6.40
  -7  -1   4    2.90    6.50
   7   1  -4   -6.80    5.50
  -7   1   4   -2.20    5.10
  -7   1   4   -1.40    4.90
  -7   1   4    0.80    2.80
  -7   1   4    2.30    5.70
  -5  -1   4   14.90    4.30
  -5  -1   4   24.40    6.50
   5  -1  -4   42.90    9.10
  -5  -1   4   33.50    6.10
  -5  -1   4   17.90    5.90
  -5   1   4   12.10    5.60
  -5   1   4   21.20    6.60
  -5   1   4   24.30    4.80
   5   1  -4   21.20    7.00
  -5   1   4   24.10    5.90
  -3  -1   4  396.56   12.80
  -3  -1   4  416.46   18.30
  -3  -1   4  413.46   11.40
   3  -1  -4  415.76   18.10
  -3  -1   4  427.56   17.00
  -3   1   4  411.96   13.20
  -3   1   4  404.86   12.80
   3   1  -4  412.06   17.90
   3   1  -4  369.06   19.20
   3   1  -4  412.86   11.10
  -3   1   4  399.36   15.50
  -1  -1   4  203.78    9.90
   1  -1  -4  211.58   10.40
   1  -1  -4  216.68   11.00
   1  -1  -4  204.98    9.00
  -1  -1   4  204.08    5.20
  -1  -1   4  203.28    4.80
  -1  -1   4  215.48   10.60
   1   1  -4  192.18   10.90
   1   1  -4  203.58    9.70
  -1   1   4  219.28   10.70
  -1   1   4  204.88    8.90
  -1  -1  -4  126.69    8.70
  -1  -1  -4  130.89    6.50
  -1  -1  -4  141.79    8.80
  -1   1  -4  123.19    7.90
  -1   1  -4  128.69    7.60
  -1   1  -4  141.09    8.50
   1   1   4  134.09    9.20
  -3  -1  -4  510.85   18.50
  -3  -1  -4  532.75   15.10
  -3   1  -4  528.85   17.90
  -3   1  -4  516.35   15.90
  -3   1  -4  534.15   19.70
  -3   1  -4  531.35   11.20
  -5  -1  -4   46.00    8.10
   5  -1   4   43.00    6.90
  -5  -1  -4   45.80   10.00
  -5  -1  -4   44.40    6.80
  -5   1  -4   39.60    7.50
   5   1   4   49.30    5.80
  -5   1  -4   55.79   10.00
  -5   1  -4   60.99    6.30
  -7  -1  -4   16.40    6.00
  -7  -1  -4    9.60    5.60
  -7  -1  -4    1.40    7.20
   7  -1   4   10.60    5.30
  -7   1  -4    8.90    8.00
   7   1   4   11.30    2.60
  -7   1  -4   12.30    4.80
  -7   1  -4    7.40    5.00
   7   1   4   11.30    4.70
  -9  -1  -4   -4.10    4.80
   9  -1   4   10.40    3.80
  -9  -1  -4    4.00    5.30
   9  -1   4    3.70    5.80
  -9  -1  -4   22.50   10.20
  -9   1  -4    7.70    5.10
   9   1   4   -8.10    4.30
  -9   1  -4   -4.00    3.80
  -9   1  -4    6.70    5.20
  -9   1  -4    0.30    8.60
  11  -1   4    9.70    7.00
 -11  -1  -4    1.20    4.70
 -11  -1  -4   13.70    7.70
 -11   1  -4    7.20    7.00
 -11   1  -4   11.10    6.80
  11   1   4  -15.40    7.30
 -11   1  -4  -10.10    7.30
  11   1   4    7.00    6.00
 -12  -2   4   18.40    9.70
  12  -2  -4   22.30   12.20
 -12  -2   4    2.60    8.60
  12   2  -4    9.80   10.70
 -12   2   4   -3.60    9.50
 -12   2   4   23.50   11.30
 -12   2   4    7.30    8.90
  12   2  -4   -9.10    8.80
  10  -2  -4    6.40    9.80
 -10  -2   4   13.50   10.00
 -10  -2   4   10.50    8.30
 -10   2   4   -0.60    7.60
 -10   2   4    9.40    6.60
 -10   2   4    4.30    7.70
  10   2  -4   -4.40    7.90
   8  -2  -4  141.99   17.30
  -8  -2   4  153.98    8.30
  -8  -2   4  151.88   14.10
  -8  -2   4  160.88   15.40
  -8  -2   4  172.48   18.30
  -8   2   4  167.38   18.40
  -8   2   4  167.58   15.30
  -8   2   4  161.88   13.60
   8   2  -4  155.28   16.90
  -6  -2   4  106.69   10.00
  -6  -2   4  102.49   11.80
   6  -2  -4   98.19   14.10
  -6  -2   4  113.49   13.80
  -6  -2   4  101.59    8.10
   6   2  -4  131.19   13.50
  -6   2   4   99.49   10.40
  -6   2   4   98.89   13.10
  -6   2   4  107.59   10.80
  -6   2   4   87.89    7.10
  -4  -2   4 1148.19   32.10
  -4  -2   4 1160.88   24.90
  -4  -2   4 1120.29   25.20
   4  -2  -4 1168.88   33.90
  -4  -2   4 1144.99   35.00
  -4   2   4 1111.39   28.10
  -4   2   4 1142.89   25.10
  -4   2   4 1111.29   28.60
   4   2  -4 1132.09   33.40
  -4   2   4 1117.09   34.60
  -2  -2   4   79.59    7.60
  -2  -2   4   80.29    5.40
   2  -2  -4   84.59    8.10
  -2  -2   4   81.19    8.20
   2   2  -4   77.49    7.90
   2   2  -4   85.39    7.50
  -2   2   4   85.69    6.10
  -2   2   4   74.19    7.80
  -2   2   4   77.89    6.50
   0  -2  -4 2186.58   41.70
   0  -2   4 2091.59   33.90
   0  -2   4 2245.58   37.50
   0  -2  -4 2192.98   40.70
   0  -2  -4 2215.78   40.10
   0   2  -4 2155.88   42.40
   0   2  -4 2174.78   34.50
   0   2   4 2191.68   42.00
   0   2  -4 2213.28   37.40
  -2  -2  -4   69.99    6.90
  -2  -2  -4   73.89    5.80
  -2  -2  -4   71.69    4.40
   2   2   4   53.59    4.20
  -2   2  -4   69.49    6.50
  -2   2  -4   70.19    7.00
  -2   2  -4   79.19    6.60
   2   2   4   61.99    8.60
   4  -2   4  554.04   19.10
  -4  -2  -4  558.04   18.70
  -4  -2  -4  545.35   21.00
  -4   2  -4  595.54   23.20
  -4   2  -4  603.24   14.00
  -4   2  -4  564.34   19.20
   4   2   4  576.34   24.50
  -4   2  -4  582.54   14.10
   4   2   4  550.54   13.60
   6  -2   4  454.05   19.60
  -6  -2  -4  463.95   20.40
  -6  -2  -4  487.65   22.20
  -6   2  -4  493.95   18.10
  -6   2  -4  459.25   19.40
   6   2   4  464.85   15.60
  -6   2  -4  459.25   24.60
  -6   2  -4  465.15   16.90
  -8  -2  -4   33.50    9.20
  -8  -2  -4   28.90    8.00
   8  -2   4   31.30    3.60
   8  -2   4   38.40    8.90
  -8   2  -4   27.70    7.30
  -8   2  -4   27.40   10.40
   8   2   4   20.60    6.00
  -8   2  -4   30.60    6.80
  -8   2  -4   20.20    6.30
 -10  -2  -4  189.08   17.80
 -10  -2  -4  166.18   17.10
  10  -2   4  151.38   15.80
  10   2   4  169.88   13.20
 -10   2  -4  199.38   23.30
 -10   2  -4  158.88   15.20
  10   2   4  161.28   24.90
 -10   2  -4  189.88   18.00
 -10   2  -4  189.18   16.00
 -12  -2  -4  -10.40    6.30
  12  -2   4    9.80    8.50
 -12  -2  -4   10.60    6.40
 -12   2  -4   -1.60    5.60
 -12   2  -4    5.90    8.10
 -12   2  -4    1.50   11.90
  12   2   4  -13.80    9.20
  11  -3  -4   16.10   11.30
 -11  -3   4   49.40   13.10
 -11  -3   4   39.20   13.20
 -11   3   4   49.99   14.50
  11   3  -4   71.69   15.60
  11   3  -4   62.09   14.40
 -11   3   4   60.19   11.60
 -11   3   4   51.79   14.20
   9  -3  -4    6.30    7.90
  -9  -3   4   12.60    8.80
  -9  -3   4   -1.40    6.00
  -9   3   4    9.80    7.10
  -9   3   4    5.20    6.80
  -9   3   4   14.10    6.40
   9   3  -4    0.00    7.20
  -7  -3   4   48.80   10.80
   7  -3  -4   55.99   11.60
  -7  -3   4   46.40   10.50
  -7  -3   4   55.79    7.00
   7   3  -4   66.39   12.20
  -7   3   4   51.99    9.90
  -7   3   4   49.80    4.60
  -7   3   4   59.69   10.30
  -7   3   4   56.99   12.30
  -5  -3   4   17.10    6.40
   5  -3  -4   18.80    7.20
  -5  -3   4   21.50    4.80
  -5  -3   4   22.50    7.90
  -5   3   4   20.70    5.80
   5   3  -4   20.50    7.30
  -5   3   4   18.60    4.40
  -5   3   4   14.00    5.40
  -5   3   4   19.80    7.30
  -3  -3   4  145.19   11.40
  -3  -3   4  148.59    7.80
  -3  -3   4  155.78   11.20
   3  -3  -4  143.79   11.20
  -3   3   4  169.48   12.10
  -3   3   4  152.88    9.20
   3   3  -4  126.79   10.20
  -3   3   4  141.79    8.20
   3   3  -4  137.29    5.70
   3   3  -4  148.19   11.70
  -3   3   4  131.49    8.90
   3   3  -4  149.99    6.70
   1  -3  -4  989.40   26.40
  -1  -3   4 1002.80   24.90
   1  -3  -4 1048.20   25.60
   1  -3  -4 1003.60   24.20
  -1  -3   4 1002.90   25.70
   1   3  -4 1036.50   25.10
  -1   3   4  980.20   25.50
   1   3  -4 1006.00   26.80
  -1  -3  -4 1229.68   23.90
  -1  -3  -4 1247.78   29.20
  -1  -3  -4 1197.78   27.60
  -1   3  -4 1272.47   21.20
  -1   3  -4 1194.58   29.00
  -1   3  -4 1242.68   27.70
   1   3   4 1232.38   31.60
  -1   3  -4 1226.88   25.80
  -3  -3  -4  117.59    8.60
  -3  -3  -4  100.99    9.00
  -3   3  -4   93.49    7.50
  -3   3  -4   97.49    8.10
   3   3   4   93.49    3.70
   3   3   4   91.29    4.00
  -3   3  -4  100.59    9.00
   3   3   4   89.49   10.90
   5  -3   4  134.19   11.00
  -5  -3  -4  132.89   11.10
  -5  -3  -4  126.19   11.40
  -5   3  -4  152.48    8.50
  -5   3  -4  125.39   12.50
   5   3   4  137.89    6.50
  -5   3  -4  131.79    7.70
   5   3   4  132.09    4.10
   5   3   4  124.69    8.20
  -5   3  -4  140.69   10.20
   5   3   4  126.99   14.30
  -7  -3  -4   42.40    9.10
   7  -3   4   32.30    8.00
  -7  -3  -4   28.50    8.10
  -7   3  -4   32.00    6.00
  -7   3  -4   22.40    9.20
   7   3   4   30.30   10.30
  -7   3  -4   39.90    7.50
   7   3   4   39.60    5.80
   9  -3   4   18.20    7.00
  -9  -3  -4   -2.10    4.70
  -9  -3  -4   18.70    7.90
  -9   3  -4   12.00    5.40
  -9   3  -4    7.40    9.30
  -9   3  -4    9.90    5.40
   9   3   4   -5.60    9.00
   9   3   4   21.20    5.60
  -9   3  -4   17.20    6.40
  11  -3   4    1.10    7.30
 -11  -3  -4    0.20    6.30
 -11  -3  -4    2.60    6.00
 -11   3  -4   20.80    7.30
 -11   3  -4   -2.70    4.40
 -11   3  -4    8.00    7.70
  11   3   4   -6.00    8.80
 -11   3  -4    8.40   10.70
 -12  -4   4   -4.10    9.20
  12  -4  -4   21.50   12.60
 -12  -4   4   11.30    9.80
 -12   4   4    2.20    9.00
  12   4  -4   -8.00   10.10
 -12   4   4   26.70   11.20
  12   4  -4    0.00    9.10
 -10  -4   4   25.80   11.80
  10  -4  -4   15.20   10.20
 -10  -4   4   35.40   11.80
 -10   4   4   17.50    7.30
  10   4  -4   39.60   11.70
 -10   4   4   43.10   12.10
  10   4  -4   47.00   12.50
 -10   4   4   40.00   12.80
   8  -4  -4    8.00    7.30
  -8  -4   4    5.40    3.50
  -8  -4   4   11.90    8.00
  -8  -4   4   12.40    7.90
   8   4  -4   10.00    8.30
  -8   4   4    9.00    5.40
  -8   4   4   -0.40    5.30
  -8   4   4    5.20    7.30
   8   4  -4    6.00    6.30
  -6  -4   4  152.58   14.40
   6  -4  -4  154.18   16.10
  -6  -4   4  149.09   10.00
  -6  -4   4  132.29   14.70
   6   4  -4  143.99   11.90
  -6   4   4  127.09   10.90
  -6   4   4  139.39   15.10
   6   4  -4  160.68   15.20
  -6   4   4  141.69   13.30
  -6   4   4  145.79    8.00
   4  -4  -4  140.59   12.50
  -4  -4   4  150.68    9.10
  -4  -4   4  133.19   12.70
  -4   4   4  147.29    8.60
   4   4  -4  143.69    8.90
   4   4  -4  147.79   12.50
  -4   4   4  130.99   10.50
  -4   4   4  138.09    9.10
  -4   4   4  152.48   13.40
   2  -4  -4  852.71   25.10
  -2  -4   4  840.22   25.40
  -2  -4   4  851.61   25.20
   2  -4  -4  803.42   25.90
   2  -4  -4  808.12   21.40
  -2  -4   4  834.12   18.20
   2   4  -4  851.31   25.70
   2   4  -4  835.42   15.30
   2   4  -4  809.42   15.50
   2   4  -4  823.92   25.20
  -2   4   4  839.62   23.70
   0  -4   4   47.60    5.00
   0  -4  -4   56.29    6.30
   0  -4  -4   38.20    5.80
   0  -4   4   48.40    6.00
   0  -4   4   50.39    4.50
   0  -4  -4   46.30    5.20
   0   4   4   39.90    7.30
   0   4  -4   52.59    7.20
   0   4  -4   51.99    5.00
   0   4  -4   51.79    4.20
  -2  -4  -4   43.40    6.20
  -2  -4  -4   47.40    7.10
  -2  -4  -4   45.00    3.00
   2   4   4   48.90    2.90
  -2   4  -4   54.69    5.90
   2   4   4   58.39    9.60
  -2   4  -4   50.79    2.90
  -2   4  -4   49.80    7.40
  -2   4  -4   53.19    6.20
  -4  -4  -4    6.70    4.20
   4  -4   4    5.80    4.00
  -4  -4  -4    1.20    4.00
  -4   4  -4   -0.40    4.60
  -4   4  -4    2.10    2.00
  -4   4  -4   -0.50    3.10
   4   4   4    2.40    5.90
  -4   4  -4    4.30    2.30
   6  -4   4  205.28   14.90
  -6  -4  -4  176.78   14.40
  -6  -4  -4  206.08   15.70
   6   4   4  175.18    7.30
  -6   4  -4  199.18   11.30
  -6   4  -4  209.48   17.20
   6   4   4  204.78   19.70
  -6   4  -4  201.08   10.90
  -6   4  -4  190.18   11.90
   6   4   4  190.08    6.90
  -8  -4  -4  177.68   16.60
   8  -4   4  178.58   15.30
  -8   4  -4  156.38   24.80
  -8   4  -4  188.78   13.10
  -8   4  -4  168.78   12.20
   8   4   4  168.38    9.40
  10  -4   4   37.80    6.60
 -10  -4  -4   39.30   10.30
 -10  -4  -4   36.20    9.50
 -10   4  -4   22.00   12.00
 -10   4  -4   39.60    8.90
 -10   4  -4   34.00    9.20
 -10   4  -4   35.50    7.80
  10   4   4   40.40   14.40
 -12  -4  -4   33.10   12.60
 -12  -4  -4    8.80    6.80
  12  -4   4   14.30    9.90
 -12   4  -4    7.10    6.10
  12   4   4   12.50   13.00
 -12   4  -4   11.80   11.00
  11  -5  -4    5.60    9.60
 -11  -5   4    0.30    8.00
 -11  -5   4    8.90    9.20
  11   5  -4    8.10    9.20
 -11   5   4   10.90    7.10
  11   5  -4   24.70   10.20
 -11   5   4   21.10    9.30
 -11   5   4   -5.50    7.40
  -9  -5   4    4.90    7.10
   9  -5  -4    7.70    8.00
  -9  -5   4    6.50    3.00
  -9  -5   4   23.50    9.50
  -9   5   4    5.50   11.30
  -9   5   4    9.70    4.90
   9   5  -4    7.40    7.60
   9   5  -4    6.90    8.00
  -7  -5   4    6.90    6.00
   7  -5  -4   31.50    9.90
  -7  -5   4   15.00    7.70
  -7  -5   4   22.40    5.10
  -7   5   4   16.50    8.90
  -7   5   4   18.70    5.60
  -7   5   4   14.10    6.90
   7   5  -4   25.60    8.30
  -5  -5   4   70.09   11.70
   5  -5  -4   41.00    9.60
  -5  -5   4   62.69   11.70
  -5  -5   4   46.50    6.50
   5   5  -4   46.60    7.90
  -5   5   4   60.79   14.10
   5   5  -4   69.89   11.00
  -5   5   4   49.70    7.00
  -5   5   4   56.09    6.00
  -5   5   4   49.20    9.00
   3  -5  -4   77.49    9.00
  -3  -5   4   71.79    8.90
  -3  -5   4   74.69    9.10
   3  -5  -4   72.39    9.10
  -3  -5   4   71.69    6.30
   3   5  -4   64.09    6.40
  -3   5   4   68.59    6.50
   3   5  -4   81.39    9.50
  -3   5   4   72.99    8.50
  -3   5   4   64.39    6.60
   3   5  -4   63.89    8.40
  -1  -5   4   17.30    3.60
   1  -5  -4   17.20    4.80
   1  -5  -4   13.70    4.30
  -1  -5   4   18.20    4.40
  -1  -5   4   19.20    5.00
   1  -5  -4   10.80    3.80
   1   5  -4   19.20    5.30
  -1   5   4   17.10    6.10
   1   5  -4   16.70    4.60
   1   5  -4   16.80    2.90
  -1  -5  -4   93.99    8.10
  -1  -5  -4   83.09    5.50
   1  -5   4   89.09    7.40
  -1  -5  -4   88.09    8.40
   1   5   4   74.89   11.10
  -1   5  -4   98.59    7.30
  -1   5  -4   83.69    5.60
  -1   5  -4   93.29    8.40
  -3  -5  -4  341.77   16.70
  -3  -5  -4  351.06   17.00
  -3   5  -4  363.96   10.10
   3   5   4  393.86   21.70
  -3   5  -4  362.16   16.70
  -3   5  -4  363.86   13.40
  -3   5  -4  364.46   10.00
  -3   5  -4  377.76   17.50
  -5  -5  -4    9.60    5.40
   5  -5   4   13.40    5.70
  -5  -5  -4   15.30    6.20
  -5   5  -4   14.50    4.50
  -5   5  -4   12.70    3.70
   5   5   4    4.60    7.30
  -5   5  -4   17.50    6.90
  -5   5  -4   11.50    3.30
  -7  -5  -4   22.30    7.70
  -7  -5  -4   16.50    7.70
   7  -5   4   23.40    7.80
  -7   5  -4   23.30    5.30
  -7   5  -4   10.60    8.30
   7   5   4   15.30    9.40
  -7   5  -4    8.00    4.40
  -7   5  -4   19.00    5.00
  -9  -5  -4    6.10    6.30
   9  -5   4    4.20    6.70
  -9  -5  -4   -3.90    3.70
  -9   5  -4    4.80    4.10
  -9   5  -4   -0.10    7.70
  -9   5  -4   -4.60    3.50
   9   5   4    2.60    8.00
  -9   5  -4   -5.50    3.60
 -11  -5  -4    3.40    6.50
  11  -5   4    4.00    5.30
 -11  -5  -4    0.50    6.30
  11  -5   4   18.90    8.90
 -11   5  -4   -7.50    7.40
 -11   5  -4    1.20    6.60
 -11   5  -4   -3.10    4.30
 -11   5  -4   -3.80   14.40
  11   5   4  -10.40    7.60
 -12  -6   4   12.70   10.50
  12  -6  -4   19.70   11.80
 -12  -6   4    5.70    8.70
 -12   6   4    9.60    8.20
 -12   6   4  -10.40    6.10
  12   6  -4    5.70   12.20
  12   6  -4   -5.50    9.20
  10  -6  -4   48.40   14.10
 -10  -6   4   56.69   13.90
 -10  -6   4   37.10   11.50
  10   6  -4   55.19   12.30
 -10   6   4   47.90   14.60
 -10   6   4   53.99   13.30
  10   6  -4   36.70   12.10
 -10   6   4   51.49    8.00
  -8  -6   4   77.89   14.10
  -8  -6   4  102.59    8.30
   8  -6  -4  100.09   16.70
   8   6  -4  117.89   13.90
  -8   6   4  119.59   14.80
   8   6  -4  109.09   13.40
  -8   6   4  109.19   17.70
  -8   6   4  113.29    9.90
   6  -6  -4  150.28   15.80
  -6  -6   4  122.89    9.70
  -6  -6   4  154.18   16.50
  -6  -6   4  130.99   14.60
  -6   6   4  142.89   15.80
  -6   6   4  130.89    9.60
   6   6  -4  142.49   13.60
   6   6  -4  119.29   12.00
  -6   6   4  150.08   13.90
  -6   6   4  128.19    6.70
  -4  -6   4   83.59    7.80
  -4  -6   4   86.59   11.90
   4  -6  -4   86.59   11.80
  -4  -6   4   85.29   11.10
  -4   6   4  104.09   11.10
  -4   6   4   92.29   11.60
   4   6  -4   81.09    9.00
  -4   6   4   92.99    7.60
  -4   6   4   90.59    7.40
   4   6  -4  110.79   12.30
   2  -6  -4  444.56   15.10
  -2  -6   4  428.66   18.70
   2  -6  -4  440.26   18.00
   2  -6  -4  419.06   13.40
  -2  -6   4  402.06   12.60
   2  -6  -4  417.96   19.60
  -2  -6   4  405.36   18.50
   2   6  -4  437.16   13.30
   2   6  -4  433.06   18.80
  -2   6   4  420.56   18.50
   2   6  -4  414.96   18.60
   0  -6  -4  218.68   10.30
   0  -6   4  205.88   11.50
   0  -6  -4  212.08   11.40
   0  -6   4  223.08   11.40
   0  -6  -4  201.98   13.00
   0   6  -4  218.58    9.60
   0   6  -4  210.78   12.70
   0   6   4  189.68   15.10
   0   6  -4  195.78   10.50
  -2  -6  -4   86.89    8.80
  -2  -6  -4   85.59    4.20
   2  -6   4   97.99    7.30
  -2  -6  -4   85.09    9.20
  -2  -6  -4   82.49    3.60
   2   6   4   85.99   12.60
  -2   6  -4   76.59    5.70
  -2   6  -4   90.29    8.60
  -2   6  -4   83.29    8.80
   4  -6   4  131.39   12.60
  -4  -6  -4  121.19   12.20
  -4  -6  -4  137.39   12.70
  -4   6  -4  131.89    8.50
  -4   6  -4  133.19    7.80
  -4   6  -4  127.79    7.30
   4   6   4  137.39   15.90
  -4   6  -4  142.19   13.10
  -6  -6  -4  224.18   17.50
   6  -6   4  194.78   16.30
  -6  -6  -4  190.18   16.00
  -6   6  -4  206.88   17.50
  -6   6  -4  201.98   11.80
  -6   6  -4  188.18   10.60
   6   6   4  188.18   19.60
  -6   6  -4  194.08   10.70
  -8  -6  -4  177.08   16.90
   8  -6   4  192.48   17.60
  -8   6  -4  201.78   13.90
  -8   6  -4  187.48   11.60
  -8   6  -4  177.08   19.90
   8   6   4  187.68   22.10
  10  -6   4   18.20    5.30
  10  -6   4    1.50    8.00
 -10  -6  -4   21.80    8.80
 -10  -6  -4   11.60    7.10
  10   6   4   -8.20   10.10
 -10   6  -4   13.00    6.10
 -10   6  -4    7.30    5.70
 -10   6  -4   22.00   12.40
 -10   6  -4    6.00    6.10
  12  -6   4   52.69   13.20
 -12  -6  -4   35.30   10.90
 -12  -6  -4   54.99   13.90
 -12   6  -4   34.00   15.30
 -12   6  -4   44.30    9.60
  12   6   4   62.99   18.70
 -11  -7   4   24.70   11.90
 -11  -7   4   13.00   10.60
  11  -7  -4   16.20   11.70
  11   7  -4   57.39   13.40
 -11   7   4   53.39   12.20
 -11   7   4   20.50    9.90
  11   7  -4   49.30   14.60
  -9  -7   4   10.50    4.40
   9  -7  -4   14.60   10.00
  -9  -7   4   17.10   10.10
  -9  -7   4   19.40    9.40
   9   7  -4   22.20   10.30
  -9   7   4    9.00    8.80
   9   7  -4   44.00   10.70
  -9   7   4    6.90    7.70
  -9   7   4   12.80    5.10
   7  -7  -4   55.69   12.40
  -7  -7   4   82.89    8.40
  -7  -7   4   86.29   15.90
  -7  -7   4   78.69   13.70
   7   7  -4   80.49   12.00
   7   7  -4   78.09   12.50
  -7   7   4   60.99    7.30
  -7   7   4   70.29   12.40
  -7   7   4   78.59   13.30
   5  -7  -4   30.10    6.20
  -5  -7   4   44.30    6.80
  -5  -7   4   44.80    9.90
  -5  -7   4   45.90    9.60
   5  -7  -4   42.40   10.20
  -5   7   4   53.59   10.70
  -5   7   4   56.59    5.80
   5   7  -4   47.20   10.00
  -5   7   4   42.30    9.20
   5   7  -4   43.00    8.50
  -5   7   4   53.59    6.50
  -3  -7   4  531.85   23.90
   3  -7  -4  518.45   16.60
   3  -7  -4  554.24   23.20
  -3  -7   4  521.05   16.70
  -3  -7   4  518.65   22.50
   3  -7  -4  539.55   24.10
  -3   7   4  520.45   22.70
  -3   7   4  515.65   16.40
   3   7  -4  526.85   18.50
   3   7  -4  525.15   23.70
   3   7  -4  530.35   22.60
  -1  -7   4   75.09    8.30
   1  -7  -4   85.89    9.80
   1  -7  -4   73.69    7.10
  -1  -7   4   89.99    5.40
  -1  -7   4   82.99    8.80
   1  -7  -4   94.19    8.60
   1  -7  -4   88.59    6.20
   1   7  -4   75.29    8.70
   1   7  -4   81.89    6.60
  -1   7   4   73.99   11.10
   1   7  -4   75.69    8.00
  -1  -7  -4  939.71   30.40
  -1  -7  -4  951.90   21.60
  -1  -7  -4  951.40   27.60
   1  -7   4  951.40   24.90
  -1   7  -4  967.50   25.70
   1   7   4  952.50   33.80
  -1   7  -4  946.01   29.40
  -1   7  -4  955.70   28.00
   3  -7   4   43.00    5.80
  -3  -7  -4   40.40    8.30
  -3   7  -4   43.70    8.10
   3   7   4   37.20   10.60
  -3   7  -4   53.89    9.30
  -3   7  -4   53.79    5.40
  -5  -7  -4    6.00    5.00
  -5  -7  -4    1.40    4.70
   5  -7   4    5.20    6.20
  -5   7  -4    7.40    3.60
  -5   7  -4    4.80    3.70
   5   7   4    7.10    8.70
  -5   7  -4    5.40    6.20
  -5   7  -4    4.10    3.10
  -7  -7  -4  114.79   13.70
  -7  -7  -4   80.39   12.90
   7  -7   4   96.49   14.30
   7   7   4  103.89   18.10
  -7   7  -4  105.99    8.00
  -7   7  -4  104.79   16.30
  -7   7  -4  103.69    9.70
  -7   7  -4  106.89    9.40
  -9  -7  -4   -4.90    4.90
   9  -7   4    7.60    6.80
   9  -7   4   -2.50    3.00
  -9  -7  -4    9.30    7.70
  -9   7  -4    4.30    4.60
  -9   7  -4   11.10   10.60
  -9   7  -4   -0.50    4.00
  -9   7  -4   -5.00    4.10
   9   7   4   -3.10    8.90
  11  -7   4   18.60    6.30
 -11  -7  -4   -7.90    7.90
  11  -7   4  -18.00    7.30
 -11  -7  -4   -4.70    5.60
 -11   7  -4   -4.40    8.30
 -11   7  -4    4.80    5.20
 -11   7  -4   -3.50    6.70
 -12  -8   4   -0.10    8.00
  12  -8  -4   10.40   11.10
 -12  -8   4   23.70   11.80
 -12   8   4   22.30    9.70
  12   8  -4   19.20    9.40
  12   8  -4   11.70   14.50
 -12   8   4   45.90   13.60
 -10  -8   4   42.90   13.30
  10  -8  -4   22.50   11.70
 -10  -8   4   39.90   12.70
 -10   8   4   43.20   12.40
 -10   8   4   26.30   11.10
  10   8  -4   40.60   13.40
  10   8  -4   36.80   11.70
  -8  -8   4   71.79   15.00
  -8  -8   4   50.19    7.00
  -8  -8   4   43.80   10.70
   8  -8  -4   48.40   13.50
   8   8  -4   54.09   11.80
  -8   8   4   49.99   13.30
  -8   8   4   50.49   14.00
   8   8  -4   63.89   12.70
  -8   8   4   61.09    6.30
  -6  -8   4   16.20    7.70
   6  -8  -4   30.70    9.20
  -6  -8   4   17.10    4.80
  -6  -8   4    6.90    7.30
  -6   8   4   10.60    6.50
  -6   8   4   13.20    3.70
   6   8  -4   12.70    6.70
   6   8  -4    4.20    6.50
  -6   8   4   13.90    8.00
  -4  -8   4  181.68   16.20
   4  -8  -4  186.68   15.90
  -4  -8   4  197.38   11.40
   4  -8  -4  166.38   15.10
  -4  -8   4  190.68   15.90
   4  -8  -4  191.28   11.20
  -4   8   4  180.78    9.10
   4   8  -4  183.68   14.70
  -4   8   4  172.88   14.40
   4   8  -4  176.58   13.40
  -4   8   4  190.58    9.80
   2  -8  -4  283.37   17.90
   2  -8  -4  277.07   15.40
  -2  -8   4  301.37   11.70
   2  -8  -4  302.47   13.00
  -2  -8   4  307.27   17.70
   2   8  -4  293.97   13.20
   2   8  -4  281.97   16.10
   0  -8   4  681.93   23.50
   0  -8  -4  682.83   20.40
   0  -8   4  667.53   22.10
   0  -8  -4  631.34   16.20
   0  -8  -4  735.03   27.40
   0  -8  -4  640.84   21.60
   0   8  -4  657.03   20.40
   0   8  -4  682.03   23.00
   0   8  -4  673.93   24.80
   0   8   4  622.94   28.20
  -2  -8  -4   42.30    8.00
   2  -8   4   63.19    6.90
  -2  -8  -4   59.19    4.20
  -2  -8  -4   57.29    4.60
  -2   8  -4   52.29    6.20
   2   8   4   61.39   12.70
  -2   8  -4   47.40    7.90
  -2   8  -4   57.59    9.40
   4  -8   4  151.88   14.00
  -4  -8  -4  150.38   13.90
   4  -8   4  148.29    8.60
  -4  -8  -4  151.78   14.70
  -4   8  -4  161.28   14.50
   4   8   4  144.09   17.20
  -4   8  -4  162.28    9.70
   6  -8   4   24.10    8.90
  -6  -8  -4   15.00    6.20
  -6  -8  -4   11.70    7.00
  -6   8  -4   29.00    5.70
  -6   8  -4   14.60    7.50
   6   8   4   44.00   13.40
  -6   8  -4   20.40    5.40
  -8  -8  -4  104.39   16.60
  -8  -8  -4   68.39   12.70
   8  -8   4   84.89   15.60
   8  -8   4   74.29    5.10
  -8   8  -4   43.60   12.30
   8   8   4   90.69   19.20
  -8   8  -4   77.89    9.70
  -8   8  -4   59.89    6.60
  -8   8  -4   71.69    9.00
  10  -8   4  142.79   10.80
 -10  -8  -4  172.08   19.80
 -10  -8  -4  158.88   19.00
  10  -8   4  167.98   19.00
 -10   8  -4  134.89   21.90
  10   8   4  121.09   23.10
 -10   8  -4  148.29   14.20
 -10   8  -4  139.09   13.60
 -11  -9   4   25.00   12.70
 -11  -9   4   29.30   11.50
  11  -9  -4   14.70   12.20
  11   9  -4   29.30   10.50
  11   9  -4   25.30   13.90
  -9  -9   4   38.60   12.30
  -9  -9   4   18.40    4.40
   9  -9  -4    5.70    8.60
  -9  -9   4   19.30   11.00
   9   9  -4    6.00    9.30
  -9   9   4    2.90    7.70
   9   9  -4   18.60    8.20
  -9   9   4   26.10   11.10
  -7  -9   4  124.49   10.40
  -7  -9   4  143.39   16.90
   7  -9  -4  144.09   16.80
  -7  -9   4  147.09   18.10
   7   9  -4  139.59   15.50
  -7   9   4  128.49   17.10
   7   9  -4  130.89   14.00
  -7   9   4   94.19   15.60
  -5  -9   4  223.78   13.10
   5  -9  -4  207.38   17.50
   5  -9  -4  213.28   18.10
  -5  -9   4  245.88   20.30
   5  -9  -4  233.38   13.30
  -5  -9   4  230.48   19.60
  -5   9   4  235.98   19.50
  -5   9   4  225.88    9.40
  -5   9   4  248.58   18.50
   5   9  -4  222.38   16.60
   5   9  -4  237.98   16.40
  -5   9   4  236.68    9.00
   3  -9  -4   66.89   11.20
   3  -9  -4   63.49    6.50
  -3  -9   4   55.49    7.00
   3  -9  -4   65.69    7.60
  -3  -9   4   58.59    9.80
  -3  -9   4   63.99   11.80
   3  -9  -4   92.39   14.30
   3   9  -4   65.99   10.60
   3   9  -4   80.79   10.20
  -3   9   4   73.49    8.80
  -3   9   4   60.49   11.10
  -1  -9   4  809.42   28.90
   1  -9  -4  799.32   31.00
   1  -9  -4  783.72   23.70
  -1  -9   4  808.92   27.00
  -1  -9   4  795.62   19.30
   1  -9  -4  815.92   25.60
   1  -9  -4  772.82   23.20
   1   9  -4  801.12   23.40
   1   9  -4  799.72   28.40
  -1   9   4  774.82   31.40
  -1  -9  -4    6.80    2.80
  -1  -9  -4    4.20    5.60
  -1  -9  -4    2.60    3.20
   1  -9   4    0.20    3.90
  -1  -9  -4    8.90    4.80
  -1   9  -4    6.20    5.20
   1   9   4    2.10    8.80
  -1   9  -4    5.30    3.50
  -1   9  -4    1.20    4.30
  -3  -9  -4  135.59   14.00
   3  -9   4  126.79    8.40
  -3  -9  -4  123.99   12.40
   3   9   4  126.69   18.10
  -3   9  -4  131.19   12.70
  -3   9  -4  137.99    9.50
  -3   9  -4  143.19   12.80
   5  -9   4  253.77    9.90
  -5  -9  -4  238.98   19.30
  -5  -9  -4  267.67   19.30
   5  -9   4  264.17   19.30
   5   9   4  248.18   22.80
  -5   9  -4  247.68   13.00
  -5   9  -4  261.37   13.80
  -5   9  -4  263.37   20.00
   7  -9   4   36.10   10.30
  -7  -9  -4   38.80   10.50
  -7  -9  -4   25.30    8.50
  -7   9  -4   27.20    6.30
  -7   9  -4   26.30    9.40
   7   9   4   23.20   13.00
  -9  -9  -4   24.10   10.40
   9  -9   4   26.20    5.60
  -9  -9  -4   30.80   10.80
   9  -9   4   18.40   10.10
  -9   9  -4   21.70    9.90
  -9   9  -4   25.30    6.90
   9   9   4   18.90   14.10
  -9   9  -4   31.60    7.10
 -11  -9  -4   10.90    7.00
 -11  -9  -4    3.70    8.00
  11  -9   4    6.60    5.10
  11  -9   4   25.00   11.90
 -11   9  -4    9.00    5.70
 -11   9  -4   -4.10   10.40
  11   9   4   11.00   13.80
 -10 -10   4   41.20   12.10
 -10 -10   4   38.20   13.30
  10 -10  -4   68.39   16.50
  10  10  -4   56.99   14.50
  10  10  -4   61.79   12.80
 -10  10   4   58.09   14.40
 -10  10   4   61.29   14.90
  -8 -10   4   13.70    8.90
  -8 -10   4   29.30   10.70
   8 -10  -4   31.50   11.20
  -8 -10   4   19.30    5.30
  -8  10   4   36.70   12.70
   8  10  -4   24.80    8.40
  -8  10   4   17.80    9.40
   8  10  -4   53.19   12.40
  -6 -10   4   83.89    9.20
  -6 -10   4   87.59   15.20
   6 -10  -4   87.49   15.10
   6 -10  -4   84.09    9.80
  -6 -10   4   66.09   12.20
  -6  10   4   76.19   13.80
   6  10  -4   91.09   13.40
  -6  10   4   51.79   11.70
   6  10  -4   78.49   12.50
  -4 -10   4  138.99   14.80
  -4 -10   4  138.49   14.60
   4 -10  -4  125.59   13.60
  -4 -10   4  116.29   10.10
   4 -10  -4  107.39    9.80
   4 -10  -4  103.69   13.20
  -4  10   4  115.49    7.80
  -4  10   4  115.59    6.90
  -4  10   4  141.89   14.30
   4  10  -4  134.29   13.00
   4  10  -4  141.49   13.80
   2 -10  -4  116.69    9.10
   2 -10  -4   91.49    8.40
  -2 -10   4  130.69   12.80
  -2 -10   4  102.19    8.50
   2 -10  -4  106.89   13.40
  -2 -10   4  100.69   12.20
   2 -10  -4  103.09   11.50
   2  10  -4  106.79   10.30
   2  10  -4  122.39   12.40
   2  10  -4  108.29   11.50
  -2  10   4  114.69   14.30
   0 -10  -4   34.20    9.30
   0 -10   4   46.40    8.30
   0 -10   4   32.80    8.10
   0 -10  -4   35.80    7.20
   0 -10   4   38.20    4.80
   0 -10  -4   40.60    7.10
   0 -10  -4   46.30    5.90
   0  10   4   30.60   11.00
   0  10  -4   41.90    8.80
   0  10  -4   41.40    8.50
   0  10  -4   54.29    8.50
  -2 -10  -4  406.56   13.10
  -2 -10  -4  380.86   10.80
   2 -10   4  400.76   15.70
  -2 -10  -4  381.96   19.90
  -2  10  -4  391.66   17.40
   2  10   4  365.66   25.90
  -2  10  -4  420.06   20.00
  -4 -10  -4   33.00    8.90
  -4 -10  -4   31.60    8.60
   4 -10   4   27.90    8.60
   4 -10   4   31.30    4.80
  -4  10  -4   15.50    7.20
   4  10   4   31.80   12.40
  -4  10  -4   38.10    7.00
  -6 -10  -4  197.88   19.10
  -6 -10  -4  211.38   18.80
   6 -10   4  178.38   18.50
   6  10   4  187.68   21.60
  -6  10  -4  185.98   13.20
  -6  10  -4  217.88   19.10
  -6  10  -4  203.08   12.90
  -8 -10  -4   56.19   13.30
   8 -10   4   32.90   11.90
  -8 -10  -4   63.49   13.70
  -8  10  -4   49.99   12.50
  -8  10  -4   56.39    9.90
   8  10   4   22.90   13.90
  -8  10  -4   55.29    9.00
  10 -10   4   -8.30    4.10
 -10 -10  -4   16.20    8.50
  10 -10   4    0.10    8.60
 -10 -10  -4   -4.80    7.30
  10  10   4   -1.70   12.90
 -10  10  -4    9.30    6.80
 -10  10  -4   -2.40    5.20
  11 -11  -4    1.50    8.50
 -11 -11   4    8.70   10.40
 -11 -11   4   15.30    9.70
  11  11  -4   12.30    8.80
  11  11  -4    8.40   14.00
 -11  11   4  -11.00    7.20
 -11  11   4   11.20    9.20
  -9 -11   4  147.09   22.20
   9 -11  -4  111.39   19.10
  -9 -11   4  157.38   10.60
  -9 -11   4  123.69   25.00
  -9  11   4  154.48   20.70
   9  11  -4  136.09   19.60
  -9  11   4  143.39   21.70
   9  11  -4  132.29   15.70
  -7 -11   4    6.10    8.80
  -7 -11   4   22.50   10.30
   7 -11  -4   13.10    5.90
   7 -11  -4    0.00    7.30
  -7 -11   4   14.80    5.80
  -7  11   4   14.30    8.70
  -7  11   4    4.10    8.00
   7  11  -4    6.40    8.70
   7  11  -4   13.90    7.10
   5 -11  -4   47.40   11.10
  -5 -11   4   55.69    8.40
  -5 -11   4   52.19   11.30
  -5 -11   4   60.79   13.70
   5 -11  -4   43.10    9.00
   5 -11  -4   85.89   10.30
  -5  11   4   49.80   12.10
  -5  11   4   46.70    3.30
   5  11  -4   51.59   10.10
  -3 -11   4  223.78   17.20
   3 -11  -4  188.48   12.00
   3 -11  -4  197.68   10.30
  -3 -11   4  193.38   12.10
   3 -11  -4  208.18   18.20
   3 -11  -4  205.18   16.10
  -3  11   4  194.08   18.40
  -3  11   4  220.18   11.10
   3  11  -4  204.98   15.80
   3  11  -4  198.68   14.80
   1 -11  -4   56.09   12.10
  -1 -11   4   47.00   10.00
   1 -11  -4   51.19    7.00
  -1 -11   4   40.40    8.50
   1 -11  -4   34.00    6.50
  -1 -11   4   47.00    6.60
   1  11  -4   45.60    8.30
  -1  11   4   46.20   12.50
   1  11  -4   46.10    9.50
   1 -11   4  214.58   12.80
  -1 -11  -4  192.28   17.30
  -1 -11  -4  196.68   11.20
  -1 -11  -4  211.68   14.30
   1 -11   4  187.08   14.00
   1 -11   4  205.18    8.50
  -1 -11  -4  207.88    9.90
  -1  11  -4  181.68   14.90
  -1  11  -4  212.78   14.90
  -1  11  -4  174.88   13.00
   1  11   4  216.88   21.20
  -3 -11  -4  368.46   21.70
  -3 -11  -4  386.26   10.50
   3 -11   4  385.36   14.10
  -3 -11  -4  338.37   10.50
  -3 -11  -4  366.96   23.80
  -3  11  -4  401.86   22.10
  -3  11  -4  373.46   17.50
   3  11   4  383.56   27.80
   5 -11   4  148.79   16.30
  -5 -11  -4  168.78   17.60
   5 -11   4  143.69    5.60
   5 -11   4  162.78    5.90
  -5 -11  -4  169.58   16.60
   5  11   4  129.29   20.60
  -5  11  -4  170.58   16.40
  -5  11  -4  167.78   12.10
   7 -11   4   20.00    3.70
   7 -11   4    7.80    7.30
  -7 -11  -4   19.30    8.50
  -7 -11  -4   16.90    7.80
  -7  11  -4   12.30    5.80
   7  11   4   19.40   12.50
  -7  11  -4   16.60    8.60
  -7  11  -4   22.90    6.20
  -9 -11  -4   72.29   15.40
   9 -11   4   38.20    6.80
   9 -11   4   27.40   11.90
  -9 -11  -4   26.60   11.20
  -9  11  -4   40.10    8.50
   9  11   4   65.69   19.00
  -9  11  -4    7.50    9.20
  -9  11  -4   39.80    8.80
  11 -11   4    8.10    6.20
 -11 -11  -4    1.10    8.80
  11 -11   4   12.70    9.90
 -11 -11  -4   -1.00    7.80
  11  11   4    7.60   16.20
 -11  11  -4    5.20   11.80
 -11  11  -4    3.90    5.70
  10 -12  -4   17.40   12.10
 -10 -12   4  -15.70    7.00
 -10 -12   4  -19.70    7.90
  10  12  -4   14.30    8.60
 -10  12   4   31.00   13.30
  10  12  -4   12.10   12.80
 -10  12   4   -0.40   10.80
  -8 -12   4   13.00    8.80
   8 -12  -4    4.70    8.50
  -8 -12   4   13.10   10.10
  -8 -12   4   -1.90    3.70
   8  12  -4   -5.50    5.40
   8  12  -4    8.50    8.90
  -8  12   4    8.10    8.90
  -8  12   4   -2.80    7.40
  -6 -12   4    2.50    7.30
   6 -12  -4    4.00    5.20
   6 -12  -4   10.90    8.80
  -6 -12   4    7.30    4.90
   6  12  -4   -4.30    5.60
   6  12  -4   15.10    8.80
  -6  12   4    7.30    7.60
  -6  12   4   11.00    8.00
  -4 -12   4   83.59   14.30
  -4 -12   4   81.09    9.30
   4 -12  -4   45.00   10.40
   4 -12  -4   45.80   10.60
   4 -12  -4   87.49   10.50
  -4 -12   4   70.49   13.50
   4  12  -4   63.79   11.40
  -4  12   4   71.69    5.70
  -4  12   4   61.99   12.80
   4  12  -4   71.19   14.20
  -4  12   4   63.59    7.70
  -2 -12   4   47.60    9.80
  -2 -12   4   62.69   11.20
  -2 -12   4   53.79    7.60
   2 -12  -4   60.09    8.00
   2 -12  -4   59.49   10.30
   2 -12  -4   64.79   13.30
   2 -12  -4   51.89    7.80
  -2  12   4   49.40   11.70
   2  12  -4   65.69   10.40
   2  12  -4   76.89   11.80
   2  12  -4   56.49   12.00
   0 -12  -4   34.90    7.50
   0 -12  -4   35.00    8.30
   0 -12  -4   27.30    9.50
   0 -12   4   31.70    8.30
   0 -12  -4   41.00    6.60
   0 -12   4   26.70    5.20
   0  12   4   24.80   11.10
   0  12  -4   25.80    7.20
   0  12  -4   24.10    6.60
   0  12  -4   23.40    7.60
  -2 -12  -4   80.69   11.80
  -2 -12  -4   69.19   11.60
   2 -12   4   86.09    6.10
  -2 -12  -4   80.89    7.00
   2 -12   4   91.29    8.80
  -2 -12  -4   82.79    6.40
  -2  12  -4   83.09    9.50
   2  12   4   64.79   15.50
  -2  12  -4   66.09   11.60
  -2  12  -4   99.29   11.80
   4 -12   4   45.40    5.10
   4 -12   4   37.90    3.80
  -4 -12  -4   38.30    9.60
  -4 -12  -4   17.20    7.80
   4 -12   4   38.30   10.20
  -4  12  -4   41.60   10.70
  -4  12  -4   58.29    9.40
   4  12   4   39.00   14.90
  -6 -12  -4   16.80    8.50
   6 -12   4   20.40    3.70
  -6 -12  -4   10.10    6.90
   6 -12   4    2.90    6.50
   6  12   4    0.40    9.50
  -6  12  -4    4.30    8.10
  -6  12  -4   10.10    5.50
  -6  12  -4   15.10    5.70
  -8 -12  -4    7.50    7.50
   8 -12   4    6.70    9.70
   8 -12   4   11.60    4.60
  -8 -12  -4    7.20    8.20
  -8  12  -4   14.50    8.30
  -8  12  -4    6.50    4.50
  -8  12  -4    7.50    5.70
   8  12   4    0.90   10.70
  10 -12   4   11.80   10.70
  10 -12   4   19.10    7.00
 -10 -12  -4   -4.10    7.20
 -10 -12  -4    6.80    8.30
 -10  12  -4  -17.50    9.20
  10  12   4   14.30   14.60
 -10  12  -4   13.80   13.10
 -10  12  -4    7.50    6.40
  -9 -13   4    5.80    9.70
  -9 -13   4   31.40    6.70
  -9  13   4   27.60   11.50
   9  13  -4   21.20    8.60
   9  13  -4   -9.00   11.40
  -9  13   4   38.90   14.10
  -7 -13   4   16.10    8.00
   7 -13  -4   24.40   11.00
  -7 -13   4   25.50   10.20
  -7 -13   4   19.40    6.00
   7 -13  -4    7.50    5.70
   7  13  -4   12.30    6.90
  -7  13   4   19.00   11.10
   7  13  -4   24.60   10.80
  -7  13   4   11.60    8.80
  -5 -13   4   66.39   12.80
   5 -13  -4  101.19   17.20
  -5 -13   4   78.09   10.30
  -5 -13   4   82.19   15.00
   5 -13  -4   82.69   11.00
   5 -13  -4   60.79   12.90
  -5  13   4   51.69   13.00
   5  13  -4   74.09   13.30
   5  13  -4   71.49   12.30
  -3 -13   4  139.29   15.60
   3 -13  -4  128.89   16.40
   3 -13  -4  139.99   14.90
  -3 -13   4  136.69   11.20
   3 -13  -4  115.39   10.40
   3 -13  -4  127.69    8.80
  -3 -13   4  149.19   16.90
   3  13  -4  131.09   13.20
   3  13  -4  149.19   14.00
  -3  13   4  127.39   16.20
  -1 -13   4   73.39    8.20
   1 -13  -4   74.19    8.70
  -1 -13   4   66.09   10.30
   1 -13  -4   80.69   11.40
  -1 -13   4   55.79   10.40
   1 -13  -4   75.59    9.10
   1 -13  -4   73.69   13.50
   1  13  -4   76.19   13.00
  -1  13   4   85.79   15.20
   1  13  -4   73.19   11.80
   1  13  -4   83.49   12.00
   1 -13   4  136.69   11.20
   1 -13   4  133.39   13.20
  -1 -13  -4  150.28   11.10
   1 -13   4  145.89    9.00
  -1 -13  -4  139.39   16.10
  -1 -13  -4  158.18   13.30
  -1 -13  -4  138.39    9.20
   1  13   4  156.88   19.20
  -1  13  -4  131.19   13.60
  -1  13  -4  142.19   13.40
  -1  13  -4  142.19   12.80
  -3 -13  -4  127.69   14.40
  -3 -13  -4  120.89    6.20
  -3 -13  -4  115.19   15.50
   3 -13   4  120.89    7.30
   3 -13   4  111.19    8.30
   3 -13   4  140.79   15.90
  -3 -13  -4  118.69    7.20
  -3  13  -4  125.69   14.40
  -3  13  -4  123.79   11.40
   3  13   4  107.09   20.70
  -5 -13  -4   -1.90    5.10
  -5 -13  -4    1.80    5.80
   5 -13   4    0.10    7.60
   5 -13   4    9.60    3.30
  -5  13  -4    4.00    3.90
   5  13   4    8.90   10.90
  -7 -13  -4   36.60   10.80
   7 -13   4   53.99    6.90
   7 -13   4   43.50   12.40
  -7 -13  -4   50.69   13.40
  -7  13  -4   48.30   12.70
  -7  13  -4   61.39   10.50
   7  13   4   37.10   16.70
  -7  13  -4   57.59    9.80
   9 -13   4    2.10    5.20
   9 -13   4   -0.40    9.90
  -9 -13  -4    6.40    8.00
   9  13   4   -7.30   12.00
  -9  13  -4    7.30    7.30
  10 -14  -4   16.90   14.20
 -10 -14   4   40.30   13.00
 -10 -14   4   48.20   14.60
  10  14  -4   33.10   15.70
 -10  14   4   49.90   13.30
 -10  14   4   62.19   16.30
   8 -14  -4    9.90    9.00
  -8 -14   4    8.10    9.40
   8 -14  -4    4.30    5.50
  -8 -14   4   10.30    9.60
   8  14  -4   14.30    7.90
  -8  14   4    3.50    9.20
   8  14  -4   18.70   11.00
  -6 -14   4   20.40    6.40
  -6 -14   4   19.80    7.80
   6 -14  -4   -4.20    6.90
  -6 -14   4   15.80    8.90
   6 -14  -4   10.50    9.30
   6 -14  -4   16.50    6.50
   6  14  -4   15.10    6.70
  -6  14   4   -2.70    6.50
   6  14  -4   21.00    9.90
   4 -14  -4   61.49    8.70
   4 -14  -4   50.09   11.80
  -4 -14   4   55.69   12.30
   4 -14  -4   75.99   13.90
  -4 -14   4  110.99   17.20
  -4 -14   4   79.49   10.60
   4  14  -4   90.79   13.90
   4  14  -4   89.19   13.30
  -4  14   4   84.39   15.50
  -4  14   4   72.49    4.60
  -2 -14   4   58.19    8.60
  -2 -14   4   64.89   11.70
   2 -14  -4   65.09   13.50
  -2 -14   4   43.20   10.00
   2 -14  -4   49.00    7.50
   2 -14  -4   50.59    8.40
   2 -14  -4   63.39   11.70
   2  14  -4   66.59   11.40
  -2  14   4   56.69   13.80
   2  14  -4   76.89   12.70
   2  14  -4   66.69   13.10
  -2  14   4   68.49    7.80
   0 -14  -4    4.30    4.90
   0 -14   4    8.70    5.20
   0 -14   4   -1.10    3.20
   0 -14  -4    1.40    4.20
   0 -14  -4    6.50    4.00
   0 -14   4    3.20    4.70
   0 -14  -4    4.90    7.90
   0  14  -4    2.60    5.70
   0  14   4   14.60    9.60
   0  14  -4    0.60    5.50
   0  14  -4   10.70    4.70
   2 -14   4  662.43   19.70
  -2 -14  -4  607.64   20.50
  -2 -14  -4  657.23   34.40
  -2 -14  -4  639.84   28.40
   2 -14   4  594.94   21.40
  -2 -14  -4  629.44   18.50
  -2  14  -4  606.44   28.60
  -2  14  -4  481.95   37.60
   2  14   4  638.14   37.00
   4 -14   4   47.50    4.20
   4 -14   4   55.89   13.30
   4 -14   4   59.59    6.40
  -4 -14  -4   41.10   12.00
  -4 -14  -4   70.89   15.80
  -4  14  -4   58.19   12.50
   4  14   4   72.69   16.60
  -4  14  -4   60.39   10.30
   6 -14   4   18.30   10.20
   6 -14   4   27.80    5.60
  -6 -14  -4   17.10    9.70
  -6 -14  -4   34.60   10.90
   6  14   4   19.90   15.10
  -6  14  -4   33.60    9.20
  -6  14  -4   29.40    8.10
  -6  14  -4   11.40    9.00
  -8 -14  -4   89.89   17.80
   8 -14   4   50.29   14.90
  -8  14  -4   83.29   16.70
  -8  14  -4   82.49   12.10
  -8  14  -4   60.99   10.60
   8  14   4   73.09   19.90
 -10 -14  -4   16.10    9.50
  10 -14   4    2.80   10.10
 -10 -14  -4   -7.10    7.00
  10 -14   4    6.00    6.50
 -10  14  -4    7.90   12.70
  10  14   4   17.70   15.40
 -10  14  -4    3.40    6.00
   9 -15  -4  109.39   21.20
  -9 -15   4  128.79   20.90
  -9 -15   4  104.59   10.70
  -9 -15   4   91.89   16.60
   9  15  -4  113.59   20.00
  -9  15   4   86.59   18.40
   9  15  -4  107.59   14.70
  -9  15   4  169.98   22.70
   7 -15  -4   27.30   10.50
   7 -15  -4   23.60    7.40
  -7 -15   4   38.70   11.90
  -7 -15   4   34.90   12.90
  -7 -15   4   41.90    8.30
  -7  15   4   22.60   10.80
   7  15  -4   40.00    9.90
  -7  15   4   35.00   11.10
   7  15  -4   11.90   11.40
  -5 -15   4   25.50    9.80
   5 -15  -4   31.00    8.00
   5 -15  -4   39.70   11.20
  -5 -15   4   40.40    8.30
  -5 -15   4   45.70   13.10
   5 -15  -4   66.09   13.60
  -5  15   4   35.80   11.60
   5  15  -4   37.00   11.20
   5  15  -4   41.90   10.10
  -3 -15   4  141.49   16.50
   3 -15  -4  133.49   11.80
  -3 -15   4  152.78   12.90
  -3 -15   4  129.19   16.20
   3 -15  -4  129.79   17.10
   3 -15  -4  144.69    9.30
   3 -15  -4  154.08   16.50
   3  15  -4  121.49   13.80
  -3  15   4  136.49    7.40
  -3  15   4  144.49   18.20
   3  15  -4  126.39   14.20
   1 -15  -4  453.55   23.30
  -1 -15   4  452.05   27.00
   1 -15  -4  410.46   18.20
  -1 -15   4  441.96   23.70
   1 -15  -4  426.76   19.80
  -1 -15   4  449.06   19.10
   1 -15  -4  460.25   34.90
   1  15  -4  462.35   24.10
   1  15  -4  450.35   25.00
   1  15  -4  381.46   27.00
  -1  15   4  420.86   32.30
  -1 -15  -4  195.48   11.70
  -1 -15  -4  203.88   20.60
   1 -15   4  213.78   14.40
   1 -15   4  183.68   16.70
   1 -15   4  197.08   12.00
  -1 -15  -4  209.98   16.30
  -1 -15  -4  220.08   14.10
  -1  15  -4  210.08   17.10
  -1  15  -4  217.88   17.40
   1  15   4  195.78   22.10
  -3 -15  -4   88.29    7.40
  -3 -15  -4  115.39   19.20
   3 -15   4   92.49    7.50
  -3 -15  -4   91.59   14.50
  -3 -15  -4   92.79    7.40
   3 -15   4   94.09   15.70
   3 -15   4   91.19    8.40
  -3  15  -4   87.89   11.50
   3  15   4   98.69   18.80
  -3  15  -4   66.29   13.00
   5 -15   4    9.20    4.20
  -5 -15  -4    9.80    7.60
  -5 -15  -4   15.50    8.20
   5 -15   4   -0.50    7.70
  -5  15  -4    5.50    7.90
   5  15   4   14.30   11.50
  -5  15  -4    6.80    5.80
  -7 -15  -4   65.19   16.00
   7 -15   4   57.79   11.50
   7 -15   4   42.80   13.40
  -7 -15  -4   45.20   12.30
  -7  15  -4   62.59   11.60
  -7  15  -4   64.09   10.90
  -7  15  -4   43.70   14.20
   7  15   4   50.59   17.20
  -9 -15  -4   49.20   13.20
  -9 -15  -4   46.00   13.90
   9 -15   4   35.70   13.70
   9 -15   4   45.60    8.70
  -9  15  -4   21.20   12.50
  -9  15  -4   40.30    9.20
   9  15   4   47.30   18.90
  -8 -16   4    5.70    5.50
  -8 -16   4   -2.70    8.50
  -8 -16   4    7.60   17.10
   8 -16  -4   -1.60    5.70
  -8  16   4   -2.70    9.00
  -8  16   4   11.10    9.10
   8  16  -4   -6.30    5.50
   8  16  -4  -11.30   10.50
   6 -16  -4   22.30    9.80
   6 -16  -4    9.20    6.00
  -6 -16   4   17.40    9.70
  -6 -16   4    7.90    5.90
  -6 -16   4   13.90    9.90
   6  16  -4   11.10    9.10
   6  16  -4   13.10    8.40
  -6  16   4   11.50    9.10
  -4 -16   4   16.40    6.10
   4 -16  -4   35.90    8.10
   4 -16  -4   47.10   13.30
  -4 -16   4   29.20    9.10
  -4 -16   4   22.90    9.10
   4 -16  -4   29.60   10.50
   4  16  -4   30.50    9.80
   4  16  -4   14.20    7.00
  -4  16   4   40.90   13.20
   2 -16  -4  271.97   24.70
  -2 -16   4  282.37   20.40
   2 -16  -4  263.67   20.20
   2 -16  -4  272.67   15.00
   2 -16  -4  268.67   15.80
  -2 -16   4  315.57   17.30
  -2 -16   4  276.07   23.10
  -2  16   4  253.57   23.30
   2  16  -4  316.87   21.10
   2  16  -4  272.27   19.50
  -2  16   4  264.47   11.70
   0 -16  -4  406.66   21.60
   0 -16  -4  440.56   22.60
   0 -16   4  407.16   18.60
   0 -16   4  420.46   22.20
   0 -16  -4  409.16   29.20
   0 -16  -4  422.86   18.10
   0  16   4  459.95   30.70
   0  16  -4  401.76   23.70
   0  16  -4  413.96   25.20
  -2 -16  -4  203.38   17.60
   2 -16   4  175.28   18.70
   2 -16   4  202.78   12.70
  -2 -16  -4  181.98   20.90
  -2 -16  -4  195.58   12.80
   2 -16   4  209.08   13.10
  -2 -16  -4  191.78   10.90
  -2  16  -4  208.08   18.70
   2  16   4  182.58   22.60
  -4 -16  -4   36.10   11.50
  -4 -16  -4   26.90    9.00
   4 -16   4   32.20   11.70
   4 -16   4   39.40    7.40
  -4  16  -4   41.20   10.60
  -4  16  -4   48.70   10.30
   4  16   4   52.29   17.50
  -6 -16  -4  121.89   21.60
   6 -16   4   71.19   16.50
  -6 -16  -4  115.39   18.70
  -6  16  -4  121.89   14.20
  -6  16  -4  124.29   19.90
   6  16   4   89.69   21.80
  -8 -16  -4   21.30   11.50
   8 -16   4   54.99    9.50
   8 -16   4   48.10   14.40
  -8 -16  -4   37.40   13.10
  -8  16  -4   43.10    9.80
   8  16   4   13.40   13.20
  -8  16  -4   68.29   16.60
   7 -17  -4   19.10    7.90
  -7 -17   4    4.40   10.00
  -7 -17   4   29.40    6.90
  -7  17   4    3.90    9.40
   7  17  -4   27.60    7.80
   7  17  -4   17.70   11.60
  -5 -17   4   84.29   11.40
   5 -17  -4   79.29   15.50
  -5 -17   4   89.29   17.70
   5 -17  -4   63.89   10.20
  -5  17   4   79.59   17.10
   5  17  -4   80.99   13.50
   5  17  -4  104.19   16.00
  -3 -17   4  112.19   12.40
   3 -17  -4   75.49    7.10
  -3 -17   4  150.08   23.60
   3 -17  -4   93.79   15.30
   3 -17  -4  109.09   11.80
  -3 -17   4   93.79   15.40
   3 -17  -4  144.69   22.30
  -3  17   4  119.19   20.50
   3  17  -4   99.99   14.90
   3  17  -4   86.69   24.00
  -1 -17   4  102.89   11.20
   1 -17  -4   85.39   12.80
   1 -17  -4  103.89   18.50
  -1 -17   4  120.09   14.30
   1 -17  -4   95.19   10.20
   1 -17  -4   87.39   10.20
  -1  17   4   82.69    8.60
   1  17  -4  104.69   16.10
  -1  17   4   84.89   16.60
   1  17  -4   83.29   13.80
  -1 -17  -4   54.09    9.20
  -1 -17  -4   29.10    9.80
  -1 -17  -4   41.80    7.20
  -1 -17  -4   41.00   10.30
   1 -17   4   52.89    9.10
   1 -17   4   52.09    9.40
  -1  17  -4   44.90   11.30
   1  17   4   48.30   14.90
  -3 -17  -4   15.60    4.70
  -3 -17  -4    5.70    3.50
   3 -17   4    4.90    3.40
   3 -17   4    1.60    7.30
  -3 -17  -4   13.20    7.30
  -3 -17  -4   13.80    6.90
   3  17   4   15.90   12.90
  -3  17  -4   13.60    8.80
  -3  17  -4   24.90    7.60
  -5 -17  -4   73.99   14.80
   5 -17   4   32.00   12.30
   5 -17   4   68.19    9.80
  -5 -17  -4   83.89   18.70
  -5  17  -4   63.49   12.20
   5  17   4   78.99   20.20
  -5  17  -4   88.19   16.70
  -7 -17  -4   35.90   12.80
   7 -17   4   26.40   12.50
   7 -17   4   52.19    9.00
  -7  17  -4   27.80    8.50
   7  17   4   49.80   20.20
  -8 -18   4   64.19    9.60
   8 -18  -4   89.29   18.00
   8 -18  -4   54.49   11.00
  -8 -18   4   84.79   18.50
  -8  18   4   67.59   17.50
   8  18  -4   59.89   17.20
  -8  18   4   81.19   19.10
  -6 -18   4    3.90    5.40
  -6 -18   4  -14.80    5.30
   6 -18  -4   -2.80    5.20
   6 -18  -4    3.80    7.60
  -6  18   4   -6.50   11.50
   6  18  -4   15.40    7.10
   6  18  -4   -5.00    9.20
  -4 -18   4   25.50   10.50
   4 -18  -4    8.10    8.00
  -4 -18   4   33.30    8.30
   4 -18  -4   27.40    7.80
   4  18  -4   23.50    8.70
   4  18  -4   16.50    9.20
  -4  18   4   39.10   13.70
  -2 -18   4   40.70   10.70
   2 -18  -4   32.70    8.10
  -2 -18   4   36.10    8.00
   2 -18  -4   45.10   14.00
   2 -18  -4   38.20   10.60
  -2  18   4   19.70   12.30
   2  18  -4   40.00   10.30
   2  18  -4   57.59   12.50
   0 -18  -4  101.99   11.90
   0 -18  -4   80.49   11.50
   0 -18   4   68.49   10.20
   0 -18  -4   80.79   10.30
   0 -18  -4   99.29   19.30
   0 -18   4   69.49   11.70
   0  18   4   43.10   14.00
   2 -18   4   -4.80    5.20
  -2 -18  -4    6.60    5.10
  -2 -18  -4    7.80    4.10
   2 -18   4   14.10    6.00
  -2 -18  -4    1.60    8.50
  -2 -18  -4   10.30    6.70
  -2  18  -4   19.50    9.20
   2  18   4   15.00   11.80
  -4 -18  -4  129.99   18.70
   4 -18   4  131.29   20.90
  -4 -18  -4  101.89   17.60
   4 -18   4  162.48   13.10
  -4  18  -4  126.19   19.30
   4  18   4  127.19   24.50
   6 -18   4   -5.50   14.30
  -6 -18  -4    7.20    6.60
  -6 -18  -4    6.20    7.30
   6 -18   4   -2.80    4.40
  -6  18  -4   -3.90    6.80
   6  18   4  -14.50   12.80
  -8 -18  -4    7.40    8.30
  -8 -18  -4   12.20    9.50
   8 -18   4   -1.20   10.10
   8 -18   4    6.00    9.00
  -8  18  -4   14.20   11.00
   8  18   4   -9.00   14.30
  -8  18  -4   -7.40    5.40
   7 -19  -4   70.49   11.90
  -7 -19   4   88.89   17.00
  -7 -19   4   49.30   10.90
   7 -19  -4   56.59   15.10
  -7  19   4   70.59   18.60
  -7  19   4   82.39   19.00
   7  19  -4   37.90   10.10
   7  19  -4   67.19   15.80
  -5 -19   4    2.80    7.60
   5 -19  -4    5.90    8.40
   5 -19  -4   15.60    6.60
  -5 -19   4    7.50    6.30
  -5  19   4   12.80   17.60
   5  19  -4   -9.60    8.50
   5  19  -4    9.30    7.20
  -3 -19   4   42.50   11.80
   3 -19  -4   46.30    9.30
   3 -19  -4   68.29   18.90
   3 -19  -4   64.59   14.30
  -3 -19   4   50.49    9.70
   3  19  -4   51.19   11.80
   3  19  -4   57.19   11.90
  -3  19   4   79.19   17.20
   1 -19  -4    3.50    5.10
   1 -19  -4    1.20    7.00
  -1 -19   4    7.90    5.50
   1 -19  -4    9.10    6.30
   1 -19  -4    4.40    6.00
  -1 -19   4    6.60    5.30
   1  19  -4   -3.80    6.30
  -1  19   4    3.40    5.80
  -1  19   4  -10.00    7.10
  -1 -19  -4   21.70   11.70
   1 -19   4   18.10    8.20
  -1 -19  -4    1.90    4.10
  -1 -19  -4    3.90    6.80
   1 -19   4   12.70    5.60
   1 -19   4   18.60    6.50
  -1 -19  -4   22.70    6.80
   1  19   4   32.10   12.60
  -1  19  -4    4.50    7.70
   3 -19   4   71.99   15.90
  -3 -19  -4   88.19    8.00
   3 -19   4   77.79   11.00
  -3 -19  -4   61.29   22.10
  -3 -19  -4   74.39   14.50
  -3  19  -4   64.89   13.60
   3  19   4   93.19   22.10
  -5 -19  -4   33.20   13.60
   5 -19   4   42.90    8.80
  -5 -19  -4   34.40   11.00
   5  19   4   12.30   13.80
  -5  19  -4   16.90   11.10
   7 -19   4   -0.80    9.40
  -7 -19  -4   19.10    9.70
  -7 -19  -4    9.30    9.20
  -7  19  -4    3.90    6.60
  -7  19  -4   18.40   11.80
   7  19   4   -0.80   15.30
  -6 -20   4   22.00   11.60
   6 -20  -4   -0.40    8.80
   6 -20  -4    0.70    5.50
  -6 -20   4    2.70    5.30
   6  20  -4   16.00   11.20
  -6  20   4   -8.00   10.10
   6  20  -4    5.60    6.50
  -4 -20   4   10.40    8.20
   4 -20  -4    2.90    7.40
   4 -20  -4   20.20    6.90
   4  20  -4   -3.80    8.30
  -4  20   4    7.50   14.20
   4  20  -4   -9.20    6.00
  -2 -20   4    9.60    6.20
  -2 -20   4    0.20    6.10
   2 -20  -4   -7.10   10.30
   2 -20  -4   -2.00    6.90
   2 -20  -4    6.10    4.50
   2  20  -4   15.80    8.90
  -2  20   4    7.10   11.50
   0 -20  -4    9.30    5.40
   0 -20   4   -0.30    5.80
   0 -20  -4   -3.40    5.40
   0 -20   4    8.80    6.00
   0 -20  -4   13.30   10.70
   0 -20   4   13.20    8.60
   0 -20  -4   -2.90    9.50
   0  20  -4   13.30    9.60
   0  20   4    7.20   10.60
   0  20   4    7.70    5.00
   2 -20   4   59.89   10.10
  -2 -20  -4   24.30   11.70
  -2 -20  -4   60.39   12.30
   2 -20   4   42.50   12.80
  -2 -20  -4   52.29    9.80
   2  20   4   24.70   13.60
  -2  20  -4   25.70   11.10
  -4 -20  -4   -3.40    6.00
   4 -20   4   -2.30    4.80
  -4 -20  -4  -12.00    7.70
  -4  20  -4   18.10    9.60
   6 -20   4    8.00    7.10
  -6 -20  -4   -5.30    8.40
   6 -20   4   13.00   10.60
  -6 -20  -4   11.30    8.10
   6  20   4   22.60   16.10
  -6  20  -4   13.00   11.00
   5 -21  -4   17.40   10.70
  -5 -21   4    8.10    7.00
   5 -21  -4   26.50    8.40
  -5 -21   4   10.40    9.50
  -5  21   4   29.50   14.00
   5  21  -4   40.90   12.30
   5  21  -4   17.60    8.60
   3 -21  -4    2.10    6.00
   3 -21  -4   -0.20    8.00
  -3 -21   4    3.90    5.20
  -3 -21   4  -12.20    6.00
   3  21  -4    0.70    8.10
  -3  21   4    5.10   10.90
   1 -21  -4    3.60    4.80
  -1 -21   4   -0.60    7.50
  -1 -21   4   -7.10    6.60
   1 -21  -4    2.20    8.50
   1 -21  -4   -3.00    8.40
   1 -21  -4   -8.00    6.80
  -1 -21   4    8.80    7.60
   1  21  -4    0.60    7.70
  -1  21   4   18.80   18.50
  -1 -21  -4   27.90    7.40
  -1 -21  -4   17.40    8.60
  -1 -21  -4   31.30    9.90
   1 -21   4   26.10   11.80
  -1 -21  -4   28.50   13.40
   1 -21   4   20.90    7.60
   1  21   4   23.50   13.60
  -1  21  -4   22.80   11.40
  -3 -21  -4  -14.60    5.90
   3 -21   4  -13.60    7.20
  -3 -21  -4    3.40    8.90
   3 -21   4   13.80    6.70
   3  21   4    7.40   13.10
  -3  21  -4   12.80    9.40
   5 -21   4   10.40    9.90
  -5 -21  -4   -7.20    7.60
  -5 -21  -4   18.60   11.20
   5 -21   4    5.60    6.30
  -5  21  -4   25.20   12.60
   5  21   4   17.90   13.80
   4 -22  -4   -1.00    8.30
  -4 -22   4   -6.20    6.10
   4 -22  -4    8.00    6.00
  -4 -22   4   12.10    7.60
   4  22  -4    3.50    9.50
  -4  22   4   -7.20   11.30
  -2 -22   4   18.50    9.90
  -2 -22   4   19.40    8.60
   2 -22  -4    3.30    9.00
  -2 -22   4   18.10    8.30
  -2  22   4   16.90   13.90
   2  22  -4   -2.40    8.50
   0 -22   4   43.30   10.30
   0 -22   4   29.00    8.80
   0 -22  -4   44.60   10.40
   0 -22  -4   27.10   10.00
   0 -22  -4   39.00    8.20
   0 -22   4   34.50   11.80
   0  22   4   54.69   15.30
   0  22  -4   48.10   13.50
   2 -22   4    8.10    8.60
   2 -22   4   -1.80    5.00
  -2 -22  -4    5.30    5.30
  -2 -22  -4    0.30    7.40
  -2 -22  -4  -15.90    8.70
   2  22   4   16.90   11.30
  -2  22  -4   31.40   11.20
   4 -22   4   53.49    9.80
  -4 -22  -4   37.00   12.10
  -4 -22  -4   23.60   12.90
   4 -22   4   37.30   14.30
  -4  22  -4   20.90   12.50
   4  22   4   15.80   15.10
  -3 -23   4   10.50    6.70
  -1 -23   4  -17.00    6.90
  -1 -23   4   15.80    9.60
   1 -23  -4   -7.20    4.40
   1 -23  -4   12.60    9.00
  -1 -23   4   -7.80    5.10
  -1  23   4    6.30    9.60
   1  23  -4    4.00    9.40
  -1 -23  -4    5.60    8.40
   1 -23   4   18.00    9.20
  -1 -23  -4   10.80    6.20
   1 -23   4   21.20    8.20
   1  23   4    8.40   12.40
  -1  23  -4    6.80   11.40
 -12   0   5  -10.90    7.40
  12   0  -5    1.60    9.60
 -12   0   5   -9.90    8.70
 -10   0   5    4.60    7.30
 -10   0   5   -7.30    6.00
  10   0  -5    0.80    9.00
 -10   0   5   -1.50    8.20
  -8   0   5    1.50    3.20
  -8   0   5    0.80    5.30
  -8   0   5   12.30    7.20
  -8   0   5    4.20    5.80
   8   0  -5    9.70    8.00
  -6   0   5    0.30    5.30
  -6   0   5    0.50    7.70
  -6   0   5   -2.60    3.20
   6   0  -5   -0.60    6.00
  -4   0   5   -2.60    2.90
  -4   0   5   -3.10    2.20
  -4   0   5    5.00    4.90
  -4   0   5   -0.80    2.90
   4   0  -5    4.10    5.50
   2   0  -5    0.40    2.20
  -2   0   5   -1.60    3.50
   2   0  -5    3.90    4.10
  -2   0   5   -1.40    1.60
  -2   0   5    1.00    2.70
   0   0   5    4.20    3.30
   0   0  -5   -1.20    3.10
   0   0   5    0.00    1.80
   0   0  -5    1.40    3.00
  -2   0  -5   -0.10    1.30
  -2   0  -5    0.40    2.80
  -2   0  -5   -1.20    2.40
  -4   0  -5    2.30    3.90
  -6   0  -5    2.30    4.20
  -6   0  -5    5.60    3.70
  -6   0  -5    1.80    6.60
   6   0   5    5.10    4.00
  -8   0  -5   -2.40    3.80
  -8   0  -5    7.40    8.00
  -8   0  -5    7.40    5.40
 -10   0  -5    4.40    5.70
  10   0   5    1.10    5.60
 -10   0  -5   11.10    6.50
 -10   0  -5   -3.40    3.70
 -12   0  -5   -2.30    7.60
 -12   0  -5    6.50    5.40
  12   0   5  -11.30    9.60
 -11  -1   5    0.20    8.10
 -11  -1   5    9.70    8.30
  11  -1  -5    6.30    8.90
  11   1  -5   15.70    9.20
 -11   1   5   -5.50    6.80
 -11   1   5   16.20    9.80
 -11   1   5    6.10    8.50
  -9  -1   5  146.09   14.60
  -9  -1   5  142.69    7.10
  -9  -1   5  142.99   18.70
  -9  -1   5  168.58   20.30
   9  -1  -5  134.49   20.00
   9   1  -5  133.99   19.30
  -9   1   5  128.79   21.40
  -9   1   5  140.19   15.40
  -9   1   5  156.48   15.60
   7  -1  -5  204.18   18.90
  -7  -1   5  157.38   15.40
  -7  -1   5  163.78   17.00
  -7  -1   5  173.88   10.60
  -7  -1   5  178.98   15.40
  -7   1   5  169.18   17.70
  -7   1   5  173.58   10.00
  -7   1   5  205.88   15.60
   7   1  -5  187.38   18.10
  -7   1   5  166.68   13.30
   5  -1  -5   98.39   13.50
  -5  -1   5  125.19   13.60
  -5  -1   5   96.19    8.30
  -5  -1   5  112.69    8.50
  -5  -1   5   87.59   11.70
  -5   1   5  106.09    8.80
  -5   1   5  106.59   12.80
  -5   1   5   91.19    8.20
   5   1  -5  122.99   15.20
  -5   1   5  119.79   11.70
  -3  -1   5  239.28    7.70
  -3  -1   5  229.48   13.40
  -3  -1   5  230.28   10.00
  -3  -1   5  212.38   13.90
   3  -1  -5  220.88   14.30
  -3   1   5  234.08   14.40
  -3   1   5  234.58    9.70
   3   1  -5  217.18   14.30
   3   1  -5  224.58   13.60
  -3   1   5  219.18   12.60
  -3   1   5  222.48   10.30
   3   1  -5  218.28    7.80
  -1  -1   5  134.09    8.70
   1  -1  -5  120.59    9.20
  -1  -1   5  137.59    5.50
  -1  -1   5  132.89    9.30
   1  -1  -5  135.29    9.50
  -1  -1   5  140.49    4.90
   1   1  -5  133.49   10.40
  -1   1   5  136.19    9.00
   1   1  -5  134.19    8.60
  -1   1   5  134.49    8.20
  -1  -1  -5  658.53   18.60
  -1  -1  -5  664.93   17.10
  -1  -1  -5  665.53   21.10
  -1   1  -5  643.64   20.40
   1   1   5  676.93   21.00
  -1   1  -5  687.23   20.40
  -3  -1  -5  286.17   14.60
  -3  -1  -5  281.07   10.80
  -3  -1  -5  296.07   10.40
  -3   1  -5  295.87   12.80
  -3   1  -5  290.27   15.00
  -3   1  -5  294.37   14.20
   3   1   5  303.17   16.70
  -5  -1  -5  354.56   14.60
   5  -1   5  337.87   15.10
  -5  -1  -5  356.16   18.40
  -5  -1  -5  334.97   20.60
  -5   1  -5  342.77   19.80
  -5   1  -5  357.86   17.30
   5   1   5  348.97   13.00
  -5   1  -5  347.47   12.30
  -7  -1  -5   12.30    8.90
   7  -1   5   22.60    6.40
  -7  -1  -5   27.00    7.70
  -7  -1  -5   14.90    5.30
  -7   1  -5   16.60    8.20
  -7   1  -5   16.50    6.30
   7   1   5   13.80    4.70
  -7   1  -5   13.70    4.80
  -9  -1  -5   69.79   13.00
  -9  -1  -5   49.99    9.60
   9  -1   5   50.49    5.70
   9  -1   5   43.60    8.80
  -9   1  -5   48.50    8.60
   9   1   5   58.09   10.60
  -9   1  -5   51.79    9.10
  -9   1  -5   60.89   15.40
  -9   1  -5   64.99   10.70
 -11  -1  -5   14.20    6.20
 -11  -1  -5   18.30    9.00
  11  -1   5    9.40    7.40
 -11   1  -5   13.40    7.80
 -11   1  -5   11.50   12.50
  11   1   5  -12.10    8.60
 -11   1  -5    7.60    5.10
 -11   1  -5   -4.60    7.30
 -12  -2   5    9.30    9.00
 -12  -2   5    4.80    9.40
  12  -2  -5    7.70    9.60
 -12   2   5   -5.80    8.80
 -12   2   5    0.80   12.50
  12   2  -5  -11.30    9.50
 -12   2   5   18.70    9.90
  12   2  -5   18.30    9.60
 -10  -2   5   32.10   10.50
 -10  -2   5   33.70   13.60
  10  -2  -5   12.10   12.30
 -10   2   5   37.00   11.00
 -10   2   5   10.60    9.80
  10   2  -5   42.80   13.40
 -10   2   5   39.20   10.40
  -8  -2   5  107.59   15.30
  -8  -2   5   81.09    7.60
  -8  -2   5  104.09   11.60
   8  -2  -5  117.09   16.80
  -8  -2   5  106.89   18.00
   8   2  -5  103.69   16.70
  -8   2   5   96.29    6.60
  -8   2   5   98.79   13.20
  -8   2   5  107.39   18.20
  -8   2   5   82.79   12.70
  -6  -2   5  225.68   12.90
  -6  -2   5  220.58   18.40
   6  -2  -5  214.68   17.90
  -6  -2   5  224.38   17.50
  -6  -2   5  215.48   12.00
  -6   2   5  210.98   13.90
  -6   2   5  229.98   18.90
  -6   2   5  214.78   11.40
   6   2  -5  206.78   17.30
  -6   2   5  218.58   15.10
  -4  -2   5   89.49    9.10
   4  -2  -5   88.79   12.00
  -4  -2   5   88.49    7.60
  -4  -2   5  108.39   11.40
   4   2  -5   86.99   12.30
  -4   2   5   95.39    8.00
  -4   2   5   99.69    8.00
  -4   2   5   86.29    9.00
  -4   2   5   92.09   11.00
  -2  -2   5  797.42   24.70
   2  -2  -5  856.61   26.40
  -2  -2   5  869.91   25.90
  -2   2   5  835.92   20.70
  -2   2   5  806.12   25.60
   2   2  -5  804.42   24.80
   2   2  -5  833.12   26.50
  -2   2   5  824.62   23.50
   0  -2  -5  169.48   10.00
   0  -2  -5  163.28    9.40
   0  -2   5  173.08    8.20
   0  -2   5  167.48    6.50
   0  -2  -5  187.88   11.10
   0   2  -5  169.88    8.20
   0   2  -5  186.58   11.30
   0   2   5  169.78   11.10
  -2  -2  -5  670.03   18.10
  -2  -2  -5  651.33   16.40
  -2  -2  -5  674.63   22.20
  -2   2  -5  666.23   20.70
  -2   2  -5  642.94   20.30
   2   2   5  672.83   23.40
  -2   2  -5  645.54   20.50
  -4  -2  -5  155.88    9.70
  -4   2  -5  143.99   14.60
  -4   2  -5  172.88   11.30
   4   2   5  162.88   15.20
   4   2   5  161.68    8.20
  -6  -2  -5   52.39    9.70
  -6  -2  -5   41.50    7.60
   6  -2   5   46.30    7.80
  -6   2  -5   50.69    8.50
   6   2   5   44.20   11.60
  -6   2  -5   50.49   11.00
  -6   2  -5   40.60    5.40
  -6   2  -5   51.19    6.30
   6   2   5   41.90    5.70
  -8  -2  -5   26.20    7.30
   8  -2   5   12.40    6.50
  -8  -2  -5   23.10    8.10
  -8   2  -5   13.80    5.50
   8   2   5   28.90    6.10
   8   2   5   11.90    9.90
  -8   2  -5   17.50    8.80
  -8   2  -5   22.90    7.20
  10  -2   5   29.70    8.70
 -10  -2  -5   31.20   10.20
 -10  -2  -5   19.40    7.20
  10  -2   5   20.00    5.40
 -10   2  -5   40.60    8.20
 -10   2  -5   27.00    7.80
 -10   2  -5   42.00   13.70
  10   2   5   10.50   11.00
 -10   2  -5   21.20    7.20
 -12  -2  -5    1.80    5.10
 -12  -2  -5   -1.20    8.70
 -12   2  -5    4.10    5.00
  12   2   5  -13.40   10.00
 -12   2  -5  -17.80    7.20
 -12   2  -5   12.10   11.30
  11  -3  -5  101.59   17.80
 -11  -3   5   66.99   15.30
 -11  -3   5   97.49   18.20
  11   3  -5   51.99   14.10
 -11   3   5   76.59   14.70
 -11   3   5   71.99   13.00
 -11   3   5   80.39   18.50
  11   3  -5   53.69   15.60
  -9  -3   5   32.10    6.30
  -9  -3   5   41.30   11.00
  -9  -3   5   22.70   10.10
   9  -3  -5   19.20   10.60
   9   3  -5   26.50   10.40
   9   3  -5   22.30    8.60
  -9   3   5   50.79   13.00
  -9   3   5   11.40    7.50
  -9   3   5   29.00    9.20
  -7  -3   5  117.99   13.70
  -7  -3   5   90.79    8.70
  -7  -3   5  121.59   18.50
   7  -3  -5   75.69   13.60
  -7   3   5  126.69   15.50
   7   3  -5   79.89   13.60
  -7   3   5   96.09   10.80
  -7   3   5   97.29   11.00
  -7   3   5   87.39    7.50
  -5  -3   5  134.39   13.40
   5  -3  -5  151.08   15.60
  -5  -3   5  136.09    9.80
  -5  -3   5  145.89   14.50
  -5   3   5  147.69    9.60
   5   3  -5  143.99   14.90
  -5   3   5  145.69   11.40
  -5   3   5  138.09   14.50
  -5   3   5  140.89   11.80
  -3  -3   5   -0.90    2.90
  -3  -3   5    2.90    3.50
   3  -3  -5   -3.10    3.80
  -3  -3   5   -1.90    4.00
   3   3  -5   -0.20    2.60
   3   3  -5    2.80    5.00
  -3   3   5   -0.50    3.30
  -3   3   5   -1.20    3.20
   3   3  -5   -0.60    1.60
  -3   3   5    2.40    3.10
  -3   3   5    1.10    3.40
   1  -3  -5  684.03   21.00
  -1  -3   5  657.43   21.80
   1  -3  -5  654.83   22.00
  -1   3   5  682.23   21.60
   1   3  -5  674.33   20.10
   1   3  -5  704.83   23.50
  -1  -3  -5   21.60    5.30
  -1  -3  -5   26.50    4.30
  -1  -3  -5   25.30    4.80
  -1   3  -5   24.60    5.30
  -1   3  -5   27.20    3.10
  -1   3  -5   26.80    4.70
  -1   3  -5   23.40    5.30
   1   3   5   23.60    6.60
  -3  -3  -5  863.11   27.60
  -3  -3  -5  878.31   17.30
  -3  -3  -5  868.81   24.00
   3   3   5  898.21   30.80
   3   3   5  861.81   17.80
  -3   3  -5  883.71   25.10
  -3   3  -5  894.31   27.20
  -3   3  -5  910.61   26.10
   5  -3   5  174.18   12.70
  -5  -3  -5  147.49   11.30
  -5  -3  -5  149.69   13.60
   5   3   5  153.48   16.10
  -5   3  -5  146.19   11.10
  -5   3  -5  155.98    6.60
   5   3   5  158.48    6.70
  -5   3  -5  157.58   15.20
  -5   3  -5  167.48    7.20
  -7  -3  -5  152.38   14.40
   7  -3   5  128.69   12.20
  -7  -3  -5  131.39   12.50
   7   3   5  139.19   17.30
  -7   3  -5  129.29   13.90
   7   3   5  129.29    8.20
  -7   3  -5  118.89    9.10
  -7   3  -5  117.89   11.40
  -7   3  -5  138.59   16.30
  -9  -3  -5   14.90    6.90
   9  -3   5   32.10    8.10
  -9  -3  -5   40.00    9.80
  -9   3  -5   24.90    6.70
   9   3   5   38.50   13.10
  -9   3  -5   26.80   11.70
   9   3   5   44.70    6.30
  -9   3  -5   27.80    7.90
  -9   3  -5   29.20    6.70
 -11  -3  -5   11.70   10.00
 -11  -3  -5   34.00    9.90
  11  -3   5   10.90    8.20
  11   3   5   41.60   18.60
 -11   3  -5   26.90    8.50
 -11   3  -5   20.60    6.90
 -11   3  -5   41.30   22.60
 -11   3  -5   28.00   10.30
 -12  -4   5    6.50   11.00
  12  -4  -5   30.20   12.60
  12   4  -5   22.20   13.40
 -12   4   5   13.70    9.40
  12   4  -5    9.40   10.50
 -12   4   5   17.00    9.80
  10  -4  -5   56.69   15.00
 -10  -4   5  127.49   19.80
 -10  -4   5   71.09   14.20
 -10   4   5   94.79   12.70
  10   4  -5   86.69   14.80
 -10   4   5   86.59   15.30
 -10   4   5   68.69   15.20
  10   4  -5   99.29   17.20
   8  -4  -5  108.79   18.10
  -8  -4   5  105.59    8.90
  -8  -4   5  137.89   16.70
  -8  -4   5  217.58   26.90
   8   4  -5  124.89   13.40
  -8   4   5  138.79   17.70
  -8   4   5  131.99   13.70
   8   4  -5  102.39   15.70
  -8   4   5  133.79   13.10
  -6  -4   5   53.69   11.90
  -6  -4   5   34.50    9.60
  -6  -4   5   28.90    6.00
   6  -4  -5   29.00   10.30
  -6   4   5   22.90    7.20
   6   4  -5   14.70    8.10
   6   4  -5   26.80    6.50
  -6   4   5   20.30    7.40
  -6   4   5   25.60    5.10
  -6   4   5   38.40    7.50
  -4  -4   5  393.26   21.30
  -4  -4   5  427.46   21.10
  -4  -4   5  423.66   15.30
   4  -4  -5  408.06   21.10
  -4   4   5  404.66   17.60
   4   4  -5  413.36   20.80
  -4   4   5  404.36   21.70
  -4   4   5  413.16   15.10
   4   4  -5  401.96   13.00
  -4   4   5  417.66   17.00
   2  -4  -5  241.18   14.10
  -2  -4   5  244.08   14.00
  -2  -4   5  237.08    9.10
   2  -4  -5  258.07   12.50
  -2  -4   5  254.87   14.20
   2  -4  -5  246.98   14.60
   2   4  -5  240.48   14.40
  -2   4   5  247.98   13.00
   0  -4   5 1455.85   34.20
   0  -4  -5 1446.86   34.50
   0  -4  -5 1457.45   32.10
   0  -4  -5 1471.95   35.30
   0   4  -5 1461.65   30.30
   0   4   5 1494.55   37.90
   0   4  -5 1449.95   36.10
   0   4  -5 1448.85   26.70
  -2  -4  -5  607.24   14.40
  -2  -4  -5  620.24   22.40
  -2  -4  -5  636.64   20.80
  -2   4  -5  628.24   20.00
   2   4   5  597.64   14.10
  -2   4  -5  623.44   21.90
  -2   4  -5  618.44   20.20
   2   4   5  621.34   25.20
  -4  -4  -5   16.10    5.30
  -4  -4  -5    8.30    4.90
  -4   4  -5   10.10    5.90
   4   4   5   21.50    9.10
  -4   4  -5    9.10    4.50
  -6  -4  -5  126.99   13.60
  -6  -4  -5  143.79   13.00
   6  -4   5  127.69   12.30
  -6   4  -5  124.59   14.60
  -6   4  -5  115.89    7.50
   6   4   5  130.09   19.30
  -6   4  -5  116.79    8.00
  -6   4  -5  120.79   10.20
  -8  -4  -5   55.89   11.00
  -8  -4  -5   65.09   12.80
   8  -4   5   50.79   10.10
  -8   4  -5   69.09    7.80
   8   4   5   52.39   14.40
  -8   4  -5   60.09    7.50
  -8   4  -5   65.79   13.80
  -8   4  -5   59.99    9.60
  10  -4   5   57.99    6.70
 -10  -4  -5   33.00    9.10
 -10  -4  -5   39.80   10.70
 -10   4  -5   40.50    8.10
  10   4   5   42.60   14.20
 -10   4  -5   33.10    7.30
 -10   4  -5   41.00   13.70
 -10   4  -5   30.70    7.30
  12  -4   5   30.50   11.20
 -12  -4  -5   15.10   15.10
 -12  -4  -5   29.40    9.10
 -12   4  -5   47.30   17.20
 -12   4  -5   46.20    9.30
 -12   4  -5   46.00   11.10
  12   4   5   41.60   17.60
  11  -5  -5   18.40   10.60
 -11  -5   5   30.60   12.70
 -11  -5   5   14.80    9.00
  11   5  -5   32.90   13.10
  11   5  -5    7.70    9.40
 -11   5   5   11.80    9.50
 -11   5   5   27.80    9.30
 -11   5   5    1.40    9.00
  -9  -5   5   14.10    4.30
  -9  -5   5   18.80    9.20
  -9  -5   5   26.90   11.40
   9  -5  -5    0.10    7.00
  -9   5   5   16.50    6.70
   9   5  -5   17.50    8.60
  -9   5   5   37.80   11.20
   9   5  -5   16.70   10.20
  -7  -5   5   19.30    8.50
  -7  -5   5   23.20    9.20
  -7  -5   5   22.00    5.40
   7  -5  -5   27.20   10.50
   7   5  -5   33.20   10.10
  -7   5   5   27.20    4.30
   7   5  -5   31.80    7.50
  -7   5   5   38.20   11.00
  -7   5   5   31.00    6.80
  -7   5   5   26.00    7.90
  -5  -5   5   13.10    7.00
  -5  -5   5   15.60    7.80
  -5  -5   5   10.10    4.80
   5  -5  -5    8.20    6.70
  -5   5   5   15.40    4.50
  -5   5   5   10.20    5.80
  -5   5   5   14.40    6.10
   5   5  -5    9.50    6.80
   5   5  -5   16.90    5.10
  -5   5   5    8.60    5.10
  -3  -5   5  247.68   15.60
  -3  -5   5  247.68   11.00
  -3  -5   5  230.48   15.30
   3  -5  -5  237.68   16.00
   3  -5  -5  258.17   24.60
  -3   5   5  235.08   12.00
  -3   5   5  235.98   13.90
   3   5  -5  239.98   20.10
   3   5  -5  235.78   15.00
   3   5  -5  237.88    7.90
   3   5  -5  239.78    7.00
  -3   5   5  233.98   11.90
  -1  -5   5  120.29   10.10
   1  -5  -5  126.29   10.60
   1  -5  -5  128.59    9.40
  -1  -5   5  123.99    6.20
  -1  -5   5  134.99   10.70
   1  -5  -5  110.49    9.40
   1   5  -5  110.99   10.40
  -1   5   5  113.39   10.70
   1   5  -5  114.99    4.90
   1   5  -5  110.69    8.80
  -1  -5  -5 1499.25   36.90
  -1  -5  -5 1493.15   30.00
   1  -5   5 1511.95   34.50
  -1  -5  -5 1503.55   36.60
  -1   5  -5 1496.65   32.00
  -1   5  -5 1513.15   37.80
  -1   5  -5 1498.65   28.60
   1   5   5 1513.65   41.50
  -3  -5  -5    1.50    3.90
  -3  -5  -5    1.00    3.20
   3   5   5   -0.20    7.30
  -3   5  -5   -3.30    3.10
  -3   5  -5   -2.40    3.70
  -3   5  -5    5.60    4.90
   5  -5   5  252.37   16.70
  -5  -5  -5  218.48   16.20
  -5  -5  -5  228.98   15.90
  -5   5  -5  238.58   12.90
  -5   5  -5  249.38   18.20
  -5   5  -5  232.58    8.20
  -5   5  -5  230.48    7.90
   5   5   5  246.98   20.50
   7  -5   5  123.09   13.10
  -7  -5  -5  101.59   12.50
  -7  -5  -5   95.09   14.50
  -7   5  -5  101.09    8.30
  -7   5  -5  130.29   15.30
  -7   5  -5   95.49    7.60
  -7   5  -5   92.59    9.30
   7   5   5  123.79   20.10
  -9  -5  -5    7.00    6.50
   9  -5   5   14.60    7.90
  -9  -5  -5    6.40    6.00
   9  -5   5   14.20    2.90
  -9   5  -5    7.30    5.10
   9   5   5    5.90    8.90
  -9   5  -5   11.70    9.10
  -9   5  -5    7.10    4.40
  -9   5  -5    3.90    5.00
  11  -5   5   -9.20    7.30
  11  -5   5    6.90    4.80
 -11  -5  -5    7.80    6.80
 -11  -5  -5    7.20    7.40
  11   5   5    9.70   14.00
 -11   5  -5   -7.00    8.60
 -11   5  -5   16.50    8.50
 -12  -6   5   19.80   10.00
  12  -6  -5   -6.70    9.20
 -12  -6   5   -4.60    9.80
  12   6  -5  -11.90   13.60
 -12   6   5   14.70    9.60
  12   6  -5    2.30    8.50
 -12   6   5    5.90    9.30
 -10  -6   5   30.20   12.00
 -10  -6   5   59.09   13.90
  10  -6  -5   30.40   12.00
 -10   6   5   58.09    9.30
  10   6  -5   57.19   12.80
  10   6  -5   31.80   11.40
 -10   6   5   37.50   11.80
 -10   6   5   25.60   11.20
   8  -6  -5   63.89   14.10
  -8  -6   5   58.29   12.90
  -8  -6   5   56.89    7.90
  -8  -6   5   66.29   14.90
   8   6  -5   64.89   12.60
  -8   6   5   53.59   12.90
  -8   6   5   57.69    9.60
   8   6  -5   62.49   11.20
  -8   6   5   48.90   10.80
  -6  -6   5  421.76   17.80
  -6  -6   5  421.76   24.50
  -6  -6   5  433.36   26.50
   6  -6  -5  420.46   25.30
   6   6  -5  450.45   24.50
  -6   6   5  468.45   27.40
  -6   6   5  451.55   18.90
  -6   6   5  450.75   17.80
  -6   6   5  444.96   23.10
   6   6  -5  392.06   18.50
  -4  -6   5   30.80    9.10
  -4  -6   5   25.40    5.50
   4  -6  -5   36.20    9.50
  -4  -6   5   32.40    8.40
  -4   6   5   26.00    5.50
   4   6  -5   23.40    5.40
  -4   6   5   32.80    9.10
  -4   6   5   16.70    4.90
   4   6  -5   17.20    6.90
   2  -6  -5  490.95   20.60
  -2  -6   5  491.25   12.40
   2  -6  -5  518.25   22.60
   2  -6  -5  495.65   18.00
  -2  -6   5  462.65   20.40
  -2  -6   5  497.15   14.30
  -2  -6   5  474.45   21.00
   2   6  -5  489.25   11.60
   2   6  -5  489.55   22.10
  -2   6   5  473.55   20.90
   0  -6  -5  365.96   14.50
   0  -6   5  348.17   16.10
   0  -6  -5  344.37   15.80
   0  -6  -5  355.86   17.60
   0   6  -5  368.96   12.50
   0   6   5  345.27   19.70
   0   6  -5  347.87   17.40
   0   6  -5  346.97   14.20
   2  -6   5   41.50    6.40
  -2  -6  -5   48.10    4.10
  -2  -6  -5   58.59    9.40
  -2  -6  -5   37.40    8.30
  -2   6  -5   46.60    4.30
   2   6   5   48.30    3.50
  -2   6  -5   49.90    7.70
  -2   6  -5   44.90    8.10
   2   6   5   49.40   11.00
  -4  -6  -5  390.36   20.60
  -4  -6  -5  357.66   19.20
  -4   6  -5  374.96   19.80
  -4   6  -5  360.76   15.40
   4   6   5  356.46   23.80
  -4   6  -5  387.76    9.80
  -6  -6  -5   42.20    9.50
   6  -6   5   35.80    8.90
  -6  -6  -5   57.89   11.20
  -6   6  -5   36.70    5.00
  -6   6  -5   25.10    5.70
   6   6   5   24.20   10.80
  -6   6  -5   23.50    8.70
  -6   6  -5   32.50    5.00
   8  -6   5  168.88   17.00
  -8  -6  -5  139.69   15.50
  -8  -6  -5  136.99   15.50
  -8   6  -5  113.09   17.80
  -8   6  -5  137.89    9.90
   8   6   5  128.99   20.90
  -8   6  -5  131.59   10.30
 -10  -6  -5   24.00    8.90
  10  -6   5   19.40    8.80
  10  -6   5   43.60    6.40
 -10  -6  -5   36.10   10.80
  10   6   5   40.40   14.10
 -10   6  -5   16.60   12.50
 -10   6  -5   40.70    7.60
 -10   6  -5   26.80    6.60
 -10   6  -5   29.20    7.60
  12  -6   5    7.40    6.40
 -12  -6  -5    8.20    6.60
  12  -6   5   -6.80    7.50
 -12  -6  -5   -0.80    6.90
 -12   6  -5   -9.20   12.30
  12   6   5  -11.10   12.50
 -12   6  -5    6.50    7.10
 -12   6  -5    9.20    5.10
 -11  -7   5   15.00   11.10
 -11  -7   5    8.00   10.10
  11  -7  -5  -12.20    9.40
  11   7  -5   13.30    9.00
 -11   7   5    6.70    8.00
 -11   7   5   24.00   10.90
  11   7  -5    6.30   11.40
   9  -7  -5   62.89   15.00
  -9  -7   5   67.89   15.50
  -9  -7   5   51.09   12.60
  -9  -7   5   44.90    6.70
  -9   7   5   41.70   11.50
  -9   7   5   46.50    8.10
   9   7  -5   54.99   11.90
  -9   7   5   49.90   14.50
   9   7  -5   61.79   13.80
  -7  -7   5    3.90    4.20
  -7  -7   5    4.30    7.20
   7  -7  -5    3.40   11.90
  -7  -7   5    0.40    7.10
  -7   7   5   -3.00    2.20
   7   7  -5    4.40    6.20
   7   7  -5   -1.70    5.60
  -7   7   5    2.10    6.20
  -7   7   5   -2.20    3.70
  -7   7   5    5.20    6.80
  -5  -7   5   48.50   11.30
   5  -7  -5   33.00    9.10
  -5  -7   5   49.40    7.30
  -5  -7   5   43.00   10.10
   5   7  -5   48.90    8.00
  -5   7   5   42.40    6.10
  -5   7   5   41.20    9.50
  -5   7   5   46.10    6.90
   5   7  -5   45.90   10.20
  -3  -7   5    9.00    7.00
   3  -7  -5    2.80    5.30
  -3  -7   5   13.80    6.00
   3  -7  -5    8.50    6.40
  -3  -7   5    2.40    3.40
   3   7  -5    0.20    3.00
  -3   7   5    2.00    4.20
   3   7  -5    4.80    5.80
   3   7  -5    3.20    5.90
   1  -7  -5  421.16   17.50
   1  -7  -5  452.65   17.70
   1  -7  -5  408.06   20.60
  -1  -7   5  440.86   19.30
  -1  -7   5  409.76   11.10
   1   7  -5  368.16   28.80
  -1   7   5  440.26   22.60
   1   7  -5  432.66   13.10
   1   7  -5  409.76   18.10
  -1  -7  -5   39.20    6.90
  -1  -7  -5   55.19    6.00
   1  -7   5   60.19    7.10
  -1  -7  -5   48.80    8.00
   1   7   5   54.09   11.30
  -1   7  -5   51.89    5.90
  -1   7  -5   55.59    7.00
  -1   7  -5   55.59    9.10
  -3  -7  -5  363.16   19.60
  -3  -7  -5  394.16   20.50
   3  -7   5  367.56   15.10
  -3   7  -5  410.06   19.80
  -3   7  -5  391.76   12.10
   3   7   5  375.16   24.80
  -3   7  -5  355.46   19.10
  -5  -7  -5    8.60    5.40
  -5  -7  -5   10.80    6.20
   5  -7   5   14.20    7.00
  -5   7  -5   11.50    4.30
  -5   7  -5   14.50    3.50
  -5   7  -5   15.80    4.00
   5   7   5    7.70    9.20
  -5   7  -5    8.20    7.60
  -7  -7  -5   27.60    9.70
   7  -7   5   15.80    7.60
  -7  -7  -5   19.50    8.30
  -7   7  -5   17.70    4.30
  -7   7  -5   15.20    8.60
  -7   7  -5   24.50    5.50
  -7   7  -5   20.80    4.50
  -9  -7  -5   27.40    9.90
   9  -7   5   14.00    8.70
  -9  -7  -5   29.90    9.10
  -9   7  -5   24.00    6.10
  -9   7  -5   16.40    9.30
  -9   7  -5   26.40    5.70
  -9   7  -5    6.30    6.90
   9   7   5   12.30   10.40
  11  -7   5    6.70    9.10
  11  -7   5    4.60    5.20
 -11  -7  -5   11.20    7.40
  11   7   5   34.00   16.20
 -11   7  -5    8.70    6.10
 -11   7  -5    2.10   10.60
 -11   7  -5    9.50    5.00
  10  -8  -5   14.50   10.60
 -10  -8   5    6.70    9.90
 -10  -8   5    7.30    8.20
 -10   8   5   17.30   10.70
 -10   8   5   19.10    9.70
  10   8  -5   11.20    8.10
  10   8  -5   35.20   11.80
  -8  -8   5   99.29    9.80
   8  -8  -5  100.09   17.60
  -8  -8   5  100.79   17.80
  -8  -8   5  109.59   18.70
  -8   8   5   97.89   19.00
  -8   8   5  114.79    9.50
  -8   8   5  100.39   17.90
   8   8  -5  133.39   15.50
   8   8  -5  121.79   15.40
  -6  -8   5    9.70    5.10
  -6  -8   5   20.60    8.30
  -6  -8   5   14.60    7.90
   6  -8  -5    5.20    6.80
  -6   8   5   21.20    4.20
  -6   8   5    3.20    6.20
   6   8  -5   13.80    6.40
   6   8  -5   17.00    8.10
  -6   8   5    1.10    6.20
  -6   8   5   12.30    4.30
  -4  -8   5   90.19   13.80
   4  -8  -5   55.19   10.30
   4  -8  -5   83.09   13.10
  -4  -8   5   87.09   13.50
  -4  -8   5   62.09    7.70
  -4   8   5   62.69    7.30
   4   8  -5   66.49    8.90
  -4   8   5   68.69    8.00
  -4   8   5   78.39   11.90
   4   8  -5   76.59   12.40
   2  -8  -5  186.38   11.40
  -2  -8   5  159.78   13.20
   2  -8  -5  177.58   15.10
  -2  -8   5  166.18   13.90
  -2  -8   5  198.18    9.70
   2  -8  -5  171.28   16.10
  -2   8   5  171.18   15.50
   2   8  -5  182.48    9.20
   2   8  -5  171.68   13.50
   0  -8   5   55.89    8.70
   0  -8  -5   65.19    8.90
   0  -8  -5   71.79   11.40
   0  -8   5   59.29    7.80
   0  -8  -5   63.99    7.20
   0   8  -5   56.49    9.40
   0   8   5   51.89   11.60
   0   8  -5   51.59    6.40
   0   8  -5   44.30    7.10
  -2  -8  -5  239.88   15.40
  -2  -8  -5  225.38   16.30
  -2  -8  -5  217.68    8.50
   2  -8   5  217.68   12.40
  -2   8  -5  214.88   10.80
  -2   8  -5  221.68   13.80
  -2   8  -5  216.68   15.50
   2   8   5  197.78   19.00
  -4  -8  -5  135.79   14.20
   4  -8   5  124.09    9.10
  -4  -8  -5  127.39   13.70
   4   8   5  114.89   17.70
  -4   8  -5  134.49    8.10
  -4   8  -5  122.29   12.70
  -4   8  -5  132.49    7.80
  -6  -8  -5   47.70   10.80
  -6  -8  -5   36.50    9.20
   6  -8   5   38.70    9.60
  -6   8  -5   45.10    6.10
  -6   8  -5   42.20    5.50
   6   8   5   46.00   13.60
  -6   8  -5   49.60   11.00
  -8  -8  -5   20.70    9.40
  -8  -8  -5   14.30    7.00
   8  -8   5   24.80    9.30
   8   8   5   14.00   10.40
  -8   8  -5   29.70    5.70
  -8   8  -5   16.30    9.60
  -8   8  -5   18.80    5.50
  -8   8  -5   20.90    5.00
  10  -8   5   57.89    7.40
 -10  -8  -5   34.30   11.60
 -10  -8  -5   32.70   10.60
  10  -8   5   67.89   14.80
  10   8   5   47.90   17.40
 -10   8  -5   63.99   16.20
 -10   8  -5   37.30    7.60
 -11  -9   5   30.80   12.70
 -11  -9   5   38.10   13.00
  11  -9  -5   22.40   12.40
  11   9  -5   33.00   10.70
 -11   9   5   32.90   11.60
  11   9  -5   28.50   13.60
   9  -9  -5   16.20   11.10
  -9  -9   5   33.60    6.30
  -9  -9   5   23.20   12.20
  -9  -9   5   27.70   10.10
   9   9  -5   44.10   11.60
  -9   9   5   42.30   12.00
   9   9  -5   23.70   10.10
  -9   9   5   40.70   12.40
  -7  -9   5   57.49   14.00
  -7  -9   5   62.29   13.20
  -7  -9   5   58.59    8.60
   7  -9  -5   51.09   12.50
  -7   9   5   48.50   11.50
   7   9  -5   34.40    9.90
   7   9  -5   80.69   13.80
  -7   9   5   79.89   15.60
  -7   9   5   64.29    6.90
  -5  -9   5    0.00    5.50
  -5  -9   5    0.80    6.80
   5  -9  -5   -5.70    5.60
  -5  -9   5    4.10    4.20
  -5   9   5    4.40    3.70
  -5   9   5   11.30    7.70
   5   9  -5    7.00    6.10
  -5   9   5   -3.70    3.10
   5   9  -5    3.00    6.10
  -5   9   5    5.80    6.60
  -3  -9   5  166.88   15.30
   3  -9  -5  159.48   14.30
  -3  -9   5  156.48   10.40
   3  -9  -5  184.98   16.30
  -3  -9   5  188.28   16.20
   3  -9  -5  160.08   10.60
   3  -9  -5  175.48   11.00
  -3   9   5  160.28   14.80
   3   9  -5  169.78   10.60
  -3   9   5  166.48   11.10
   3   9  -5  157.98   13.80
   3   9  -5  151.98   13.90
  -1  -9   5  192.08   14.40
  -1  -9   5  233.38   16.00
   1  -9  -5  220.58   14.00
   1  -9  -5  211.68   16.90
  -1  -9   5  220.48    9.50
   1  -9  -5  224.08   10.30
   1  -9  -5  226.98   13.50
   1   9  -5  229.28   15.00
   1   9  -5  245.28   15.90
  -1   9   5  217.28   18.40
   1   9  -5  219.68   11.20
   1  -9   5   25.60    6.60
  -1  -9  -5   33.70   12.30
  -1  -9  -5   23.60    6.80
  -1  -9  -5   29.30    5.30
   1   9   5   26.00   12.20
  -1   9  -5   10.20    5.80
  -1   9  -5   31.70    6.60
  -1   9  -5   26.20    5.90
  -3  -9  -5  124.79   12.50
  -3  -9  -5  142.79   14.40
   3  -9   5  127.49    9.50
  -3   9  -5  141.69   13.40
  -3   9  -5  126.39    8.90
   3   9   5  163.38   20.50
  -3   9  -5  127.69   12.50
  -5  -9  -5    6.90    6.20
  -5  -9  -5   11.80    6.40
   5  -9   5    9.50    6.00
   5  -9   5    1.20    3.00
   5   9   5    5.20    9.90
  -5   9  -5    6.60    3.90
  -5   9  -5   15.60    8.00
  -5   9  -5   10.00    3.90
  -7  -9  -5   49.30   11.50
  -7  -9  -5   62.89   12.80
   7  -9   5   63.09    6.30
  -7   9  -5   62.89    7.10
  -7   9  -5   58.19   12.40
   7   9   5   55.19   17.60
  -7   9  -5   61.89    7.70
   9  -9   5    8.70    9.60
  -9  -9  -5   17.10    7.60
  -9  -9  -5   -8.80    7.40
  -9   9  -5    3.00    4.50
  -9   9  -5   32.90   12.40
   9   9   5   17.40   14.20
  -9   9  -5    8.60    5.10
 -11  -9  -5   31.60    9.80
 -11  -9  -5   23.50   10.60
  11  -9   5   24.90    6.40
  11  -9   5   24.10   13.10
 -11   9  -5   36.50   13.80
  11   9   5   21.10   16.20
 -11   9  -5   25.40    6.30
 -11   9  -5   32.10    7.60
  10 -10  -5   35.80   14.20
 -10 -10   5    4.50    8.60
 -10 -10   5    7.70   12.80
 -10  10   5   -5.80    7.10
  10  10  -5  -12.40    7.80
  10  10  -5   18.60   11.80
 -10  10   5    1.10    7.50
  -8 -10   5   77.09    9.90
   8 -10  -5   90.19   17.60
  -8 -10   5   88.79   17.50
  -8 -10   5   58.19   13.20
  -8  10   5   71.29   14.90
   8  10  -5   79.59   14.30
  -8  10   5   66.89   15.30
   8  10  -5   65.89   12.50
   6 -10  -5   44.80   19.00
  -6 -10   5   40.10   13.10
  -6 -10   5   45.80    8.10
  -6 -10   5   57.69   11.00
   6  10  -5   40.70    9.80
  -6  10   5   50.99    4.60
  -6  10   5   57.89    6.00
   6  10  -5   63.69   11.70
  -6  10   5   53.89   11.20
  -6  10   5   70.29   14.40
   4 -10  -5  199.78   17.00
  -4 -10   5  186.98   17.60
  -4 -10   5  189.38   18.10
   4 -10  -5  182.68   12.10
  -4 -10   5  174.68   12.10
   4 -10  -5  206.98   18.50
  -4  10   5  184.48   11.00
   4  10  -5  202.18   16.30
  -4  10   5  206.38   17.10
   4  10  -5  207.88   13.40
  -4  10   5  202.18   10.50
   2 -10  -5  309.17   13.60
   2 -10  -5  324.87   15.30
  -2 -10   5  279.87   18.70
  -2 -10   5  301.17   13.20
  -2 -10   5  321.67   19.10
   2 -10  -5  326.47   21.30
   2 -10  -5  300.87   18.10
   2  10  -5  312.07   19.60
   2  10  -5  303.07   13.90
  -2  10   5  306.67   20.70
   2  10  -5  309.97   19.00
   0 -10   5  341.07   10.70
   0 -10   5  341.17   18.60
   0 -10   5  344.57   20.90
   0 -10  -5  358.46   16.10
   0 -10  -5  330.47   12.00
   0 -10  -5  375.06   22.30
   0  10   5  341.07   24.80
   0  10  -5  345.37   20.20
   0  10  -5  313.67   17.00
   0  10  -5  335.77   15.90
  -2 -10  -5  367.46   22.50
  -2 -10  -5  378.66   12.80
   2 -10   5  385.86   16.70
  -2 -10  -5  373.16   20.40
   2  10   5  392.66   27.50
  -2  10  -5  371.46   16.70
  -2  10  -5  387.76   21.80
  -2  10  -5  379.96   19.50
   4 -10   5   -0.10    3.20
  -4 -10  -5    1.60    4.70
  -4 -10  -5   -0.60    4.70
   4 -10   5    0.70    5.80
   4  10   5   18.60   11.80
  -4  10  -5    6.20    6.40
  -4  10  -5    3.30    3.20
   6 -10   5   96.09    6.80
   6 -10   5  131.09   15.50
  -6 -10  -5  138.39   16.20
  -6 -10  -5  129.59   18.50
   6  10   5  107.09   19.50
  -6  10  -5  111.89    8.80
  -6  10  -5  103.59   15.60
  -6  10  -5  109.29   10.70
  -8 -10  -5   19.40    8.10
  -8 -10  -5   21.00    8.70
   8 -10   5   26.80   11.40
  -8  10  -5   15.20   10.90
   8  10   5   40.50   15.10
  -8  10  -5   21.90    5.40
  -8  10  -5   14.90    5.50
 -10 -10  -5    7.10    9.40
  10 -10   5   -6.80    7.50
  10 -10   5    1.40    5.30
 -10  10  -5    3.70    4.90
  10  10   5    8.40   13.50
 -10  10  -5  -12.00    7.50
  11 -11  -5    7.00   10.20
 -11 -11   5   18.70   10.00
 -11 -11   5   31.50    8.10
 -11  11   5   -4.50    8.40
 -11  11   5   18.00   10.30
  11  11  -5   17.90    8.70
  -9 -11   5   38.90   13.60
  -9 -11   5   80.69    9.10
  -9 -11   5   53.09   15.10
   9 -11  -5   55.59   15.80
   9  11  -5   49.30   13.90
  -9  11   5   99.69   16.00
  -9  11   5   71.19   15.40
   9  11  -5   82.49   14.90
   7 -11  -5   55.59   13.10
  -7 -11   5   59.39    9.20
  -7 -11   5   59.49   13.90
  -7 -11   5   83.29   16.70
  -7  11   5   80.09   15.30
   7  11  -5   73.79   12.60
  -7  11   5   86.99   18.00
   7  11  -5   61.29   11.80
   5 -11  -5   18.00    8.90
   5 -11  -5   12.60    5.40
   5 -11  -5   25.20    9.70
  -5 -11   5   19.20    5.80
  -5 -11   5   33.70   11.20
  -5 -11   5   22.20   10.00
  -5  11   5   15.70    8.50
   5  11  -5   13.40    7.40
  -5  11   5   26.40    4.50
  -5  11   5   28.50    4.70
   5  11  -5   14.20    6.60
   3 -11  -5   41.40    7.10
   3 -11  -5   48.20   10.80
  -3 -11   5   38.10    7.00
   3 -11  -5   37.00    9.60
  -3 -11   5   31.60    9.00
  -3 -11   5   34.90    8.30
   3 -11  -5   44.40    7.10
  -3  11   5   41.70    6.80
   3  11  -5   51.09   11.00
   3  11  -5   46.00    9.90
  -3  11   5   48.30   11.20
   3  11  -5   45.40    7.90
  -1 -11   5  350.66   20.60
   1 -11  -5  358.56   22.90
   1 -11  -5  353.76   18.50
  -1 -11   5  363.36   20.00
   1 -11  -5  363.76   17.60
  -1 -11   5  361.06   13.90
   1 -11  -5  353.66   14.10
   1  11  -5  318.67   19.90
  -1  11   5  383.16   24.70
   1  11  -5  354.86   16.50
   1  11  -5  355.26   19.90
  -1 -11  -5  223.98   15.50
  -1 -11  -5  216.18   12.00
   1 -11   5  216.88    7.80
  -1 -11  -5  234.88   19.10
   1 -11   5  214.48   14.10
  -1  11  -5  240.68   17.80
   1  11   5  228.98   23.50
  -1  11  -5  219.18   14.20
   3 -11   5   -4.60    3.10
  -3 -11  -5    2.80    5.30
  -3 -11  -5    1.80    4.40
   3  11   5    6.40   10.10
  -3  11  -5   11.40    6.70
  -3  11  -5   -2.00    2.80
  -3  11  -5   -2.50    4.50
  -5 -11  -5   69.79   13.20
   5 -11   5   75.39   13.80
   5 -11   5   78.69    6.40
  -5 -11  -5   63.29   12.70
  -5  11  -5   80.99    8.70
   5  11   5   64.09   17.40
  -5  11  -5   53.99   11.50
  -7 -11  -5   12.20    7.60
   7 -11   5    8.20    7.90
  -7 -11  -5   13.20    8.00
  -7  11  -5   21.10   10.50
   7  11   5    9.30   11.90
  -7  11  -5    7.70    4.60
  -7  11  -5   19.00    5.50
   9 -11   5   56.39    7.10
  -9 -11  -5   24.70   10.30
   9 -11   5   21.40   10.50
  -9 -11  -5   45.90   12.00
  -9  11  -5   46.90    7.60
  -9  11  -5   46.70    8.40
   9  11   5   70.69   19.50
  -9  11  -5   30.70   12.60
  11 -11   5    8.50   10.20
  11 -11   5   15.80    6.70
 -11 -11  -5   34.10   11.70
 -11 -11  -5   21.40   10.90
 -11  11  -5   20.60    6.70
 -11  11  -5    4.40   12.00
 -11  11  -5   16.30    5.60
  11  11   5   58.19   19.90
  10 -12  -5    9.00   10.20
 -10 -12   5   23.10   13.70
 -10 -12   5   37.70   13.50
  10  12  -5  -13.30   11.60
 -10  12   5    0.40    9.40
  10  12  -5   35.80   11.20
  -8 -12   5  106.99   11.00
  -8 -12   5   99.09   18.20
  -8 -12   5   97.69   18.20
   8 -12  -5   98.79   18.40
  -8  12   5  152.38   20.00
  -8  12   5  102.39   17.90
   8  12  -5   91.79   15.80
   8  12  -5   88.79   15.00
  -6 -12   5   37.20   12.50
   6 -12  -5   38.70   11.70
  -6 -12   5   40.40    7.90
  -6 -12   5   40.70   12.20
   6 -12  -5   49.00    8.80
  -6  12   5   44.60   11.40
  -6  12   5   36.30   10.90
   6  12  -5   33.40    9.80
   6  12  -5   45.80   10.40
  -4 -12   5    5.50    6.70
  -4 -12   5   16.20    5.60
   4 -12  -5    7.10    7.20
   4 -12  -5   23.30    8.30
  -4 -12   5   17.50    8.20
   4 -12  -5   32.10    6.70
  -4  12   5   20.40    4.90
   4  12  -5   28.60    8.60
  -4  12   5   14.80    4.20
  -4  12   5   16.70    8.60
   4  12  -5   19.60    7.10
   2 -12  -5  194.08   12.60
   2 -12  -5  184.78   15.40
  -2 -12   5  183.68   16.30
   2 -12  -5  212.58   19.10
  -2 -12   5  180.78   15.70
   2 -12  -5  197.18   11.80
  -2 -12   5  192.58   11.80
   2  12  -5  169.08   12.10
   2  12  -5  187.88   15.70
   2  12  -5  183.28   16.10
  -2  12   5  184.28   18.70
   0 -12  -5 1092.59   26.10
   0 -12   5 1117.69   26.90
   0 -12   5 1108.59   34.20
   0 -12  -5 1113.29   32.50
   0 -12  -5 1145.99   34.70
   0 -12   5 1129.99   37.80
   0 -12  -5 1088.79   42.30
   0  12  -5 1116.49   38.70
   0  12  -5 1115.19   36.60
   0  12   5 1132.29   45.10
  -2 -12  -5  278.77   12.10
  -2 -12  -5  261.87   17.90
   2 -12   5  260.27    8.50
  -2 -12  -5  254.87   20.50
   2 -12   5  266.67   14.60
  -2  12  -5  287.77   19.60
  -2  12  -5  273.77   16.00
   2  12   5  243.28   23.90
  -2  12  -5  288.67   18.20
  -4 -12  -5  163.08   16.00
   4 -12   5  158.68    9.40
   4 -12   5  147.49   17.00
  -4 -12  -5  158.88   17.60
   4  12   5  141.89   21.90
  -4  12  -5  171.88   16.50
  -4  12  -5  141.19   11.30
  -6 -12  -5   53.49   13.80
  -6 -12  -5   21.10    9.40
   6 -12   5   36.10   11.70
   6  12   5   18.10   12.20
  -6  12  -5   46.10   12.00
  -6  12  -5   38.90    7.30
  -6  12  -5   42.10    7.50
  -8 -12  -5   25.40   10.60
   8 -12   5   39.80   10.90
   8 -12   5   30.90    5.10
  -8 -12  -5   38.40   11.90
  -8  12  -5   11.70   11.50
  -8  12  -5   21.00    5.60
   8  12   5   33.20   16.00
  -8  12  -5   36.90    7.00
  10 -12   5   38.70   14.60
 -10 -12  -5   47.00   14.30
 -10 -12  -5   36.40   12.10
 -10  12  -5   57.89    9.30
 -10  12  -5   37.00    7.60
 -10  12  -5   44.40   13.90
  10  12   5   48.30   18.40
  -9 -13   5   30.00   13.20
  -9 -13   5   33.90    7.10
  -9 -13   5   35.20   13.20
   9 -13  -5   23.70   13.20
   9  13  -5   52.29   14.30
  -9  13   5   29.40   13.20
   9  13  -5   44.50   11.30
  -9  13   5   44.30   13.30
  -7 -13   5   63.09   14.90
   7 -13  -5   59.29   13.90
  -7 -13   5   79.29   17.30
  -7 -13   5   64.89   10.00
  -7  13   5   87.29   17.50
   7  13  -5   84.09   22.60
  -7  13   5   61.79   15.10
   7  13  -5   64.99   12.80
  -5 -13   5   20.60    8.40
   5 -13  -5   11.70    6.70
  -5 -13   5   18.60    9.30
   5 -13  -5   25.70    9.30
   5 -13  -5    8.70    5.30
  -5 -13   5    6.70    4.90
   5  13  -5   12.60    7.30
   5  13  -5   11.30    6.70
  -5  13   5    3.40    7.40
  -5  13   5   15.40    3.30
  -5  13   5   23.70    3.60
   3 -13  -5  108.19   10.20
   3 -13  -5   90.89   14.20
  -3 -13   5  112.29   16.10
  -3 -13   5  112.69   14.20
   3 -13  -5  110.69    9.40
  -3 -13   5  121.69   10.80
   3  13  -5  125.29   23.00
  -3  13   5  102.89    9.40
  -3  13   5  125.19   15.90
   3  13  -5  129.09   16.80
   1 -13  -5  392.66   16.10
   1 -13  -5  416.56   21.30
   1 -13  -5  455.85   27.90
   1 -13  -5  416.86   19.60
  -1 -13   5  414.86   22.60
  -1 -13   5  381.26   23.00
  -1 -13   5  416.16   16.70
  -1  13   5  415.36   27.20
   1  13  -5  374.66   22.50
   1  13  -5  396.16   22.30
   1  13  -5  440.86   20.40
  -1 -13  -5  205.68   12.50
   1 -13   5  203.58   14.30
   1 -13   5  207.68   11.30
  -1 -13  -5  197.68   18.80
  -1 -13  -5  212.58   16.30
  -1  13  -5  203.48   15.60
  -1  13  -5  190.28   15.00
   1  13   5  207.28   23.40
  -1  13  -5  175.18   15.90
  -3 -13  -5  223.28   20.50
   3 -13   5  229.78   12.50
  -3 -13  -5  272.87   19.60
   3 -13   5  210.28    8.30
  -3  13  -5  211.58   17.40
   3  13   5  212.38   24.00
  -3  13  -5  202.68   14.00
  -5 -13  -5   37.00   10.10
  -5 -13  -5   62.09   12.80
   5 -13   5   46.90   13.00
   5 -13   5   58.89    4.50
  -5  13  -5   51.49   10.90
   5  13   5   30.40   13.80
  -5  13  -5   51.99   13.40
  -7 -13  -5   24.20    9.60
   7 -13   5   25.40    4.90
   7 -13   5   18.70    8.90
  -7 -13  -5   21.40    9.90
   7  13   5   32.80   16.80
  -7  13  -5   33.80   11.90
  -7  13  -5   35.10    8.10
  -7  13  -5   38.00    7.50
   9 -13   5    7.30    7.90
   9 -13   5  -11.90    7.30
  -9 -13  -5    7.90    7.90
  -9 -13  -5    2.30    8.30
  -9  13  -5    7.50   10.10
   9  13   5    2.50   15.20
  -9  13  -5    6.20    5.20
  -9  13  -5    1.70    8.40
  10 -14  -5    2.90   11.00
 -10 -14   5   -5.50   10.40
 -10 -14   5    5.70   11.20
  10  14  -5   -5.80    6.40
 -10  14   5   -5.20    9.40
 -10  14   5  -11.70    6.90
  -8 -14   5   12.90   11.20
   8 -14  -5   16.20    8.90
  -8 -14   5   13.10    5.50
  -8 -14   5   20.10   10.80
  -8  14   5    6.70    9.30
   8  14  -5   10.10   10.50
   8  14  -5   15.00    8.30
  -8  14   5   23.10   10.60
  -6 -14   5    1.70    8.70
  -6 -14   5    6.40    5.50
   6 -14  -5   10.10    7.10
   6 -14  -5    7.70    6.00
   6 -14  -5   -2.70    6.50
  -6  14   5   11.20    8.60
   6  14  -5    1.10    6.30
  -6  14   5   11.30    8.10
   6  14  -5   12.30    7.30
   4 -14  -5   66.59    9.80
   4 -14  -5   49.80   11.60
  -4 -14   5   69.89   13.80
  -4 -14   5   52.39   10.80
  -4 -14   5   53.59    9.00
   4  14  -5   65.69   10.90
  -4  14   5   52.09    6.00
  -4  14   5   56.59   13.50
   4  14  -5   62.69   11.80
   2 -14  -5  111.09   10.10
  -2 -14   5  119.39   10.40
  -2 -14   5  105.19   15.30
   2 -14  -5   98.09   10.00
   2 -14  -5   83.39   16.40
   2 -14  -5  105.39   12.90
  -2 -14   5   73.39   12.10
   2  14  -5   99.69   14.70
  -2  14   5  113.89   18.30
   2  14  -5  109.49   11.00
   2  14  -5  133.99   20.90
   0 -14  -5   44.20    8.50
   0 -14  -5   52.19    9.10
   0 -14  -5   44.50   12.00
   0 -14   5   35.70    6.40
   0 -14   5   66.49   10.60
   0 -14  -5   38.60    6.30
   0 -14   5   38.20    9.00
   0  14   5   33.20   12.60
   0  14  -5   46.80   10.80
   0  14  -5   38.00    8.40
   0  14  -5   38.70    8.70
  -2 -14  -5  182.78   19.20
   2 -14   5  216.98   10.50
   2 -14   5  203.88   13.10
  -2 -14  -5  180.88   10.80
  -2 -14  -5  219.88   17.80
   2  14   5  138.69   22.10
  -2  14  -5  213.48   17.00
  -2  14  -5  183.08   14.70
  -2  14  -5  189.98   17.30
   4 -14   5    3.70    7.10
  -4 -14  -5   17.80    7.60
  -4 -14  -5    9.00    5.90
   4 -14   5    8.20    4.00
   4 -14   5    6.60    3.50
  -4  14  -5   10.50    4.90
   4  14   5    9.80   10.10
  -4  14  -5    4.20    7.20
   6 -14   5  117.89   19.50
  -6 -14  -5  151.78   17.60
  -6 -14  -5  100.09   16.40
   6 -14   5  129.09    8.20
  -6  14  -5  125.59   11.40
  -6  14  -5  138.49   12.60
   6  14   5  121.69   24.00
  -6  14  -5  113.59   18.90
  -8 -14  -5   80.49   17.80
  -8 -14  -5   86.09   17.30
   8 -14   5   77.19    9.40
   8 -14   5   53.39   14.60
  -8  14  -5   53.19   14.30
  -8  14  -5   91.49   10.70
   8  14   5   79.79   21.30
  -8  14  -5   76.49   11.10
  10 -14   5   17.70    6.90
 -10 -14  -5   28.60   10.10
 -10  14  -5    6.60    4.50
 -10  14  -5    1.30    5.70
  -9 -15   5   22.40   14.20
  -9 -15   5   10.90    6.30
  -9 -15   5   -6.30    7.90
   9 -15  -5   16.70   11.50
  -9  15   5   20.30   11.80
   9  15  -5   17.00    8.30
  -9  15   5   18.10   10.00
   7 -15  -5   14.10   11.30
  -7 -15   5    0.00    9.10
  -7 -15   5    9.90    8.90
  -7 -15   5   12.60    6.00
   7  15  -5   15.80    8.00
  -7  15   5   19.90   10.10
  -7  15   5   22.80   11.50
   5 -15  -5   35.40   10.80
  -5 -15   5   49.80   12.90
  -5 -15   5   46.90    9.20
   5 -15  -5   63.59   14.10
   5 -15  -5   55.29    9.20
  -5 -15   5   55.49   13.20
   5  15  -5   68.89   19.40
  -5  15   5   72.69   15.40
   5  15  -5   44.80    9.70
   3 -15  -5   25.90    8.80
   3 -15  -5   35.40    6.30
   3 -15  -5   21.10    6.40
   3 -15  -5   31.80   13.50
  -3 -15   5   30.10   11.60
  -3 -15   5   33.10    7.40
  -3  15   5   23.70    5.30
   3  15  -5   23.00    8.60
   3  15  -5   30.40    8.40
  -3  15   5   37.60   12.10
   1 -15  -5   35.50   10.00
  -1 -15   5   62.59    9.00
   1 -15  -5   37.00    9.00
   1 -15  -5   49.00    9.30
  -1 -15   5   31.60    8.70
  -1 -15   5   34.40   10.20
   1 -15  -5   41.70    7.10
   1  15  -5   34.70    9.80
  -1  15   5   51.39   14.20
   1  15  -5   61.49   10.20
  -1 -15  -5  196.78   17.00
  -1 -15  -5  210.38   10.80
  -1 -15  -5  193.28   13.20
   1 -15   5  193.58   14.60
   1 -15   5  183.58   11.30
  -1 -15  -5  221.98   21.70
  -1  15  -5  264.77   35.80
  -1  15  -5  227.38   17.90
   1  15   5  192.18   22.40
   3 -15   5   38.90   11.40
   3 -15   5   41.50    6.80
  -3 -15  -5   39.70    5.30
  -3 -15  -5   48.80   13.00
   3 -15   5   47.30    6.60
  -3 -15  -5   21.40   12.30
   3  15   5   50.59   16.40
  -3  15  -5   50.69   10.00
  -3  15  -5   63.29   12.60
  -5 -15  -5   -5.90    6.30
   5 -15   5    0.40    7.50
   5 -15   5   10.20    4.00
  -5 -15  -5   -2.70    4.30
  -5  15  -5    4.60    4.70
   5  15   5  -10.00    9.30
  -5  15  -5   -8.30    5.30
  -7 -15  -5   37.90   11.90
   7 -15   5   27.40    6.20
  -7 -15  -5   81.19   17.00
   7 -15   5   40.20   13.10
  -7  15  -5   36.10    8.70
  -7  15  -5   45.80   12.80
  -7  15  -5   43.80    9.00
   7  15   5   57.29   19.90
   9 -15   5   -4.90   10.10
  -9 -15  -5   14.20    9.50
  -9 -15  -5    6.10    7.30
   9 -15   5   12.10    6.00
  -9  15  -5   14.00    5.90
   9  15   5    1.30   14.10
  -9  15  -5   19.00    6.60
  -9  15  -5   11.20   12.70
  -8 -16   5    8.00   10.00
  -8 -16   5   -0.20    5.10
   8 -16  -5   16.60   10.00
  -8  16   5    7.50    9.90
  -8  16   5   -3.40    7.80
   8  16  -5    2.20    6.80
  -6 -16   5    8.80    6.30
   6 -16  -5   20.20    7.10
   6 -16  -5   21.80   10.50
  -6 -16   5   40.90   12.30
   6  16  -5   22.00    9.40
  -6  16   5   20.40   10.40
   6  16  -5   15.20    8.40
   4 -16  -5   22.40    9.10
  -4 -16   5   19.10   11.30
  -4 -16   5   17.50    9.60
   4 -16  -5   19.20   11.80
  -4 -16   5   12.70    5.90
   4 -16  -5   14.00    6.00
  -4  16   5   25.20   10.90
   4  16  -5    8.50    6.80
  -2 -16   5    5.90    4.50
   2 -16  -5    5.10    4.70
   2 -16  -5   -1.20    4.00
  -2 -16   5   13.20    7.60
   2 -16  -5    7.50    7.00
   2 -16  -5   17.80    9.50
   2  16  -5  -10.30    4.90
   2  16  -5    4.70    6.20
  -2  16   5    0.50    3.90
  -2  16   5   10.90    9.60
   0 -16  -5   55.49   13.50
   0 -16   5   54.79    8.80
   0 -16  -5   51.79    9.80
   0 -16   5   77.39   12.10
   0 -16  -5   63.79    8.20
   0 -16  -5   53.19    9.80
   0  16   5   54.79   15.00
   0  16  -5   74.69   12.10
   0  16  -5   48.20   10.50
   0  16  -5   80.09   13.70
  -2 -16  -5   68.89   10.40
   2 -16   5   55.49    8.80
  -2 -16  -5   70.89   13.10
   2 -16   5   60.39    8.30
  -2 -16  -5   59.29   13.60
  -2 -16  -5   49.90    7.80
  -2  16  -5   56.39   11.70
  -2  16  -5   63.09   12.20
   2  16   5   56.79   15.70
   4 -16   5   54.09    7.60
  -4 -16  -5   44.90   17.50
   4 -16   5   34.20   11.40
  -4 -16  -5   26.50    9.60
   4  16   5   19.80   14.40
  -4  16  -5   59.29   10.80
  -4  16  -5   47.00   12.10
  -6 -16  -5   14.60    8.00
   6 -16   5   -3.20    6.70
  -6 -16  -5    4.60    6.40
   6 -16   5   17.40    5.50
   6  16   5    6.90   14.60
  -6  16  -5   15.60    6.60
  -6  16  -5    4.20    4.70
  -6  16  -5   22.00   10.50
   8 -16   5    5.70    6.10
   8 -16   5    8.30   10.40
  -8 -16  -5   16.30   10.70
  -8  16  -5   10.20    5.80
   8  16   5   46.70   17.20
  -8  16  -5   15.90   11.60
  -8  16  -5    3.30    5.90
  -7 -17   5   23.80    9.10
   7 -17  -5    0.50    7.90
  -7 -17   5    4.20    5.20
  -7  17   5    8.10    9.50
  -7  17   5   24.40   11.10
   7  17  -5    1.60   10.70
   7  17  -5    9.20    6.80
   5 -17  -5   -2.00    7.40
  -5 -17   5   -8.50    4.20
  -5 -17   5    1.00    6.50
   5 -17  -5   10.00    5.30
   5  17  -5   -4.10    7.00
   5  17  -5   11.30    7.30
  -5  17   5    1.30    7.80
   3 -17  -5   19.20    6.10
  -3 -17   5   19.70    9.60
   3 -17  -5   27.70    9.50
  -3 -17   5   20.30    6.90
   3 -17  -5   14.10    5.00
   3 -17  -5   35.40   10.80
  -3  17   5   26.60   12.20
   3  17  -5   38.20   10.40
  -3  17   5   39.10    6.70
   3  17  -5   43.30    9.70
   1 -17  -5   59.59   10.80
   1 -17  -5   57.59   11.40
  -1 -17   5   65.59   12.50
  -1 -17   5   61.49    9.90
   1 -17  -5   51.99   12.00
   1 -17  -5   58.29    9.90
   1  17  -5   71.19   11.70
   1  17  -5   69.79   13.20
  -1  17   5   36.20   13.60
  -1 -17  -5   31.90   10.10
   1 -17   5   32.90    8.20
   1 -17   5   41.00    8.00
  -1 -17  -5   33.40    6.30
  -1 -17  -5   38.60    8.10
  -1 -17  -5   38.10   10.00
   1  17   5    9.60   12.60
  -1  17  -5   40.90   10.50
  -1  17  -5   48.10   12.00
   3 -17   5   13.60    4.60
  -3 -17  -5   18.10    5.10
   3 -17   5   34.40    7.20
   3 -17   5   22.40    8.90
  -3 -17  -5   26.20    8.50
  -3 -17  -5   28.00   11.20
   3  17   5   14.60   12.70
  -3  17  -5   11.20    6.90
  -3  17  -5   12.40    8.90
   5 -17   5   20.80    7.90
  -5 -17  -5   34.40   11.90
  -5 -17  -5   15.00    9.60
   5 -17   5   19.80   10.80
  -5  17  -5   24.20   11.00
  -5  17  -5   14.40    7.20
   5  17   5   19.90   15.70
  -7 -17  -5   13.10    8.40
   7 -17   5   18.30    6.60
  -7 -17  -5   24.00   10.50
   7 -17   5   19.00   11.10
  -7  17  -5   21.00    7.60
  -7  17  -5   10.50   15.60
  -7  17  -5   16.00    7.50
   7  17   5   -4.30   13.70
   8 -18  -5    5.30    8.40
  -8 -18   5   -6.30    6.10
  -8 -18   5    8.80    9.20
  -8  18   5  -17.60    7.90
   8  18  -5   -0.40    5.80
  -8  18   5   14.40   11.10
  -6 -18   5    7.40    6.10
   6 -18  -5   20.60    9.60
  -6  18   5    1.90    8.40
   6  18  -5   11.10    7.60
   4 -18  -5   49.80   13.10
   4 -18  -5   21.40   11.00
   4 -18  -5   47.70    9.50
  -4 -18   5   25.70    7.90
  -4 -18   5   22.40   10.10
   4  18  -5   44.60   11.60
  -4  18   5   39.90   13.90
   4  18  -5   48.90   11.60
  -2 -18   5   14.40    5.90
   2 -18  -5   20.00    9.00
   2 -18  -5   24.70   11.10
   2 -18  -5   21.70    6.40
  -2 -18   5   17.90    8.60
   2 -18  -5   31.20    8.00
  -2  18   5   22.90    5.50
   2  18  -5   11.60    7.20
  -2  18   5   36.80   13.40
   2  18  -5   13.50    7.60
   0 -18  -5  282.77   33.30
   0 -18   5  169.68   15.90
   0 -18  -5  173.68   15.70
   0 -18  -5  203.88   16.20
   0 -18  -5  167.48   15.70
   0 -18   5  186.88   14.50
   0  18   5  186.18   22.50
   0  18  -5  152.28   15.70
   0  18  -5  174.38   18.50
   2 -18   5   77.59   10.60
  -2 -18  -5   53.89   12.50
  -2 -18  -5   61.39    9.30
   2 -18   5   59.49    9.10
  -2 -18  -5   56.89   14.10
  -2 -18  -5   74.39    7.30
   2 -18   5   28.30   11.20
  -2  18  -5   59.39   13.10
   2  18   5   63.59   17.80
   4 -18   5   53.19   14.50
   4 -18   5   83.19   10.60
  -4 -18  -5   81.69   15.10
  -4 -18  -5  111.79   20.10
   4  18   5   86.89   20.70
  -4  18  -5   72.69   16.50
  -6 -18  -5   25.60   11.20
   6 -18   5   -2.10    7.70
   6 -18   5   16.70    6.40
   6  18   5    8.40   16.20
  -6  18  -5   18.20    7.50
  -6  18  -5   20.00   11.50
  -7 -19   5   14.90    6.00
   7 -19  -5   42.20   14.40
  -7 -19   5   18.40   11.70
  -7  19   5   -3.60    9.60
   7  19  -5   19.20    8.10
  -7  19   5   36.60   14.40
   5 -19  -5   15.30    6.00
   5 -19  -5   12.50   10.40
  -5 -19   5    9.60   11.80
  -5 -19   5   13.70   10.40
   5  19  -5   14.70    9.20
  -5  19   5   15.00   12.00
   5  19  -5   30.40    8.70
  -3 -19   5   60.89   14.20
   3 -19  -5   46.70   11.60
  -3 -19   5   54.09   10.20
   3 -19  -5   57.09    9.90
   3 -19  -5   46.10   15.00
  -3  19   5   44.90   14.70
   3  19  -5   54.59   12.20
   1 -19  -5    7.90    6.90
  -1 -19   5   -0.10    5.10
   1 -19  -5   15.60    9.20
   1 -19  -5   12.80    6.00
   1 -19  -5    2.60    5.00
  -1 -19   5    3.60    7.00
  -1  19   5    4.50    4.70
   1  19  -5    2.90    7.40
  -1  19   5   -0.30    7.80
   1  19  -5   19.30    9.00
   1 -19   5    9.90    5.80
  -1 -19  -5    5.70    9.00
  -1 -19  -5   -2.50    5.90
   1 -19   5    0.30    8.00
  -1 -19  -5    0.20    6.90
   1 -19   5    2.20    5.10
  -1 -19  -5    9.80    4.50
   1  19   5   14.70   11.40
  -1  19  -5    2.20    7.40
  -3 -19  -5   11.10    7.90
   3 -19   5    5.40    5.40
   3 -19   5    9.10    9.50
  -3 -19  -5   -7.50    5.90
  -3  19  -5   15.00    8.80
   3  19   5  -10.00   12.10
   5 -19   5    1.10    8.40
  -5 -19  -5   -2.50    9.10
   5 -19   5    7.40    5.70
  -5 -19  -5    4.50    9.70
   5  19   5  -11.00   11.90
  -5  19  -5    9.50    9.60
  -7 -19  -5    2.80    7.00
   7 -19   5   17.50   11.90
   7  19   5   12.10   16.50
  -7  19  -5   17.30   11.00
  -7  19  -5   -2.40    5.80
  -6 -20   5   -6.10    4.80
   6 -20  -5   -1.90    5.70
  -6 -20   5    0.00    6.80
   6  20  -5   -6.00    5.50
   6  20  -5    6.00   11.20
  -6  20   5    4.70   10.10
   4 -20  -5   -7.80    4.10
   4 -20  -5    0.10    8.10
  -4 -20   5   -2.40    6.30
  -4 -20   5   17.60    8.30
   4  20  -5    4.60    8.10
  -4  20   5    6.30   11.10
   4  20  -5   -0.20    6.20
   2 -20  -5   21.80   10.50
   2 -20  -5   20.10   11.20
   2 -20  -5   24.30    6.50
  -2 -20   5   35.20   11.00
  -2 -20   5   43.10    9.10
   2  20  -5   46.80   11.40
  -2  20   5   54.69   16.10
   2  20  -5   47.70   11.90
   0 -20  -5  109.69   19.90
   0 -20  -5  147.69   15.20
   0 -20   5  131.79   14.00
   0 -20   5  129.69   14.80
   0 -20  -5  118.79   11.30
   0 -20  -5  127.89   15.00
   0  20  -5  146.09   17.60
   0  20   5   96.09   20.20
  -2 -20  -5   75.69   13.90
  -2 -20  -5  119.09   22.10
   2 -20   5  105.59   13.50
   2 -20   5   96.39   18.80
  -2  20  -5   91.69   16.30
   2  20   5   74.09   19.80
  -4 -20  -5    5.00    8.60
   4 -20   5   33.60   13.70
   4 -20   5   23.70    7.40
  -4 -20  -5   18.50    9.90
  -4  20  -5   37.50   12.60
   4  20   5   30.70   17.20
   6 -20   5    7.80   10.10
  -6 -20  -5   21.80   10.50
  -6 -20  -5   20.00   17.60
   6 -20   5   11.20    6.90
   6  20   5   24.80   16.30
  -6  20  -5   10.00    9.10
  -5 -21   5   55.39   10.50
  -5 -21   5   46.70   12.50
   5 -21  -5   33.90    8.60
   5 -21  -5   43.40   14.30
   5  21  -5   61.49   13.00
   5  21  -5   31.00   12.60
  -5  21   5   31.20   14.90
   3 -21  -5   14.40    9.80
   3 -21  -5   14.60    6.00
  -3 -21   5   24.40    8.70
  -3 -21   5   25.10    7.50
   3  21  -5   22.70    9.80
   3  21  -5   22.60    8.10
  -3  21   5   27.80   14.10
  -1 -21   5   16.20    8.40
   1 -21  -5   -4.90    8.50
   1 -21  -5    6.10   11.10
   1 -21  -5    6.80    8.80
   1 -21  -5    5.70    5.60
  -1 -21   5   12.40    6.60
   1  21  -5   -0.50    7.40
  -1  21   5    8.90   11.60
  -1 -21  -5   40.70   10.10
   1 -21   5   52.09   10.80
  -1 -21  -5   86.19   12.90
   1 -21   5   66.09   15.30
  -1 -21  -5   81.29   18.50
  -1 -21  -5   61.09    8.10
  -1  21  -5   65.29   14.00
   1  21   5   61.59   18.40
  -3 -21  -5    7.30    6.20
   3 -21   5    1.00    7.70
  -3 -21  -5   10.30   10.20
  -3  21  -5  -14.50    7.80
   3  21   5   -3.30   10.90
  -5 -21  -5   10.00   10.30
  -5 -21  -5    9.40    7.00
   5 -21   5   -5.70    8.00
   5 -21   5    4.30    5.60
   5  21   5    9.60   13.90
  -5  21  -5   -0.20    9.30
   4 -22  -5    8.10    6.30
  -4 -22   5   12.90    8.20
  -4 -22   5    7.10    6.80
   4 -22  -5   12.20   10.30
   4  22  -5   22.80   12.20
  -4  22   5   -5.90   11.70
   2 -22  -5   69.69   14.00
  -2 -22   5   55.49   11.20
   2 -22  -5   56.09    9.90
  -2 -22   5   62.79   13.80
   2  22  -5   57.69   13.50
  -2  22   5   82.49   20.00
   0 -22  -5   -6.80    9.10
   0 -22   5   19.60   11.00
   0 -22  -5   12.90    8.10
   0 -22   5   14.80    7.10
   0 -22  -5   10.00    5.60
   0 -22  -5   19.90    8.30
   0 -22   5   14.60    7.90
   0  22   5   -0.70   11.60
   0  22  -5   31.40   11.10
   2 -22   5  -11.40    6.00
  -2 -22  -5   11.40    7.40
   2 -22   5   -2.30    5.40
  -2 -22  -5   15.90   10.10
  -2  22  -5  -13.20    8.70
   2  22   5    8.20   11.00
  -4 -22  -5   -5.20   10.70
   4 -22   5   22.00    7.20
  -4 -22  -5   12.80    8.40
   4 -22   5    3.10   11.20
  -4  22  -5   22.90   12.50
   4  22   5   13.70   15.80
  -1 -23   5   16.40   10.20
  -1 -23   5   -8.80    5.80
   1 -23  -5   16.80    6.20
   1 -23  -5   30.90   11.40
  -1 -23   5    4.10    6.60
  -1  23   5    2.00   12.50
   1  23  -5    9.70    9.40
   1 -23   5    1.30    6.80
  -1 -23  -5    1.60    8.00
   1 -23   5    2.30    9.00
   1  23   5  -10.00    8.50
  -1  23  -5   11.50   11.40
 -12   0   6   19.30   11.00
 -12   0   6    9.60    9.50
 -10   0   6  157.78   20.20
  10   0  -6  145.09   21.40
 -10   0   6  169.18   21.30
 -10   0   6  138.39   15.60
  -8   0   6   25.10    8.90
  -8   0   6   36.10    6.00
   8   0  -6   44.30   18.20
  -8   0   6   42.10    8.70
  -8   0   6   25.80    9.30
  -6   0   6  393.76   25.10
  -6   0   6  420.46   22.30
  -6   0   6  425.06   17.00
   6   0  -6  399.86   24.40
  -6   0   6  421.56   17.60
   4   0  -6  834.32   31.30
  -4   0   6  833.02   28.70
  -4   0   6  803.62   20.20
  -4   0   6  831.62   31.30
  -4   0   6  881.51   23.30
   2   0  -6  827.12   27.90
   2   0  -6  818.42   17.90
  -2   0   6  821.02   16.70
  -2   0   6  834.02   26.00
  -2   0   6  816.52   26.30
   0   0  -6 2564.84   51.59
   0   0  -6 2457.95   49.90
   0   0   6 2477.65   46.20
   0   0   6 2476.95   45.50
  -2   0  -6  535.05   13.20
  -2   0  -6  529.35   20.40
  -2   0  -6  490.65   17.30
   2   0   6  534.15   20.30
  -4   0  -6   47.10    6.40
  -4   0  -6   53.99    9.00
  -4   0  -6   47.60    4.40
  -4   0  -6   55.79   10.00
  -6   0  -6   71.39   13.00
   6   0   6   76.69    8.10
  -6   0  -6   81.59    7.40
  -6   0  -6   87.19   12.20
  -8   0  -6   10.20    8.60
  -8   0  -6   15.40    6.40
  -8   0  -6    9.20    4.30
  10   0   6  130.69   12.90
 -10   0  -6  122.09   12.10
 -10   0  -6  143.89   15.40
 -10   0  -6  123.99   12.40
 -12   0  -6    3.90    4.70
 -12   0  -6    9.30    9.50
  12   0   6    5.70   12.60
 -11  -1   6   18.70   11.10
  11  -1  -6   14.10   10.20
 -11  -1   6   11.70    8.60
 -11   1   6  -15.00    7.80
 -11   1   6   -5.00    8.00
 -11   1   6   -6.30    7.60
  11   1  -6   13.90    9.20
  -9  -1   6   23.50   10.00
  -9  -1   6   19.20    7.00
  -9  -1   6   15.40    4.10
   9  -1  -6   14.20   10.30
   9   1  -6   22.80   11.50
  -9   1   6   17.90    5.80
  -9   1   6   35.00    9.70
  -9   1   6    8.50    7.60
  -9   1   6   17.60   10.60
  -7  -1   6  139.79   11.30
  -7  -1   6  144.79   10.50
  -7  -1   6  130.89   14.90
   7  -1  -6  143.39   17.20
  -7  -1   6  146.49   17.30
  -7   1   6  128.09   11.90
   7   1  -6  132.29   15.70
  -7   1   6  129.09   17.10
  -7   1   6  129.99   10.10
  -7   1   6  107.39   12.90
   5  -1  -6   52.89   11.10
  -5  -1   6   53.89    7.20
  -5  -1   6   68.49    6.90
  -5  -1   6   55.39   10.50
  -5  -1   6   53.69    9.90
  -5   1   6   48.90    9.60
   5   1  -6   63.29   12.60
  -5   1   6   55.39    6.90
  -5   1   6   70.39    8.00
  -5   1   6   68.49   10.30
  -3  -1   6   16.70    2.50
  -3  -1   6   15.10    5.90
   3  -1  -6   21.10    8.70
  -3  -1   6   14.90    5.00
  -3  -1   6   21.80    4.80
   3   1  -6   11.00    2.90
  -3   1   6   14.70    6.00
  -3   1   6   19.20    3.90
  -3   1   6   13.60    4.70
   3   1  -6   20.80    7.30
   3   1  -6    5.60    3.80
  -3   1   6   12.30    4.90
  -1  -1   6  551.64   13.10
  -1  -1   6  557.94   21.00
  -1  -1   6  524.95   11.60
   1  -1  -6  522.85   19.90
   1  -1  -6  553.04   21.10
  -1  -1   6  526.85   20.30
  -1   1   6  551.34   17.10
   1   1  -6  535.65   21.40
  -1   1   6  553.64   19.60
  -1  -1  -6  895.71   27.10
  -1  -1  -6  951.90   25.20
   1  -1   6  901.71   24.10
  -1  -1  -6  932.61   22.60
   1   1   6  912.21   26.70
  -1   1  -6  942.51   26.50
  -1   1  -6  934.91   27.20
  -3  -1  -6  478.25   15.60
  -3  -1  -6  434.76   22.20
  -3  -1  -6  437.06   15.70
  -3   1  -6  474.15   20.10
  -3   1  -6  476.75   17.60
  -3   1  -6  456.55   19.40
   3   1   6  500.05   22.30
  -5  -1  -6  258.47   16.20
  -5  -1  -6  265.77   11.90
   5  -1   6  252.87   13.60
  -5   1  -6  251.77    8.40
   5   1   6  257.67   11.70
  -5   1  -6  283.07   19.00
  -5   1  -6  261.17   16.00
  -7  -1  -6  189.48   15.10
  -7  -1  -6  158.98   11.50
  -7   1  -6  175.48   14.40
  -7   1  -6  166.58   10.40
   7   1   6  179.18   10.90
  -7   1  -6  157.58    9.40
  -7   1  -6  193.58   18.60
  -9  -1  -6   49.99    9.20
  -9  -1  -6   33.40   11.00
   9  -1   6   34.80    4.00
   9  -1   6   41.20    8.30
  -9   1  -6   43.10   14.30
  -9   1  -6   38.10    7.30
  -9   1  -6   56.19   10.80
   9   1   6   59.09    9.30
  -9   1  -6   41.00    7.90
   9   1   6   56.49   15.40
 -11  -1  -6    2.60    6.90
 -11  -1  -6   25.10    8.30
 -11  -1  -6   36.30   10.30
  11  -1   6   21.10    9.00
  11   1   6   20.20   11.80
 -11   1  -6    6.70    7.80
 -11   1  -6   24.00    8.60
  12  -2  -6   11.00    9.60
 -12  -2   6   23.60   11.30
 -12  -2   6    9.60   10.10
  12   2  -6   15.90   13.50
 -12   2   6  -10.70    8.20
 -12   2   6   28.20   11.90
  12   2  -6  -16.60    8.00
 -10  -2   6   -3.70    6.30
 -10  -2   6   -2.40    6.50
  10  -2  -6   -3.40    7.90
 -10   2   6    9.20    8.00
  10   2  -6   17.10   10.20
 -10   2   6   -8.10    8.10
   8  -2  -6  214.78   20.70
  -8  -2   6  221.48   21.40
  -8  -2   6  262.87   20.50
  -8  -2   6  210.08   12.50
  -8  -2   6  237.38   15.20
  -8   2   6  242.68   23.40
   8   2  -6  236.78   21.10
  -8   2   6  187.98   15.70
  -8   2   6  211.38   16.80
  -8   2   6  212.08   11.30
  -6  -2   6    8.10    4.70
   6  -2  -6    6.80    7.50
  -6  -2   6    4.30    6.90
  -6  -2   6   13.70    4.90
  -6  -2   6   14.70    8.00
   6   2  -6    6.20    6.80
  -6   2   6    9.80    5.00
  -6   2   6   -1.40    5.60
  -6   2   6   17.30    7.20
  -6   2   6    8.40    4.40
  -4  -2   6  524.35   12.90
  -4  -2   6  538.95   28.30
  -4  -2   6  531.15   23.20
  -4  -2   6  522.25   17.80
   4  -2  -6  526.05   24.90
  -4   2   6  547.85   22.00
  -4   2   6  512.45   24.70
   4   2  -6  519.75   24.90
  -4   2   6  523.55   17.80
  -4   2   6  524.05   17.80
   4   2  -6  512.45   13.00
  -2  -2   6 1079.49   31.10
   2  -2  -6 1156.28   33.20
  -2  -2   6 1144.49   32.10
  -2   2   6 1127.29   25.80
   2   2  -6 1134.69   33.80
  -2   2   6 1095.39   30.20
  -2   2   6 1084.89   32.20
   0  -2  -6  413.96   16.20
   0  -2  -6  416.76   17.50
   0  -2   6  399.36   12.50
   0  -2  -6  416.06   16.70
   0   2  -6  421.56   18.20
   0   2   6  407.06   17.10
  -2  -2  -6  300.47   15.80
  -2  -2  -6  308.97   12.30
  -2  -2  -6  306.87   12.10
  -2   2  -6  300.77   14.40
   2   2   6  299.17   17.00
  -2   2  -6  304.87   15.30
  -2   2  -6  316.07   14.80
  -4  -2  -6   45.80    9.00
  -4  -2  -6   38.90    5.90
  -4   2  -6   39.60    8.70
  -4   2  -6   35.50    8.00
   4   2   6   40.40   10.70
  -4   2  -6   33.30    6.30
  -6  -2  -6   98.49    9.50
  -6  -2  -6  111.49   12.70
   6   2   6  107.19    7.50
  -6   2  -6  105.49    5.90
  -6   2  -6   98.59    6.00
   6   2   6  108.39   16.80
  -6   2  -6  113.29   11.10
  -6   2  -6   79.49   13.90
  -8  -2  -6   74.29    9.80
  -8  -2  -6   88.89   14.20
   8  -2   6   67.29   10.30
  -8   2  -6   76.39   11.50
  -8   2  -6   59.89   13.40
   8   2   6   60.79   15.00
  -8   2  -6   74.39    7.50
   8   2   6   67.59    7.40
  -8   2  -6   70.49    7.40
  10  -2   6   18.20    7.10
 -10  -2  -6   -0.20    4.30
  10  -2   6    0.40    3.20
 -10   2  -6    8.70   10.30
 -10   2  -6   -0.50    4.20
  10   2   6    9.00    9.60
 -12  -2  -6    2.40    5.10
 -12  -2  -6   15.10    9.20
 -12   2  -6    1.30    5.00
 -12   2  -6   35.30   11.20
  12   2   6   -4.40   12.20
 -12   2  -6   13.30    7.80
  11  -3  -6   19.30   12.90
 -11  -3   6   20.30    9.80
  11   3  -6   19.60   10.80
 -11   3   6    9.90    8.40
  11   3  -6   -6.30    9.10
 -11   3   6   15.10   10.30
 -11   3   6   27.10   10.40
  -9  -3   6   13.00    9.30
  -9  -3   6   23.90    5.40
  -9  -3   6   28.30   11.20
   9  -3  -6   18.70   10.50
   9   3  -6   29.20   11.90
  -9   3   6   25.50    9.10
  -9   3   6   20.80    7.60
   9   3  -6   33.70    9.10
  -9   3   6   39.30   13.70
   7  -3  -6   28.80   10.10
  -7  -3   6   46.30   11.10
  -7  -3   6   34.30    6.80
   7   3  -6   46.80   11.90
   7   3  -6   38.50    7.50
  -7   3   6   35.10    6.10
  -7   3   6   38.40    8.80
  -7   3   6   41.70    9.20
  -7   3   6   30.40   10.30
  -5  -3   6  139.19   14.80
  -5  -3   6  120.19    9.70
  -5  -3   6  125.09   13.70
   5  -3  -6  135.19   15.60
   5   3  -6  115.99    7.60
  -5   3   6  115.89   13.90
  -5   3   6  119.59    9.80
   5   3  -6  109.39   14.80
  -5   3   6  109.99   10.10
  -3  -3   6  263.97   16.00
   3  -3  -6  242.48   16.10
  -3  -3   6  253.07   15.90
  -3  -3   6  234.18   10.90
   3   3  -6  204.28   13.90
  -3   3   6  226.68   11.70
  -3   3   6  228.18   13.70
   3   3  -6  206.58   15.60
  -3   3   6  264.77   18.80
   1  -3  -6   24.90    6.00
   1  -3  -6   21.70    5.30
   1  -3  -6   19.10    6.00
  -1  -3   6   15.60    4.40
  -1  -3   6    6.00    4.60
   1   3  -6   17.60    6.00
   1   3  -6   13.10    4.00
  -1   3   6   13.50    5.90
  -1  -3  -6  169.88   10.00
  -1  -3  -6  170.98   10.50
  -1  -3  -6  197.98   12.90
  -1   3  -6  162.48   11.70
  -1   3  -6  175.18   11.50
  -1   3  -6  172.38    9.40
   1   3   6  194.98   13.90
  -3  -3  -6   73.99    7.40
  -3  -3  -6   74.39   10.20
  -3  -3  -6   68.59    5.50
  -3   3  -6   68.59    8.60
  -3   3  -6   80.89    8.80
   3   3   6   72.59   18.40
  -3   3  -6   76.39    9.60
  -5  -3  -6   11.40    5.10
  -5  -3  -6   11.40    6.10
   5   3   6   12.00    2.90
  -5   3  -6   12.60    6.50
  -5   3  -6    0.60    6.50
   5   3   6    4.00    7.40
  -7  -3  -6   46.70   10.40
  -7  -3  -6   52.39    9.60
   7  -3   6   59.49   10.30
  -7   3  -6   51.59   12.10
  -7   3  -6   56.99    9.50
  -7   3  -6   56.89    5.20
  -7   3  -6   58.19    5.40
   7   3   6   51.29   13.40
   7   3   6   56.19    5.50
  -9  -3  -6   26.50   10.10
   9  -3   6   33.70    8.80
  -9  -3  -6   30.50    8.00
  -9   3  -6   20.70    5.50
   9   3   6   12.50   10.30
  -9   3  -6   18.20   10.60
  -9   3  -6   19.70    7.10
  -9   3  -6   16.70    4.80
  11  -3   6    4.30    8.20
 -11  -3  -6    6.10    7.60
 -11  -3  -6    2.00    4.90
 -11   3  -6    4.20    9.70
 -11   3  -6    2.90    4.90
  11   3   6   -1.20    8.20
 -11   3  -6   12.50    7.20
 -12  -4   6  -10.50    8.80
 -12  -4   6    0.60    8.60
  12  -4  -6    5.20    9.70
 -12   4   6   -3.50    7.70
  12   4  -6   28.70   11.60
 -12   4   6    0.20    9.80
  12   4  -6   -6.90   12.70
 -10  -4   6    2.10    8.50
 -10  -4   6    4.00   10.00
  10  -4  -6   -2.10    9.20
 -10   4   6   11.00    7.20
 -10   4   6    4.40    7.40
  10   4  -6    3.30    9.00
 -10   4   6    5.90    7.60
  10   4  -6    2.10    7.60
  -8  -4   6   50.89    7.70
   8  -4  -6   54.79   14.50
  -8  -4   6   48.50   12.60
  -8   4   6   59.79    8.30
  -8   4   6   38.10   10.70
   8   4  -6   60.69   13.50
   8   4  -6   49.50    9.40
  -8   4   6   69.89   10.60
  -8   4   6   53.59   11.20
  -6  -4   6  299.87   15.10
  -6  -4   6  324.97   23.00
   6  -4  -6  273.37   21.10
  -6  -4   6  272.67   19.70
  -6   4   6  300.27   17.50
   6   4  -6  299.87   20.70
   6   4  -6  279.17   13.50
  -6   4   6  282.17   13.60
  -6   4   6  294.67   16.90
  -6   4   6  316.87   29.40
  -4  -4   6   91.49    8.60
  -4  -4   6  113.59   14.00
   4  -4  -6  121.49   13.20
  -4  -4   6  115.59   13.00
   4   4  -6   92.99   12.80
   4   4  -6  105.39    5.10
  -4   4   6  119.89   10.70
  -4   4   6   98.89    9.10
  -4   4   6   85.89    9.10
  -4   4   6  108.99   12.80
   4   4  -6  105.19    6.00
   2  -4  -6  748.23   27.10
  -2  -4   6  713.03   25.00
  -2  -4   6  689.63   16.90
   2  -4  -6  694.43   23.30
   2  -4  -6  710.33   25.30
   2   4  -6  635.54   26.20
  -2   4   6  752.82   23.60
   2   4  -6  691.03   40.50
   0  -4  -6   90.89    8.70
   0  -4  -6   94.09    9.00
   0  -4  -6   90.59    8.90
   0  -4   6   90.89    9.20
   0   4   6   92.89   11.40
   0   4  -6   86.29    5.70
   0   4  -6   93.49    9.40
   0   4  -6   88.69    6.90
  -2  -4  -6  361.16   20.40
  -2  -4  -6  310.77   11.40
  -2  -4  -6  357.26   20.90
  -2   4  -6  325.77   15.00
  -2   4  -6  333.27   16.60
   2   4   6  316.87   19.10
  -2   4  -6  341.77   15.80
  -4  -4  -6  229.78   13.50
  -4  -4  -6  239.98   16.50
  -4   4  -6  190.88   12.60
   4   4   6  210.28   18.10
  -4   4  -6  222.18   15.70
  -4   4  -6  188.08   16.10
   4   4   6  198.88    5.90
   4   4   6  192.08    6.20
  -6  -4  -6  141.19   14.00
  -6  -4  -6  130.29   12.10
   6  -4   6  146.19   13.10
  -6   4  -6  140.29   11.70
  -6   4  -6  133.69   15.00
   6   4   6  100.69   17.00
  -8  -4  -6   51.69   11.20
   8  -4   6   46.80   10.40
  -8  -4  -6   55.89   10.80
  -8   4  -6   55.09    6.10
  -8   4  -6   39.70   12.20
  -8   4  -6   67.49   10.10
   8   4   6   50.79   14.90
  -8   4  -6   52.59    5.80
 -10  -4  -6  -12.90    6.20
 -10  -4  -6    1.90    5.50
  10  -4   6   20.80    8.50
 -10   4  -6  -18.40    7.80
  10   4   6   10.00   11.70
 -10   4  -6   13.10    6.40
 -10   4  -6    1.10    5.20
 -10   4  -6    1.80    3.80
 -12  -4  -6   15.10    9.10
 -12  -4  -6    3.40    5.30
  12  -4   6   -7.40    7.60
  12   4   6   13.70   12.90
 -12   4  -6   -7.40   11.00
 -12   4  -6   -1.10    3.80
 -12   4  -6    0.60    5.10
  11  -5  -6  -16.10    6.90
 -11  -5   6    0.10    7.90
 -11  -5   6  -11.50    7.20
 -11   5   6   13.70    8.70
 -11   5   6    0.40    8.80
  11   5  -6   10.50    9.90
  -9  -5   6   80.29    8.90
   9  -5  -6   98.59   17.90
  -9  -5   6  108.59   17.20
  -9  -5   6   85.29   17.70
  -9   5   6   83.59   11.90
  -9   5   6   61.99   19.60
   9   5  -6   96.19   17.40
   9   5  -6  105.19   14.10
  -9   5   6   78.49   14.00
  -7  -5   6   27.20    9.90
   7  -5  -6   18.20    9.50
  -7  -5   6   21.40    9.40
  -7  -5   6   27.30    6.40
  -7   5   6   48.10   12.30
  -7   5   6   25.00    5.10
  -7   5   6   35.40    8.70
   7   5  -6   26.60    6.80
  -7   5   6   29.50    7.30
   7   5  -6   36.30   11.20
  -5  -5   6  407.96   23.20
   5  -5  -6  381.86   23.30
  -5  -5   6  415.06   24.20
  -5  -5   6  426.26   17.50
   5   5  -6  410.56   14.60
  -5   5   6  412.36   16.60
  -5   5   6  445.26   25.60
   5   5  -6  433.66   24.60
  -5   5   6  421.76   20.00
  -5   5   6  407.76   18.60
  -3  -5   6   90.19    8.00
  -3  -5   6  101.29   12.50
   3  -5  -6  101.39   12.30
  -3  -5   6   86.09   10.80
  -3   5   6   89.69   12.70
  -3   5   6   99.69   10.30
   3   5  -6   75.59   10.20
   3   5  -6   83.39   11.90
  -3   5   6   85.09    9.00
  -1  -5   6  152.38   10.70
   1  -5  -6  168.08   11.60
   1  -5  -6  150.38   11.20
   1  -5  -6  146.09   12.10
  -1  -5   6  157.38    6.20
  -1  -5   6  163.08   12.60
   1   5  -6  158.08    5.20
   1   5  -6  150.78   10.40
  -1   5   6  178.18   14.10
  -1  -5  -6  123.79    8.50
  -1  -5  -6  120.29   10.50
   1  -5   6  124.29   10.00
  -1  -5  -6  118.09   10.90
  -1   5  -6  105.29    7.90
   1   5   6  109.89   13.70
  -1   5  -6  112.59    6.60
  -1   5  -6   97.49   10.00
  -3  -5  -6   77.99   11.10
  -3  -5  -6   64.69    3.70
  -3  -5  -6   63.69    8.50
   3   5   6   61.49    3.60
  -3   5  -6   64.29    9.60
  -3   5  -6   72.89   10.60
  -3   5  -6   70.49    8.70
   3   5   6   60.39   12.40
   5  -5   6   49.30    9.20
  -5  -5  -6   60.39   11.00
  -5  -5  -6   64.39   10.40
  -5   5  -6   51.09   10.50
  -5   5  -6   75.49    9.20
   5   5   6   51.99   13.30
  -7  -5  -6   60.69   12.70
   7  -5   6   68.09   12.00
  -7   5  -6   72.29    8.60
  -7   5  -6   67.69   14.10
  -9  -5  -6  136.49   16.30
   9  -5   6   87.19   14.40
  -9  -5  -6  103.09   13.50
  -9   5  -6  104.69    8.10
   9   5   6  127.19   23.30
  -9   5  -6   93.49   11.30
  -9   5  -6  114.29   20.20
  -9   5  -6  103.59    7.80
 -11  -5  -6    3.40    7.60
 -11  -5  -6    7.30    6.30
  11  -5   6  -14.80    6.80
 -11   5  -6    6.60   11.70
 -11   5  -6    1.80    3.90
 -11   5  -6   18.40   13.60
 -11   5  -6    9.00    4.30
  11   5   6   -3.60   13.30
 -10  -6   6    6.80    4.60
 -10  -6   6    0.10    8.00
  10  -6  -6   12.90   10.90
 -10  -6   6   21.40   10.30
  10   6  -6    8.10    9.80
 -10   6   6   11.80    8.00
 -10   6   6   -3.40    7.30
  10   6  -6   26.60   11.30
 -10   6   6   16.80    7.30
   8  -6  -6    2.60    8.40
  -8  -6   6    1.30    4.20
  -8  -6   6   13.90    8.90
  -8  -6   6    5.20    8.60
   8   6  -6   12.20   13.00
  -8   6   6    3.70    6.10
  -8   6   6   -2.50    4.50
  -8   6   6    8.00    3.00
  -8   6   6    6.50    8.20
  -6  -6   6  469.65   19.40
  -6  -6   6  500.05   28.90
  -6  -6   6  543.45   28.60
   6  -6  -6  499.75   28.10
  -6   6   6  469.25   28.50
  -6   6   6  496.95   17.60
  -6   6   6  490.95   24.00
   6   6  -6  504.75   27.30
  -6   6   6  524.95   20.90
   6   6  -6  476.85   18.30
  -4  -6   6  541.05   25.90
  -4  -6   6  569.94   19.10
  -4  -6   6  541.55   26.20
   4  -6  -6  534.05   26.20
  -4   6   6  574.04   21.20
  -4   6   6  607.44   20.00
   4   6  -6  537.95   13.00
   4   6  -6  601.64   27.20
  -4   6   6  561.64   23.60
  -4   6   6  542.95   27.30
   4   6  -6  541.55   12.00
  -2  -6   6   19.90    7.30
  -2  -6   6   22.90    6.70
   2  -6  -6   13.80    6.10
   2  -6  -6   16.50    5.80
  -2  -6   6   21.80    4.20
   2  -6  -6   28.80    7.30
   2   6  -6   16.20    4.70
  -2   6   6   24.30    7.70
   2   6  -6    8.00    6.10
   0  -6  -6  241.88   13.20
   0  -6  -6  245.68   14.50
   0  -6  -6  246.48   15.60
   0  -6   6  266.97   15.00
   0   6  -6  239.58   15.60
   0   6  -6  252.77   12.40
   0   6   6  265.27   19.20
   0   6  -6  263.07   10.50
   2  -6   6   27.50    6.40
  -2  -6  -6   35.40    7.60
  -2  -6  -6   27.60    6.80
  -2   6  -6   29.80    3.70
  -2   6  -6   22.70    6.90
   2   6   6   22.40   10.70
  -2   6  -6   28.00    6.30
  -4  -6  -6  228.98   15.60
  -4  -6  -6  232.08   16.90
   4   6   6  254.87   21.50
  -4   6  -6  217.68   15.40
  -4   6  -6  233.88   13.40
  -4   6  -6  235.18   16.30
  -6  -6  -6   42.30    9.10
  -6  -6  -6   45.40   10.90
   6  -6   6   50.89   10.60
  -6   6  -6   49.80   12.10
  -6   6  -6   48.60    7.70
   6   6   6   45.90   13.70
   8  -6   6   32.20    9.20
  -8  -6  -6   43.00   10.00
  -8  -6  -6   42.30   10.90
   8   6   6   42.80   14.60
  -8   6  -6   35.80    7.40
  -8   6  -6    8.50    8.80
  -8   6  -6   37.20    4.80
 -10  -6  -6   21.70    8.60
 -10  -6  -6   16.30    8.10
  10  -6   6   12.60    8.10
 -10   6  -6   21.10   12.40
  10   6   6    5.80   11.40
 -10   6  -6   19.90    7.70
 -10   6  -6   26.70    5.50
 -10   6  -6   22.70    4.80
 -11  -7   6   16.10   11.10
 -11  -7   6   22.90   12.30
  11  -7  -6   17.80   12.30
 -11   7   6    4.50    9.50
 -11   7   6    5.40    7.70
  11   7  -6   26.50   10.90
  -9  -7   6   14.30    8.10
   9  -7  -6   46.60   13.80
  -9  -7   6   50.99   13.90
  -9  -7   6   31.60    6.90
  -9   7   6   36.40   13.20
  -9   7   6   28.70    7.40
   9   7  -6   23.90    9.40
  -9   7   6    2.50    7.40
   9   7  -6   53.09   13.20
  -7  -7   6  332.27   24.00
  -7  -7   6  320.87   16.70
   7  -7  -6  294.57   24.50
  -7   7   6  344.27   16.90
  -7   7   6  312.97   25.10
   7   7  -6  305.07   16.90
  -7   7   6  316.47   12.60
  -7   7   6  311.57   21.10
   7   7  -6  337.67   23.80
   5  -7  -6   49.50   11.70
  -5  -7   6   31.50    6.50
  -5  -7   6   53.59   11.00
  -5  -7   6   28.10    9.00
   5   7  -6   44.60    6.70
  -5   7   6   36.80    8.90
  -5   7   6   39.90    7.00
  -5   7   6   50.69    7.90
  -5   7   6   50.79   12.70
   5   7  -6   50.59   11.10
   3  -7  -6  602.64   28.00
  -3  -7   6  600.34   18.80
   3  -7  -6  593.74   26.40
  -3  -7   6  574.74   26.40
  -3  -7   6  594.64   26.40
   3   7  -6  573.64   12.20
   3   7  -6  570.34   12.30
   3   7  -6  609.64   26.90
  -3   7   6  592.84   24.80
  -1  -7   6  165.48   13.90
   1  -7  -6  174.38   12.30
  -1  -7   6  159.98    6.60
   1  -7  -6  174.18   14.40
   1  -7  -6  164.58   12.40
  -1  -7   6  174.68   12.20
   1   7  -6  180.38   14.20
   1   7  -6  164.58   11.70
  -1   7   6  162.18   16.30
   1  -7   6  353.46   17.10
  -1  -7  -6  357.56   19.10
  -1  -7  -6  377.96   19.00
  -1  -7  -6  342.77   13.90
  -1   7  -6  342.67   18.90
  -1   7  -6  352.56   15.00
  -1   7  -6  350.06   13.70
   1   7   6  352.96   23.50
  -3  -7  -6  235.18   16.20
   3  -7   6  264.67   14.20
  -3  -7  -6  253.47   17.30
   3   7   6  245.78   21.00
  -3   7  -6  250.77   16.70
  -3   7  -6  253.57   16.00
  -5  -7  -6   92.49   11.80
   5  -7   6  104.09   14.50
  -5  -7  -6   98.09   14.70
  -5   7  -6  101.39    9.40
  -5   7  -6   84.89   13.30
   5   7   6   92.19   17.00
  -7  -7  -6   30.80    8.30
   7  -7   6   27.60    9.40
  -7  -7  -6   29.90    8.50
  -7   7  -6   48.40   12.30
   7   7   6   31.20   12.40
  -7   7  -6   34.20    7.40
  -9  -7  -6   24.10   10.90
  -9  -7  -6   42.50   10.50
   9  -7   6   27.20   10.70
  -9   7  -6   48.50   13.50
  -9   7  -6   36.70    5.30
   9   7   6    6.40   12.80
  -9   7  -6   35.90    7.50
  11  -7   6   23.50   10.10
 -11  -7  -6   13.60    8.00
 -11  -7  -6   28.20   10.40
  11   7   6   18.90   13.90
 -11   7  -6   14.90   12.30
 -10  -8   6    8.90   10.10
 -10  -8   6    8.90    9.80
 -10  -8   6   13.60    5.40
  10  -8  -6    7.10   10.20
 -10   8   6   18.70   10.30
  10   8  -6    4.20   10.10
  10   8  -6   21.00    9.80
 -10   8   6   16.10   11.50
  -8  -8   6  275.87   25.30
  -8  -8   6  255.67   15.10
   8  -8  -6  235.68   24.30
  -8  -8   6  259.07   23.50
  -8   8   6  287.17   25.40
   8   8  -6  259.27   21.40
  -8   8   6  233.98   14.30
  -8   8   6  249.28   20.30
   8   8  -6  224.38   17.00
  -6  -8   6  149.79   11.90
  -6  -8   6  155.28   18.20
  -6  -8   6  156.18   17.30
   6  -8  -6  162.98   17.60
   6   8  -6  134.99   17.90
   6   8  -6  160.28   11.90
  -6   8   6  130.09   16.90
  -6   8   6  134.29    9.20
  -6   8   6  158.48   15.30
  -6   8   6  135.09   10.80
   4  -8  -6  326.67   21.00
  -4  -8   6  311.27   15.00
  -4  -8   6  341.47   21.70
   4  -8  -6  298.27   21.00
  -4  -8   6  331.17   21.40
  -4   8   6  347.57   19.80
  -4   8   6  294.17   14.60
  -4   8   6  316.87   15.20
   4   8  -6  319.97   20.50
   4   8  -6  302.87   12.50
   2  -8  -6  496.85   25.30
   2  -8  -6  493.95   22.50
  -2  -8   6  522.05   23.60
  -2  -8   6  541.25   24.60
   2  -8  -6  487.35   20.20
  -2  -8   6  543.75   17.20
  -2   8   6  527.85   25.20
   2   8  -6  494.55   22.60
   2   8  -6  533.65   24.80
   0  -8   6   36.00    9.70
   0  -8  -6   42.30    9.10
   0  -8  -6   43.70   11.20
   0  -8  -6   45.50    7.50
   0   8   6   45.70   12.90
   0   8  -6   49.80    7.70
   0   8  -6   37.50    8.70
   0   8  -6   38.80    6.30
  -2  -8  -6  249.18   11.30
  -2  -8  -6  258.87   17.50
   2  -8   6  253.77   14.20
  -2  -8  -6  242.58   16.30
  -2   8  -6  247.28   14.80
  -2   8  -6  238.08   11.00
  -2   8  -6  250.17   16.80
   2   8   6  244.48   21.20
   4  -8   6   48.70    7.50
  -4  -8  -6   45.40   10.20
  -4  -8  -6   37.10    9.40
  -4   8  -6   41.90    9.50
  -4   8  -6   40.80    9.90
   4   8   6   27.10   12.40
  -6  -8  -6   55.79   12.20
  -6  -8  -6   52.69   10.20
   6  -8   6   46.30   11.60
  -6   8  -6   54.99   12.80
   6   8   6   36.10   14.20
  -8  -8  -6    2.10    7.20
   8  -8   6   11.30    7.60
  -8  -8  -6    8.40    6.70
  -8   8  -6   10.90    8.80
  -8   8  -6    0.80    4.60
   8   8   6   26.50   13.10
  10  -8   6   33.30   11.30
 -10  -8  -6    9.50    8.90
 -10   8  -6   25.30   20.10
 -11  -9   6    5.10    9.40
 -11  -9   6   12.60   10.00
  11  -9  -6   16.10   10.90
  11   9  -6   11.30   10.00
 -11   9   6   -9.10    7.20
 -11   9   6   -1.60    9.90
  -9  -9   6   35.30   10.90
  -9  -9   6   54.19    8.40
  -9  -9   6   48.80   14.30
   9  -9  -6   78.29   17.80
  -9   9   6   35.60   11.80
   9   9  -6   63.79   13.50
   9   9  -6   65.99   12.60
  -9   9   6   68.99   14.30
  -7  -9   6   20.40    9.50
   7  -9  -6   25.20   10.70
  -7  -9   6   22.90   10.80
  -7  -9   6   24.80    6.50
   7   9  -6   29.30   10.90
   7   9  -6   18.40    7.20
  -7   9   6   24.90    4.00
  -7   9   6   22.80    5.60
  -7   9   6   10.80    7.80
  -7   9   6   22.70    8.60
   5  -9  -6  166.88   17.40
  -5  -9   6  164.98   12.40
  -5  -9   6  146.69   16.60
  -5  -9   6  157.38   17.30
  -5   9   6  156.98   10.60
   5   9  -6  159.98   16.40
   5   9  -6  151.48   10.70
  -5   9   6  176.38   16.30
  -5   9   6  167.98   18.00
  -5   9   6  171.98   11.10
   3  -9  -6  284.67   15.00
  -3  -9   6  245.88   18.30
   3  -9  -6  243.58   18.70
   3  -9  -6  257.37   18.60
  -3  -9   6  274.17   13.40
  -3  -9   6  239.28   18.10
   3   9  -6  248.88   10.20
   3   9  -6  290.67   19.90
   3   9  -6  250.17   19.70
  -3   9   6  282.77   18.90
  -1  -9   6  165.48   13.30
   1  -9  -6  152.48   12.50
  -1  -9   6  164.78    8.30
  -1  -9   6  164.28   14.70
   1  -9  -6  162.08   12.80
   1   9  -6  162.68   14.30
   1   9  -6  166.88   13.00
  -1   9   6  174.28   17.20
   1   9  -6  163.78    9.40
  -1  -9  -6  307.97   18.00
  -1  -9  -6  300.17   13.60
   1  -9   6  306.07   16.70
  -1  -9  -6  305.97   19.90
  -1   9  -6  293.57   14.70
  -1   9  -6  292.47   18.80
  -1   9  -6  308.07   15.10
   1   9   6  289.27   23.00
  -3  -9  -6  161.88   14.90
  -3  -9  -6  152.08   15.00
   3  -9   6  172.98   11.90
   3   9   6  175.48   20.20
  -3   9  -6  169.88   14.30
  -3   9  -6  166.78   14.50
  -3   9  -6  178.68    9.40
   5  -9   6   63.19   12.00
   5  -9   6   72.19    7.90
  -5  -9  -6   95.19   12.70
  -5  -9  -6   77.39   13.70
  -5   9  -6   80.09    5.40
   5   9   6   68.39   16.40
  -5   9  -6   81.19    5.60
  -5   9  -6   54.19   11.40
  -7  -9  -6    5.40    6.60
   7  -9   6    5.20    3.90
   7  -9   6    4.30    8.20
  -7  -9  -6    1.00    5.00
   7   9   6    7.30   10.60
  -7   9  -6   20.70   10.10
   9  -9   6   15.30   10.00
  -9  -9  -6   28.60    9.80
  -9  -9  -6   18.40    9.70
  -9   9  -6   15.10   10.80
   9   9   6   11.70   12.10
 -11  -9  -6   21.80   12.10
  11  -9   6   22.40   16.50
 -11  -9  -6   20.40    9.20
 -11   9  -6   31.50   14.20
  11   9   6   13.70   13.60
 -10 -10   6   60.29   17.30
 -10 -10   6   36.90   13.30
  10 -10  -6   27.20   12.80
 -10  10   6   38.60   12.30
  10  10  -6   21.00   11.10
 -10  10   6   31.00   11.90
  -8 -10   6    6.00    5.40
  -8 -10   6    0.30    9.30
  -8 -10   6   10.50    7.80
   8 -10  -6   31.20   11.30
   8  10  -6   11.40    8.10
  -8  10   6   -5.50    7.80
   8  10  -6   14.50    9.00
  -8  10   6   19.70   12.80
  -6 -10   6   89.39   17.50
  -6 -10   6   83.19   15.90
   6 -10  -6   97.09   15.90
  -6 -10   6  100.69   10.70
  -6  10   6  105.79    8.00
   6  10  -6  119.09   17.40
  -6  10   6   87.79    8.60
  -6  10   6   83.69   14.40
  -6  10   6  104.99   18.60
   6  10  -6   91.69   10.50
   4 -10  -6  131.59   15.70
   4 -10  -6  160.38   16.50
  -4 -10   6  139.89   15.80
  -4 -10   6  173.88   12.00
   4  10  -6  168.38   16.10
  -4  10   6  150.18   10.50
  -4  10   6  171.58   11.40
  -4  10   6  170.68   15.90
   4  10  -6  173.28   10.20
   2 -10  -6  350.76   17.10
   2 -10  -6  347.67   20.10
  -2 -10   6  365.36   14.50
  -2 -10   6  341.27   20.60
  -2 -10   6  390.86   21.80
  -2  10   6  334.67   22.10
   2  10  -6  353.76   13.70
   2  10  -6  347.37   21.20
   0 -10   6  502.45   22.30
   0 -10  -6  478.75   22.10
   0 -10   6  465.45   12.20
   0 -10  -6  477.85   26.10
   0 -10  -6  474.25   19.90
   0  10   6  443.86   28.20
   0  10  -6  466.65   18.30
   0  10  -6  481.25   22.00
   0  10  -6  473.75   24.70
  -2 -10  -6  133.29   13.30
  -2 -10  -6  166.18   15.80
  -2 -10  -6  149.19    8.40
   2 -10   6  132.09   11.50
   2  10   6  125.89   20.20
  -2  10  -6  152.88   12.50
  -2  10  -6  149.39   10.30
  -2  10  -6  143.29   14.50
  -4 -10  -6   71.29   11.80
   4 -10   6   90.79    8.80
  -4 -10  -6   83.99   13.70
  -4  10  -6   95.39    7.10
   4  10   6   63.29   15.80
  -4  10  -6   77.59   12.20
  -6 -10  -6   14.70    8.10
   6 -10   6    8.80    8.40
   6 -10   6   16.70    4.60
  -6 -10  -6   22.40    8.30
  -6  10  -6   13.80    3.50
   6  10   6   36.30   14.40
  -8 -10  -6   70.69   14.30
  -8 -10  -6   86.99   15.40
   8 -10   6  103.69   17.40
   8  10   6   78.69   18.70
  -8  10  -6   84.79   16.70
 -10 -10  -6   -2.40    5.20
 -10 -10  -6    9.80    8.50
  10 -10   6   11.60    9.40
 -10  10  -6    3.90   10.60
  10  10   6    3.80   13.40
  -9 -11   6   27.10   11.70
  -9 -11   6   57.09   15.40
   9 -11  -6   43.20   13.20
  -9 -11   6   48.70    8.10
  -9  11   6   28.70   14.00
   9  11  -6   73.29   14.20
   9  11  -6   44.10   12.30
  -9  11   6   30.00    9.70
  -7 -11   6   28.60   11.80
  -7 -11   6   60.49   14.90
  -7 -11   6   21.30    6.90
   7 -11  -6   39.20   11.90
  -7  11   6   42.50   11.90
  -7  11   6   34.60   11.60
   7  11  -6   52.69   12.90
   5 -11  -6   24.50    8.90
   5 -11  -6   13.30    6.40
  -5 -11   6   14.00    5.70
  -5 -11   6   18.60   10.90
  -5 -11   6   20.50    9.10
   5  11  -6   10.20    5.30
   5  11  -6   14.30    8.50
  -5  11   6   14.30    8.20
  -5  11   6   17.30    5.00
  -5  11   6   20.10    5.10
   3 -11  -6   80.99   12.60
   3 -11  -6   64.59    8.90
  -3 -11   6   48.80    9.30
  -3 -11   6   62.09    8.00
  -3 -11   6   46.20   11.30
   3  11  -6   85.09   14.40
  -3  11   6   51.89    8.00
   3  11  -6   63.19   12.20
  -3  11   6   40.30   10.60
   3  11  -6   53.19    6.80
  -1 -11   6  280.17   18.90
  -1 -11   6  268.87   17.90
   1 -11  -6  299.97   16.80
   1 -11  -6  273.17   16.60
  -1 -11   6  281.77   12.00
   1 -11  -6  295.97   21.50
   1  11  -6  250.37   18.60
   1  11  -6  248.68   16.90
   1  11  -6  266.57   13.50
  -1  11   6  264.37   21.80
  -1 -11  -6   45.70    7.00
  -1 -11  -6   58.29   12.90
  -1 -11  -6   35.50    8.40
   1 -11   6   45.30    8.80
   1  11   6   37.10   12.60
  -1  11  -6   33.80    9.10
  -1  11  -6   39.80    7.70
   3 -11   6   17.80    5.60
  -3 -11  -6   20.90    7.60
  -3 -11  -6   20.60    7.90
  -3  11  -6   26.80    5.80
  -3  11  -6   32.00    8.30
   3  11   6   20.10   12.20
  -3  11  -6   15.30    6.60
  -5 -11  -6   55.79   12.40
   5 -11   6   55.89    7.30
  -5 -11  -6   40.70   10.60
   5  11   6   26.00   12.40
  -5  11  -6   39.40   10.00
  -5  11  -6   48.50    6.20
  -5  11  -6   43.80    5.60
  -7 -11  -6   30.50    9.80
   7 -11   6   30.60   10.40
  -7 -11  -6   37.00   11.60
  -7  11  -6   37.60    5.50
  -7  11  -6   37.10    5.20
   7  11   6   64.79   17.40
  -7  11  -6   30.60   11.40
  -9 -11  -6   74.89   15.60
   9 -11   6   54.39   14.70
  -9 -11  -6   23.30   12.60
  -9  11  -6   34.00   12.90
   9  11   6   50.89   18.40
  10 -12  -6  -18.40    8.10
 -10 -12   6    9.80   11.80
 -10 -12   6    2.60    7.10
 -10 -12   6   13.80    8.90
  10  12  -6   20.60    9.40
 -10  12   6  -12.00    7.90
  -8 -12   6   72.59   10.90
  -8 -12   6  103.79   19.30
   8 -12  -6   62.59   16.10
  -8 -12   6   83.49   19.00
   8  12  -6   71.89   13.50
  -8  12   6  121.39   22.30
  -8  12   6   96.59   17.10
   8  12  -6   80.49   14.80
  -6 -12   6   12.00    7.70
   6 -12  -6   -2.90    6.80
  -6 -12   6    0.20    4.20
  -6 -12   6   -4.80    6.40
  -6  12   6    6.00    3.90
  -6  12   6    4.40    3.30
   6  12  -6    3.10    6.70
   6  12  -6    1.90    5.40
  -6  12   6   17.90    9.60
  -6  12   6    1.90    6.90
  -4 -12   6  104.69   17.70
   4 -12  -6  135.69   23.90
   4 -12  -6   88.59   14.40
  -4 -12   6   92.69   15.30
  -4 -12   6  115.79   14.50
   4  12  -6   87.89    9.20
  -4  12   6  108.49   16.80
   4  12  -6  106.79   15.50
  -4  12   6   79.29    8.30
  -4  12   6  114.69   10.00
  -2 -12   6   -4.90    4.90
  -2 -12   6    3.20    4.00
  -2 -12   6    6.20    6.30
   2 -12  -6   -1.10    4.20
   2 -12  -6    5.00    7.00
   2 -12  -6    8.80    6.40
  -2  12   6   -1.00    6.80
   2  12  -6   12.80    7.40
   2  12  -6   -0.80    3.70
   0 -12  -6  144.29   13.00
   0 -12  -6  130.89   11.70
   0 -12  -6  143.09   16.20
   0 -12   6  134.69   13.30
   0  12  -6  145.89   14.90
   0  12   6  119.89   18.60
   0  12  -6  132.29   11.30
  -2 -12  -6   -1.70    2.70
  -2 -12  -6    2.40    5.80
   2 -12   6    3.90    5.70
  -2 -12  -6    8.00    7.00
   2  12   6    7.60   10.50
  -2  12  -6   11.50    6.40
  -2  12  -6    6.60    3.70
  -2  12  -6    8.40    5.70
  -4 -12  -6   22.20    8.70
  -4 -12  -6   13.10    7.70
   4 -12   6   18.50    5.30
  -4  12  -6   18.50    5.10
  -4  12  -6    6.50    7.50
   4  12   6   37.00   16.40
   6 -12   6   11.80    8.30
  -6 -12  -6   32.60    9.70
  -6 -12  -6   15.60    9.10
   6 -12   6   30.70    4.80
  -6  12  -6   17.00    5.00
  -6  12  -6   35.00    6.10
  -6  12  -6   21.50    9.50
   6  12   6   18.10   13.30
  -8 -12  -6    3.00    7.00
   8 -12   6   19.40   10.80
  -8 -12  -6   36.70   12.20
  -8  12  -6   28.60    4.80
  -8  12  -6   15.90    4.30
  -8  12  -6   29.00   11.90
   8  12   6   28.30   15.00
  10 -12   6    0.30    9.10
 -10 -12  -6   -1.30    8.80
 -10 -12  -6   -1.10    6.10
 -10  12  -6   -8.60    9.10
  10  12   6    4.00   11.50
   9 -13  -6   -2.30    7.40
  -9 -13   6    0.00    7.90
  -9 -13   6   -8.50   10.10
  -9 -13   6   -1.30    4.90
  -9  13   6  -15.30    6.80
   9  13  -6  -13.30    6.50
  -9  13   6    3.20    9.10
  -7 -13   6   17.50   11.10
   7 -13  -6   -0.40    6.60
  -7 -13   6    2.80    5.30
  -7 -13   6    0.60    7.00
   7  13  -6    3.90    8.00
   7  13  -6    1.20    7.60
  -7  13   6   25.60   12.80
  -7  13   6   12.50    9.10
  -5 -13   6    2.20    4.40
  -5 -13   6   -8.10    5.80
   5 -13  -6   20.40    9.80
   5 -13  -6   -2.50    7.40
  -5 -13   6   13.30    7.80
   5  13  -6    5.40    5.20
  -5  13   6    7.80    4.20
  -5  13   6    3.60    3.70
   5  13  -6    8.60    6.60
  -5  13   6    6.90    7.90
  -3 -13   6   41.40    7.50
   3 -13  -6   47.00    7.90
  -3 -13   6   37.70   10.30
  -3 -13   6   55.29   11.80
   3 -13  -6   51.09   11.00
   3 -13  -6   25.00    8.20
   3  13  -6   26.10    9.00
  -3  13   6   42.60    7.30
   3  13  -6   41.90   10.50
   3  13  -6   24.70    6.20
  -3  13   6   55.29   13.20
   1 -13  -6   59.79   10.30
  -1 -13   6   52.29    7.00
  -1 -13   6   41.60    9.80
   1 -13  -6   33.30    7.70
   1 -13  -6   59.09   13.30
  -1 -13   6   33.80    8.50
   1  13  -6   50.89   10.80
  -1  13   6   54.79   13.20
   1  13  -6   55.29   12.10
  -1 -13  -6   79.09   12.00
   1 -13   6   84.39    6.90
  -1 -13  -6   68.89   13.60
   1 -13   6   80.79   11.50
  -1 -13  -6   98.69    9.30
   1  13   6  106.59   19.70
  -1  13  -6   92.59   10.50
  -1  13  -6   68.19   10.90
  -1  13  -6  103.09   15.20
  -3 -13  -6   46.10   12.00
   3 -13   6   36.00    3.60
  -3 -13  -6   35.70    9.80
   3 -13   6   38.60    7.30
  -3  13  -6   47.90    8.40
   3  13   6   50.99   18.50
  -3  13  -6   54.09   10.40
  -3  13  -6   21.50    9.20
   5 -13   6   28.70    4.70
  -5 -13  -6   27.50   10.90
  -5 -13  -6   26.00    9.70
   5 -13   6   10.20    7.40
  -5  13  -6   23.50    5.50
  -5  13  -6   48.40   11.10
   5  13   6    4.50   12.80
  -7 -13  -6   57.59   14.70
  -7 -13  -6   31.10   10.40
   7 -13   6   26.10   10.20
  -7  13  -6   54.69    7.60
   7  13   6   46.80   16.20
  -7  13  -6   44.50    7.00
  -7  13  -6   30.30   11.60
  -9 -13  -6    7.00    7.00
   9 -13   6   -1.80    9.20
  -9 -13  -6    5.10    7.00
  -9  13  -6    4.00    9.50
   9  13   6  -20.10   11.50
  -8 -14   6    3.90    5.60
  -8  14   6   17.30   10.20
  -8  14   6   -0.40    7.70
   8  14  -6    5.60    8.30
  -6 -14   6   56.49   15.70
  -6 -14   6   54.19    9.70
  -6 -14   6   77.89   15.20
   6 -14  -6   51.29   13.10
   6  14  -6   69.39   14.10
  -6  14   6   68.59   16.20
  -6  14   6   76.99   16.00
   6  14  -6   64.39   10.60
   4 -14  -6   35.30   11.90
  -4 -14   6   39.30   10.80
  -4 -14   6   19.60    9.30
  -4 -14   6   23.90    6.80
   4 -14  -6   35.50    9.90
  -4  14   6   20.70    5.40
  -4  14   6   39.50    6.00
   4  14  -6   23.20    8.90
   4  14  -6   27.70   14.20
  -4  14   6   26.00   11.40
   2 -14  -6   13.50    5.50
   2 -14  -6    6.20    6.80
   2 -14  -6   18.10    5.00
  -2 -14   6   19.30    9.00
  -2 -14   6    7.10    4.80
   2 -14  -6   18.30    8.50
  -2 -14   6   10.00    6.80
   2  14  -6   13.80    8.30
   2  14  -6   21.70    6.40
   0 -14  -6  143.69   12.70
   0 -14   6  130.09   13.70
   0 -14  -6  120.49   12.90
   0 -14  -6  142.09   17.90
   0 -14   6  143.69    9.90
   0  14   6  129.39   23.60
   0  14  -6  133.69   12.20
   0  14  -6  202.88   31.80
   0  14  -6  141.29   15.70
  -2 -14  -6   25.90    5.20
  -2 -14  -6   20.90   10.50
  -2 -14  -6   23.30    9.20
   2 -14   6   15.40    6.00
  -2  14  -6   18.40    7.80
   2  14   6   23.20   12.30
  -2  14  -6   15.90    8.40
  -2  14  -6   14.50    5.40
  -4 -14  -6   38.80   11.50
   4 -14   6   53.19   13.70
   4 -14   6   37.80    4.20
  -4 -14  -6   28.20   12.80
   4 -14   6   44.10    7.00
   4  14   6   45.40   15.60
  -4  14  -6   49.60   11.30
  -4  14  -6   60.79    9.60
  -6 -14  -6   -7.10    6.50
   6 -14   6   26.50   10.80
   6 -14   6    8.70    3.80
  -6 -14  -6    2.00    6.90
  -6  14  -6   -2.40    9.00
   6  14   6    2.80   11.30
  -6  14  -6    1.50    4.10
  -6  14  -6   10.10    4.90
  -8 -14  -6   18.90    8.80
   8 -14   6    2.60    9.70
  -8 -14  -6   11.00   10.70
   8  14   6    5.40   23.60
  -8  14  -6    8.50    4.30
  -8  14  -6    0.90    9.30
  -8  14  -6    3.80    3.50
  -9 -15   6    8.50   10.10
  -9 -15   6    4.20    5.30
   9 -15  -6   18.10   11.10
  -9  15   6    3.60    9.80
   9  15  -6    1.70    6.50
  -9  15   6   -5.40    8.30
  -7 -15   6   41.90    9.10
  -7 -15   6   26.60   13.50
   7 -15  -6   49.99   13.60
   7  15  -6   44.80   11.70
  -7  15   6   47.40   14.30
   7  15  -6   44.60   10.30
  -7  15   6   55.49   14.20
  -5 -15   6   21.00    7.10
  -5 -15   6   33.40   12.50
   5 -15  -6   30.20   10.50
   5 -15  -6   25.30   10.30
   5  15  -6   11.20    7.00
   5  15  -6   19.00    8.50
  -5  15   6   27.90   10.90
   3 -15  -6   45.40   12.90
   3 -15  -6   39.30   10.80
  -3 -15   6   52.59   12.90
   3 -15  -6   35.70    9.90
   3 -15  -6   48.60   10.50
  -3 -15   6   44.80    8.70
  -3  15   6   40.30    7.10
   3  15  -6   44.00   11.90
  -3  15   6   23.50   11.70
   3  15  -6   35.70    8.40
   1 -15  -6   57.99   12.10
   1 -15  -6   70.49    7.90
  -1 -15   6   62.69    9.10
  -1 -15   6  109.69   13.20
   1 -15  -6   78.39   11.40
   1 -15  -6   91.29   13.10
   1  15  -6   71.99   12.00
   1  15  -6   90.79   14.80
  -1  15   6   68.69   15.10
   1  15  -6   78.69   11.50
  -1 -15  -6   14.30    6.80
  -1 -15  -6    9.50    6.50
   1 -15   6    7.40    6.10
  -1 -15  -6    0.00    4.10
   1 -15   6   11.40    4.10
  -1  15  -6   16.80    6.70
   1  15   6   15.70   11.80
  -1  15  -6    6.40    4.90
  -1  15  -6    2.90    5.80
  -3 -15  -6   84.69   13.90
   3 -15   6   57.59    6.40
   3 -15   6   65.19    9.50
  -3 -15  -6   65.79   14.70
  -3  15  -6   91.09   14.90
   3  15   6   61.19   19.20
  -3  15  -6   51.79    9.40
   5 -15   6   35.80    5.40
  -5 -15  -6   30.20    9.60
   5 -15   6   42.40   12.90
  -5 -15  -6   28.50   11.40
  -5  15  -6   39.40    8.20
   5  15   6   26.20   14.20
  -5  15  -6   28.80   11.50
  -7 -15  -6   28.40   10.40
   7 -15   6   29.00    5.20
   7 -15   6   17.10   11.10
  -7 -15  -6   29.10   11.20
  -7  15  -6   21.50   11.20
   7  15   6   12.80   11.50
  -7  15  -6   20.50    7.60
  -7  15  -6   13.30    5.30
  -9 -15  -6    4.80    8.40
  -9 -15  -6   -1.90    7.40
   9 -15   6   21.90    7.90
   9 -15   6    7.90   11.10
  -9  15  -6  -13.00    9.00
   9  15   6   11.30   16.60
   8 -16  -6   24.60   12.60
  -8 -16   6    1.50    4.80
  -8 -16   6    0.00    9.10
  -8  16   6    5.20    9.20
   8  16  -6   -2.70    6.00
  -8  16   6  -19.00    9.40
  -6 -16   6   51.89   13.40
   6 -16  -6  102.49   17.80
  -6 -16   6   72.49   11.60
   6  16  -6   85.39   14.50
   6  16  -6   73.49   11.90
  -6  16   6  111.59   21.30
  -6  16   6   78.49   16.40
   4 -16  -6   55.99    9.00
  -4 -16   6   44.00    9.40
  -4 -16   6   32.30   11.70
   4 -16  -6   54.29   15.20
   4 -16  -6   72.39   14.90
   4  16  -6   57.49   12.50
  -4  16   6   46.90    6.10
   4  16  -6   47.00    9.70
  -4  16   6   73.99   15.80
  -4  16   6   59.29    8.00
   2 -16  -6   12.30    5.10
   2 -16  -6   33.10    7.90
  -2 -16   6   41.80    8.20
   2 -16  -6   16.60    8.60
   2 -16  -6    3.10    8.00
   2  16  -6   19.00    6.90
  -2  16   6    6.50    9.90
   2  16  -6   32.80    9.90
  -2  16   6   22.60    6.30
   0 -16  -6   44.90   10.10
   0 -16   6   48.70    7.90
   0 -16  -6   44.30    8.80
   0 -16  -6   60.19   13.30
   0 -16   6   38.80    9.70
   0  16   6   40.70   14.00
   0  16  -6   51.99   10.00
   0  16  -6   49.70   13.50
   0  16  -6   42.50   10.80
  -2 -16  -6  207.58   21.20
  -2 -16  -6  179.78   11.90
   2 -16   6  183.38   11.10
   2 -16   6  193.98   14.30
  -2 -16  -6  208.58   22.20
   2  16   6  192.08   24.20
  -2  16  -6  166.88   18.20
  -2  16  -6  159.18   15.20
  -2  16  -6  180.08   16.90
  -4 -16  -6   23.30   10.20
   4 -16   6   22.90    5.10
  -4 -16  -6   18.50   10.10
   4 -16   6   21.70    9.50
   4  16   6   18.60   14.40
  -4  16  -6   27.00   10.60
  -4  16  -6   21.40    7.10
   6 -16   6    5.20    9.00
   6 -16   6   -1.30    3.50
  -6 -16  -6   -6.40    4.50
  -6 -16  -6    5.70    7.20
  -6  16  -6   -0.70    4.10
  -6  16  -6    1.00    9.30
  -6  16  -6    7.50    5.00
   6  16   6  -26.90   10.40
  -8 -16  -6    9.70    8.60
   8 -16   6    0.20   10.40
  -8 -16  -6    7.40    9.10
   8 -16   6    8.50    5.70
  -8  16  -6    6.90    4.80
  -8  16  -6   12.30    5.40
   8  16   6    9.20   13.00
  -8  16  -6   -3.80    9.20
  -7 -17   6   17.50    7.10
  -7 -17   6    5.70   10.80
   7 -17  -6   -2.40    9.90
  -7  17   6   17.40    9.50
   7  17  -6    7.10    8.10
  -7  17   6   24.50   12.50
   5 -17  -6   13.50    9.30
   5 -17  -6   19.20    9.20
  -5 -17   6   13.30    9.60
  -5 -17   6   35.50    8.30
   5  17  -6   16.90    8.10
  -5  17   6   43.60   13.50
   5  17  -6   17.70    8.50
  -3 -17   6   11.30    9.40
   3 -17  -6   18.00   11.20
   3 -17  -6   25.90    7.70
  -3 -17   6   22.70    7.20
   3 -17  -6   27.70   10.40
  -3  17   6   20.20   10.20
   3  17  -6   14.90    7.30
   3  17  -6   10.70    7.70
  -3  17   6   21.50    5.80
   1 -17  -6   20.60    9.60
  -1 -17   6    5.10    7.40
   1 -17  -6   14.90    6.10
   1 -17  -6    2.60    3.90
  -1 -17   6    1.00    4.50
   1 -17  -6   -3.80    5.30
   1  17  -6   16.10    6.80
  -1  17   6   -6.50    7.20
   1  17  -6   11.50    7.90
   1 -17   6   38.20    9.00
  -1 -17  -6   61.59   13.60
  -1 -17  -6   54.69    9.40
   1 -17   6   48.60    8.20
  -1 -17  -6   57.59   11.60
  -1  17  -6   50.09   10.60
  -1  17  -6   52.99   11.70
  -1  17  -6   56.99   13.60
   1  17   6   53.59   16.70
   3 -17   6   13.20    7.90
  -3 -17  -6    5.70    8.70
  -3 -17  -6   15.50    9.40
  -3  17  -6   18.60    7.10
   3  17   6    6.90   11.60
  -3  17  -6   17.00    9.00
   5 -17   6   62.29   16.00
  -5 -17  -6   73.69   16.00
  -5 -17  -6   76.39   15.80
   5 -17   6   67.29   11.00
   5  17   6   81.49   20.60
  -5  17  -6   58.39   14.10
  -5  17  -6   83.29   12.70
  -7 -17  -6   24.80   10.80
   7 -17   6   39.60    7.60
   7 -17   6   10.20   11.10
  -7  17  -6   43.20    8.70
  -7  17  -6   28.60    7.20
  -7  17  -6   16.20   11.30
   7  17   6   25.50   18.20
  -6 -18   6   -2.00    7.70
   6 -18  -6   -6.90    8.30
  -6 -18   6    2.00    5.70
   6  18  -6   -3.00    6.10
  -6  18   6    5.90   11.10
   4 -18  -6   13.80    8.60
   4 -18  -6   17.70    9.80
  -4 -18   6   15.30    6.90
   4 -18  -6    6.30    5.10
  -4 -18   6    7.10    7.90
  -4  18   6   10.10    9.90
   4  18  -6   -1.50    6.00
   4  18  -6   -0.80    6.70
   2 -18  -6  117.69   11.60
   2 -18  -6  105.89   11.50
  -2 -18   6  118.09   12.20
  -2 -18   6  100.29   16.30
   2 -18  -6   82.69   16.10
   2 -18  -6  149.59   17.00
   2  18  -6  105.09   16.60
   2  18  -6   97.39   14.10
  -2  18   6  123.49   22.60
  -2  18   6  112.09   10.50
   0 -18  -6   57.89   11.70
   0 -18  -6   33.80   13.60
   0 -18   6   56.59   10.80
   0 -18   6   44.00    8.70
   0 -18  -6   60.09   10.90
   0  18  -6   74.09   13.20
   0  18  -6   55.69   12.70
   0  18   6   63.09   16.70
   2 -18   6   11.00    5.60
  -2 -18  -6   29.30    9.30
  -2 -18  -6   15.00    9.50
   2 -18   6   17.50    6.30
  -2  18  -6   -1.30    7.20
   2  18   6   12.20   12.00
   4 -18   6   43.60   13.10
  -4 -18  -6   31.80   11.30
   4 -18   6   34.40    7.30
  -4 -18  -6   32.80   10.80
  -4  18  -6   20.30    9.40
   4  18   6   32.80   16.20
  -4  18  -6   40.90    9.70
  -6 -18  -6    1.60    8.00
   6 -18   6   -3.90    4.90
   6 -18   6  -13.70    6.90
  -6 -18  -6   -0.20    6.10
   6  18   6    0.50   14.00
  -6  18  -6    2.10    5.20
   5 -19  -6   -3.00    7.60
  -5 -19   6    6.70    6.90
   5  19  -6   -1.20    8.00
  -5  19   6   -0.70    9.90
   5  19  -6   13.50    7.30
   3 -19  -6   48.80    9.00
  -3 -19   6   62.09   12.80
   3 -19  -6   50.29   15.30
   3 -19  -6   51.09   12.80
  -3 -19   6   52.69   10.00
   3  19  -6   62.29   14.10
   3  19  -6   61.09   11.70
  -3  19   6   55.79   15.60
   1 -19  -6   53.49    8.20
   1 -19  -6   52.79   10.90
  -1 -19   6   35.40   10.70
   1 -19  -6   33.50   10.00
  -1 -19   6   40.50    8.40
   1 -19  -6   53.09   13.90
  -1  19   6   31.30   13.30
   1  19  -6   30.50   10.90
  -1  19   6   44.80    9.80
   1 -19   6   10.60    6.60
  -1 -19  -6   16.30    7.40
  -1 -19  -6   26.50   11.20
   1 -19   6   20.70    7.00
  -1 -19  -6    5.70    7.00
   1  19   6   14.10   11.50
  -1  19  -6   33.80   10.70
  -3 -19  -6   33.60   11.70
  -3 -19  -6   42.20   11.80
   3 -19   6   24.60   11.00
   3 -19   6   46.90    8.50
   3  19   6   32.00   15.70
  -3  19  -6   39.10   10.90
   5 -19   6   12.90   11.00
   5 -19   6   23.40    6.90
  -5 -19  -6   20.00   15.00
  -5 -19  -6   34.60   11.50
   5  19   6   40.00   16.50
  -5  19  -6   17.30   11.00
  -6 -20   6    4.00    6.40
   4 -20  -6    0.40    8.20
  -4 -20   6   10.70    6.40
  -4 -20   6    5.50    9.30
  -4  20   6   15.20   11.70
   4  20  -6   -6.60    7.40
   4  20  -6   14.10    8.10
   2 -20  -6   21.40   12.30
   2 -20  -6   -1.40    7.80
  -2 -20   6   21.90    8.70
   2 -20  -6   21.40    6.80
   2  20  -6   24.60   10.30
   2  20  -6   22.70    8.70
   0 -20  -6   38.70   10.30
   0 -20   6   28.90    9.90
   0 -20   6   49.20   10.40
   0 -20  -6   44.10   12.50
   0 -20  -6   56.29   11.80
   0  20  -6   47.70   12.80
   0  20   6   24.20   13.00
  -2 -20  -6   23.30    9.60
  -2 -20  -6   12.30   12.90
   2 -20   6   44.40    8.70
   2 -20   6   31.70   12.40
  -2  20  -6   23.60    9.80
   2  20   6   36.00   26.00
   4 -20   6   26.70   11.40
  -4 -20  -6   10.90    8.60
  -4 -20  -6    5.50    9.00
   4 -20   6    3.80    5.80
  -4  20  -6   -6.00    8.30
   4  20   6    0.30   10.50
  -3 -21   6   19.90    8.30
  -3 -21   6   27.10   10.70
   3 -21  -6   24.00   11.10
  -3  21   6   -5.00    9.50
   3  21  -6   14.30   10.30
   3  21  -6   11.60    9.00
   1 -21  -6    4.10    9.40
   1 -21  -6    4.20    7.20
  -1 -21   6    5.00    6.00
  -1 -21   6   -2.90    7.20
   1  21  -6   -4.00    6.00
  -1  21   6   -4.90    9.30
   1  21  -6    8.40    9.00
  -1 -21  -6   -1.40    9.90
  -1 -21  -6   18.80    8.90
   1 -21   6   15.60    9.00
  -1  21  -6   -5.60    7.60
   1  21   6   18.80   13.00
  -3 -21  -6   16.30    8.00
  -3 -21  -6   17.20   11.40
   3 -21   6    3.90    9.00
  -3  21  -6   32.00   11.90
   3  21   6   37.70   16.70
   2 -22  -6   33.60   11.50
  -2 -22   6   24.90   10.20
  -2 -22   6   24.20    8.40
  -2  22   6   31.40   14.20
   2  22  -6   49.20   13.90
   0 -22  -6   11.70    7.00
   0 -22   6    1.30    5.90
   0 -22  -6    3.80    7.60
   0 -22   6    6.40    7.00
   0 -22   6   15.60    9.80
   0 -22  -6    2.30    9.30
   0  22  -6    8.80    9.60
   0  22   6    7.80   10.80
   2 -22   6   27.60   11.80
   2 -22   6    6.30    6.20
  -2 -22  -6   -5.10    7.00
  -2 -22  -6   -6.30    7.30
  -2  22  -6   18.10   10.60
   2  22   6   19.40   12.60
 -12   0   7   11.70   10.10
 -12   0   7    5.40    7.90
  12   0  -7    2.20   10.70
 -10   0   7   -4.90    7.00
 -10   0   7  -13.00    7.80
  10   0  -7   -5.40    8.00
   8   0  -7   -5.00    6.20
  -8   0   7   -4.80    3.90
  -8   0   7   -0.40    6.90
  -8   0   7    0.70    4.80
  -8   0   7   -7.80    5.40
  -6   0   7  -10.20    4.20
  -6   0   7   -5.00    3.60
  -6   0   7    1.30    3.60
   6   0  -7   -1.50    6.20
  -6   0   7    6.90    6.70
  -4   0   7   -3.50    4.70
  -4   0   7   -1.20    3.90
  -4   0   7    1.60    4.20
   4   0  -7    7.50    6.50
  -4   0   7    4.10    2.70
   2   0  -7    2.60    2.10
  -2   0   7    4.30    3.60
   2   0  -7    1.70    5.10
  -2   0   7    1.60    4.10
  -2   0   7    0.50    2.10
   0   0  -7   -2.50    3.80
   0   0  -7    5.20    4.60
   0   0   7    3.00    4.40
   2   0   7   -1.70    4.10
  -2   0  -7    2.10    4.50
  -2   0  -7    0.20    3.30
  -4   0  -7    4.20    3.50
  -4   0  -7   -6.90    3.50
  -6   0  -7    1.30    2.20
  -6   0  -7   -3.20    4.50
   6   0   7   -4.80    3.10
  -8   0  -7    2.40    3.20
  -8   0  -7   -4.90    3.90
   8   0   7    5.60    7.20
  10   0   7    0.30    8.10
 -10   0  -7    3.30    6.60
  10   0   7   -7.60    7.30
 -10   0  -7    4.30    4.20
 -10   0  -7   -2.30    4.10
  11  -1  -7  119.89   26.50
 -11  -1   7  107.69   22.20
 -11  -1   7  139.69   20.40
  11   1  -7  118.19   18.70
 -11   1   7  141.59   19.50
 -11   1   7  135.09   16.70
 -11   1   7  127.49   23.20
  11   1  -7   91.99   18.80
   9  -1  -7   76.39   16.80
  -9  -1   7  112.09   16.60
  -9  -1   7  135.39   13.20
  -9  -1   7  109.69    9.80
  -9  -1   7  122.19   22.00
  -9   1   7  103.89    8.90
  -9   1   7  111.19   13.30
  -9   1   7  108.49   15.60
  -9   1   7  100.39   17.60
   9   1  -7   91.89   16.60
   7  -1  -7   94.79   17.00
  -7  -1   7  105.99    9.50
  -7  -1   7  116.39   14.30
  -7  -1   7  105.29   10.30
   7   1  -7  117.59   17.70
  -7   1   7   98.69   13.90
  -7   1   7  107.79    9.70
  -7   1   7   99.19   18.10
  -5  -1   7   58.89    8.00
  -5  -1   7   54.89    5.80
   5  -1  -7   58.29   11.90
  -5  -1   7   80.29   12.50
  -5  -1   7   59.59   10.50
   5   1  -7   49.00   11.20
  -5   1   7   65.09    7.30
  -5   1   7   64.39   12.40
  -5   1   7   64.49   11.40
  -5   1   7   61.19    8.10
  -3  -1   7  247.18   11.90
  -3  -1   7  239.68   16.40
  -3  -1   7  246.98    6.10
  -3  -1   7  254.07   16.70
   3  -1  -7  245.98   17.70
  -3   1   7  262.87   17.00
   3   1  -7  262.27   18.30
  -3   1   7  230.88    9.80
   3   1  -7  237.28   15.40
  -3   1   7  236.08   15.50
  -1  -1   7  309.07    9.00
  -1  -1   7  327.87   15.30
   1  -1  -7  298.57   19.50
  -1  -1   7  317.47   10.70
   1  -1  -7  331.67   17.10
   1   1  -7  310.37   17.60
  -1   1   7  286.57   15.00
  -1   1   7  312.67   13.70
   1  -1   7   -2.80    3.70
  -1  -1  -7    5.40    4.10
  -1   1  -7    1.00    4.10
  -1   1  -7   -0.30    4.20
   1   1   7    0.70    5.00
  -3  -1  -7  290.57   17.10
  -3  -1  -7  250.07   12.40
  -3  -1  -7  284.47   10.70
  -3   1  -7  278.37   16.20
  -3   1  -7  289.67   14.70
  -5  -1  -7  154.18    8.50
   5  -1   7  121.09   10.40
  -5  -1  -7  136.49   13.70
   5   1   7  147.89    9.60
  -5   1  -7  146.89   15.60
   5   1   7  143.09   16.40
  -5   1  -7  127.69   12.10
   7  -1   7  132.69   11.20
  -7  -1  -7  132.99   13.90
  -7  -1  -7  142.19   10.10
   7   1   7  139.49   20.60
  -7   1  -7  134.09    7.00
  -7   1  -7  144.19   13.30
   7   1   7  122.29    9.60
  -7   1  -7  140.39    7.40
  -7   1  -7  101.99   16.10
   9  -1   7    7.90    5.70
  -9  -1  -7    9.00    4.60
  -9  -1  -7   10.70    6.30
   9   1   7   -4.10    3.90
  -9   1  -7    0.40    3.10
   9   1   7    3.40    8.70
  -9   1  -7    3.90    3.60
 -11  -1  -7    0.80    6.10
 -11  -1  -7   10.50    8.80
 -11  -1  -7   13.40    5.30
  11  -1   7   24.80   11.90
 -11   1  -7    8.50    4.20
 -11   1  -7   19.50    8.80
 -11   1  -7   12.50    5.40
  11   1   7    2.10   10.60
  12  -2  -7   -1.50    9.80
 -12  -2   7   48.80   17.60
 -12  -2   7   20.40   12.70
 -12   2   7   -5.70   19.40
 -12   2   7   27.10   12.60
 -12   2   7   11.00    8.40
  12   2  -7   38.80   14.10
  10  -2  -7    7.00    9.00
 -10  -2   7   20.00    5.50
 -10  -2   7   22.70   10.70
 -10  -2   7   26.50   10.70
  10   2  -7   19.70    9.00
  10   2  -7   27.60   11.10
 -10   2   7   15.10    8.50
 -10   2   7   -0.60    9.50
 -10   2   7   13.50    8.70
  -8  -2   7   11.90    5.20
   8  -2  -7    3.00    8.00
  -8  -2   7    7.50    7.70
  -8  -2   7   11.50    7.20
  -8   2   7   -6.00    5.80
  -8   2   7    6.40    4.00
   8   2  -7   15.50   10.00
  -8   2   7   12.70    8.70
  -8   2   7   15.10    6.00
  -6  -2   7   54.29   11.30
  -6  -2   7   27.90    8.50
  -6  -2   7   46.50    6.30
   6  -2  -7   28.60   10.80
  -6  -2   7   40.40    7.30
  -6   2   7   27.20    9.20
  -6   2   7   42.10    7.30
  -6   2   7   46.00    9.40
  -6   2   7   37.10    7.30
   6   2  -7   43.70   11.00
  -4  -2   7  262.17   17.60
  -4  -2   7  241.18   17.50
  -4  -2   7  251.37   12.70
   4  -2  -7  238.18   18.30
  -4   2   7  228.18   11.50
  -4   2   7  236.28   15.60
  -4   2   7  231.58   13.00
  -4   2   7  217.18   17.30
   4   2  -7  253.77   19.30
  -2  -2   7   86.19   10.50
  -2  -2   7   84.49    9.10
   2  -2  -7   71.99   18.40
  -2   2   7   75.39    9.40
  -2   2   7   82.09    7.40
   2   2  -7   86.89   12.20
   2   2  -7   78.19    8.50
   0  -2   7   13.50    4.20
   0  -2  -7   23.20    6.30
   0   2  -7   16.50    6.00
   0   2   7   19.90    6.80
  -2  -2  -7   64.39    6.50
  -2  -2  -7   72.99   10.40
  -2  -2  -7   57.79    7.00
  -2   2  -7   55.29    8.50
  -2   2  -7   57.19    8.70
   2   2   7   73.99   11.40
  -4  -2  -7  123.89    8.30
  -4  -2  -7  139.99    8.20
  -4  -2  -7  123.99   12.50
   4   2   7  131.29   15.30
  -4   2  -7  119.79   11.50
  -4   2  -7  121.29   13.50
  -4   2  -7  131.49   10.80
   6  -2   7  101.19   10.50
  -6  -2  -7   91.89    8.30
  -6  -2  -7  103.79   14.10
  -6   2  -7   96.69   11.30
   6   2   7   76.39    6.90
  -6   2  -7   85.79   14.40
   6   2   7  101.19   16.40
   8  -2   7   10.70    5.70
  -8  -2  -7    7.50    4.50
   8   2   7    8.40    2.40
   8   2   7    8.80    4.20
  -8   2  -7    4.30    5.20
  -8   2  -7    5.60    2.70
  -8   2  -7   15.10   10.00
   8   2   7    7.40    9.90
 -10  -2  -7   31.70    7.90
 -10  -2  -7   32.90   10.30
  10  -2   7   32.70    8.80
 -10   2  -7   33.40    5.90
 -10   2  -7   31.20    5.60
 -10   2  -7   26.60   13.20
  10   2   7   36.80   14.30
 -10   2  -7   24.70    8.70
 -11  -3   7   35.70   12.30
  11  -3  -7   23.60   12.40
 -11  -3   7   10.00    9.70
  11   3  -7   10.50   10.40
 -11   3   7   20.40   10.10
 -11   3   7    8.60    8.50
 -11   3   7   22.50   11.10
  11   3  -7   33.70   11.60
  -9  -3   7  124.99   18.70
  -9  -3   7  112.39   10.20
   9  -3  -7   98.39   18.10
  -9  -3   7  118.49   20.30
   9   3  -7  138.19   21.00
  -9   3   7  121.79   14.60
  -9   3   7  120.79    8.80
  -9   3   7  121.59   20.30
   9   3  -7  124.49   13.50
  -9   3   7  112.09   13.10
  -7  -3   7  319.37   23.10
  -7  -3   7  304.37   16.00
  -7  -3   7  335.67   25.20
  -7   3   7  322.87   24.60
   7   3  -7  316.77   24.20
   7   3  -7  309.07   14.90
  -7   3   7  316.17   15.40
  -7   3   7  317.67   19.70
  -7   3   7  320.77   18.10
  -5  -3   7  833.22   33.10
  -5  -3   7  849.02   25.60
  -5  -3   7  870.21   35.80
   5   3  -7  780.12   17.40
  -5   3   7  875.61   36.30
  -5   3   7  874.21   25.80
   5   3  -7  874.41   35.30
  -5   3   7  839.52   29.60
[truncated: 254,120 more chars]
