# Supplementary material for: Crystal structure and Hirshfeld surface analysis of 6-amino-8-(2,6-di­chloro­phen­yl)-1,3,4,8-tetra­hydro-2H-pyrido[1,2-a]pyrimidine-7,9-dicarbo­nitrile
Source: Acta Crystallogr E Crystallogr Commun. 2021 Apr 9;77(Pt 5):516–21. doi: 10.1107/S2056989021003583 (PMC8100256; doi:10.1107/S2056989021003583)
Supplement: Supplementary file 2 [file e-77-00516-Isup2.hkl]

data_I                                                                          
_shelx_title ' T332 in Cc'                                                      
_shelx_refln_list_code          4                                               
_shelx_F_calc_maximum      233.26                                               
_exptl_crystal_F_000       712.00                                               
_reflns_d_resolution_high  0.6600                                               
                                                                                
loop_                                                                           
 _space_group_symop_operation_xyz                                               
 'x, y, z'                                                                      
 'x, -y, z+1/2'                                                                 
 'x+1/2, y+1/2, z'                                                              
 'x+1/2, -y+1/2, z+1/2'                                                         
                                                                                
_cell_length_a     8.6598                                                       
_cell_length_b    16.0275                                                       
_cell_length_c    11.6590                                                       
_cell_angle_alpha  90.000                                                       
_cell_angle_beta   90.736                                                       
_cell_angle_gamma  90.000                                                       
                                                                                
_shelx_F_squared_multiplier     1.000                                           
                                                                                
loop_                                                                           
 _refln_index_h                                                                 
 _refln_index_k                                                                 
 _refln_index_l                                                                 
 _refln_F_squared_calc                                                          
 _refln_F_squared_meas                                                          
 _refln_F_squared_sigma                                                         
 _refln_observed_status                                                         
  -3   1 -17        194.15        140.18        41.56 o                         
  -1   1 -17        287.47        272.21        53.14 o                         
   1   1 -17         20.86         74.63        40.39 o                         
   3   1 -17        169.41        123.14        42.25 o                         
  -2   2 -17         64.15         -2.10        50.97 o                         
   0   2 -17         24.39         15.27        46.55 o                         
   2   2 -17         30.45        105.47        42.36 o                         
  -1   3 -17         14.94         48.11        50.19 o                         
   1   3 -17        202.76        224.61        48.92 o                         
   3   3 -17         68.64         78.01        40.47 o                         
  -2   4 -17         15.95        105.02        38.57 o                         
   0   4 -17         16.36         48.89        34.20 o                         
   2   4 -17          3.95          8.51        81.66 o                         
  -1   5 -17        106.49         51.67        42.91 o                         
   1   5 -17          1.72         59.70        37.91 o                         
   0   6 -17         12.15         31.77        61.64 o                         
  -4   0 -16        144.60         42.09        90.50 o                         
  -2   0 -16        280.45        330.76        69.18 o                         
   0   0 -16        242.26        291.22        63.98 o                         
   2   0 -16        488.51        583.54        98.31 o                         
   4   0 -16        143.54        168.00        64.50 o                         
  -5   1 -16        116.06         64.63        30.94 o                         
  -3   1 -16        240.49        264.52        62.19 o                         
  -1   1 -16        278.67        317.57        51.99 o                         
   1   1 -16         24.62         49.82        37.71 o                         
   3   1 -16        276.94        343.35        71.04 o                         
   5   1 -16         78.52         51.04        76.98 o                         
  -4   2 -16        139.63        161.28        41.25 o                         
  -2   2 -16        300.57        293.14        46.23 o                         
   0   2 -16        322.45        365.63        84.52 o                         
   2   2 -16         70.37        146.47        54.61 o                         
   4   2 -16         24.84         19.71        29.83 o                         
  -5   3 -16          7.18         26.29        30.74 o                         
  -3   3 -16         18.16         27.29        23.01 o                         
  -1   3 -16        129.38         72.68        33.25 o                         
   1   3 -16        465.45        566.54       129.25 o                         
   3   3 -16         10.27          8.62        39.79 o                         
   5   3 -16         66.65         17.03        33.08 o                         
  -4   4 -16        187.74        177.64        40.28 o                         
  -2   4 -16        195.67        171.64        34.78 o                         
   0   4 -16        164.02        222.69        44.50 o                         
   2   4 -16        136.01         79.07        35.05 o                         
   4   4 -16        128.54        154.35        48.11 o                         
  -3   5 -16         31.29         74.13        36.15 o                         
  -1   5 -16         23.75         51.18        26.58 o                         
   1   5 -16         89.51         45.06        44.99 o                         
   3   5 -16        523.01        476.43       121.97 o                         
  -4   6 -16         36.92         26.31        67.88 o                         
  -2   6 -16        138.00         71.00        84.52 o                         
   0   6 -16         46.45         12.36        41.87 o                         
   2   6 -16        329.52        279.81        88.40 o                         
   4   6 -16         27.06          8.10        64.50 o                         
  -3   7 -16         11.20        -28.73        28.73 o                         
  -1   7 -16        158.72        154.50        32.93 o                         
   1   7 -16        176.99        124.79        65.54 o                         
   3   7 -16        190.75        122.65        50.90 o                         
  -2   8 -16         11.89         37.76        35.37 o                         
   0   8 -16        231.64        263.56        51.67 o                         
   2   8 -16        461.40        386.63        82.70 o                         
  -1   9 -16        168.00        203.26        94.38 o                         
   1   9 -16        221.80        227.19       122.21 o                         
   0  10 -16        491.85        541.98       113.65 o                         
  -5   1 -15         20.89        -16.56        21.81 o                         
  -3   1 -15         72.30         92.63        29.66 o                         
  -1   1 -15        471.40        389.67        98.31 o                         
   1   1 -15        367.57        383.99        57.73 o                         
   3   1 -15        223.02        253.15        51.61 o                         
   5   1 -15        469.24        597.86        74.48 o                         
   7   1 -15        420.11        436.91        68.11 o                         
  -6   2 -15         36.26         40.62        29.25 o                         
  -4   2 -15         68.96         76.98        30.53 o                         
  -2   2 -15         67.72        104.87        25.58 o                         
   0   2 -15        184.89        189.46        53.83 o                         
   2   2 -15        213.03        189.59        59.04 o                         
   4   2 -15         14.47        -28.08        67.10 o                         
   6   2 -15        113.94         72.65        38.21 o                         
  -5   3 -15         53.82        101.95        50.45 o                         
  -3   3 -15        135.09         99.13        28.39 o                         
  -1   3 -15        118.38        147.26        29.81 o                         
   1   3 -15         83.67        126.29        38.77 o                         
   3   3 -15        801.06        904.50        98.83 o                         
   5   3 -15        195.19        215.62        67.59 o                         
  -6   4 -15         16.84        -15.08        40.05 o                         
  -4   4 -15         22.00         25.95        46.03 o                         
  -2   4 -15        106.36        130.76        28.55 o                         
   0   4 -15        703.78        703.66        66.79 o                         
   2   4 -15         73.03         42.51        32.51 o                         
   4   4 -15        222.02        231.83        52.41 o                         
   6   4 -15          6.01        -21.39        23.86 o                         
  -5   5 -15        173.22        167.45        42.06 o                         
  -3   5 -15        202.77        180.62        35.71 o                         
  -1   5 -15         40.88         53.59        25.78 o                         
   1   5 -15        825.99        988.26        74.81 o                         
   3   5 -15        245.50        323.19        53.72 o                         
   5   5 -15        289.51        349.76        61.37 o                         
  -4   6 -15         42.81         37.70        41.35 o                         
  -2   6 -15         62.33         73.00        32.17 o                         
   0   6 -15        204.59        269.57        38.98 o                         
   2   6 -15        375.81        290.56        51.09 o                         
   4   6 -15         37.10        -23.10        29.46 o                         
   6   6 -15        252.96        194.33        51.54 o                         
  -5   7 -15         67.51        103.49        90.50 o                         
  -3   7 -15         24.59         31.38        29.73 o                         
  -1   7 -15         64.73         45.58        32.62 o                         
   1   7 -15        549.19        628.27       125.09 o                         
   3   7 -15        189.99        151.19        41.28 o                         
   5   7 -15        342.06        344.37        75.94 o                         
  -4   8 -15          8.06         -5.62        39.79 o                         
  -2   8 -15        189.72        147.75        42.99 o                         
   0   8 -15        286.40        324.21        45.93 o                         
   2   8 -15         51.06         17.82        34.59 o                         
   4   8 -15         49.26         48.37        56.17 o                         
  -3   9 -15          0.38         19.77        41.61 o                         
  -1   9 -15        356.33        337.14        50.46 o                         
   1   9 -15        299.49        256.44        48.59 o                         
   3   9 -15        421.72        565.75        76.18 o                         
   5   9 -15        157.28         90.71        42.91 o                         
  -4  10 -15         95.74         72.62        24.63 o                         
  -2  10 -15         35.98        116.12        36.77 o                         
   0  10 -15        167.07        181.59        47.81 o                         
   2  10 -15         18.66          4.11        35.89 o                         
   4  10 -15        191.85        217.82        63.43 o                         
  -3  11 -15         42.90         74.05        26.21 o                         
  -1  11 -15        206.39        221.49        95.42 o                         
   1  11 -15         98.37        144.06        73.86 o                         
   3  11 -15         14.46        -49.67        49.67 o                         
  -2  12 -15        276.55        260.93        39.47 o                         
   0  12 -15        142.02        120.42        48.89 o                         
   2  12 -15         50.86         29.13        47.33 o                         
  -6   0 -14        151.93        135.24        53.57 o                         
  -4   0 -14        105.04        118.02        58.52 o                         
  -2   0 -14        181.63        155.83        44.56 o                         
   0   0 -14       1329.94       1569.10       123.27 o                         
   2   0 -14        819.07        909.10        99.35 o                         
   4   0 -14        543.30        550.77        97.27 o                         
   6   0 -14        141.21        136.80        65.02 o                         
   8   0 -14        227.91          1.04        68.66 o                         
  -7   1 -14         93.79         72.93        37.26 o                         
  -5   1 -14        190.94        130.60        24.11 o                         
  -3   1 -14        230.62        220.87        48.42 o                         
  -1   1 -14         22.31         42.18        28.20 o                         
   1   1 -14        109.89        170.24        40.86 o                         
   3   1 -14         66.00        131.94        39.64 o                         
   5   1 -14         54.80         -8.17        26.88 o                         
   7   1 -14         55.57         71.65        41.07 o                         
  -6   2 -14         15.58         86.94        40.49 o                         
  -4   2 -14        127.28        149.31        24.81 o                         
  -2   2 -14        521.52        579.71        49.38 o                         
   0   2 -14         13.74        -26.28        60.34 o                         
   2   2 -14        267.21        247.94        46.71 o                         
   4   2 -14        182.30        242.34        52.16 o                         
   6   2 -14        268.02        233.72        54.91 o                         
   8   2 -14          4.70         79.45        45.51 o                         
  -7   3 -14          0.08         34.00        31.08 o                         
  -5   3 -14         85.26         74.13        36.35 o                         
  -3   3 -14        426.63        421.63        41.37 o                         
  -1   3 -14        158.42        238.82        47.28 o                         
   1   3 -14        133.30        107.03        55.39 o                         
   3   3 -14         53.97         64.93        32.77 o                         
   5   3 -14         84.55         77.85        71.52 o                         
   7   3 -14          3.47        -19.37        29.77 o                         
  -6   4 -14         16.07        -12.97        37.71 o                         
  -4   4 -14        201.42        175.99        29.41 o                         
  -2   4 -14        273.30        340.72        39.74 o                         
   0   4 -14        370.30        402.36        47.77 o                         
   2   4 -14        148.90        100.27        38.80 o                         
   4   4 -14         32.20          0.60        25.08 o                         
   6   4 -14         53.05         91.54        54.61 o                         
  -7   5 -14         55.59         52.53        46.81 o                         
  -5   5 -14        268.74        250.05        68.37 o                         
  -3   5 -14        170.46        176.04        30.51 o                         
  -1   5 -14        162.00         82.33        30.07 o                         
   1   5 -14        227.86        209.48        43.85 o                         
   3   5 -14        128.48         50.34        35.85 o                         
   5   5 -14        174.32        272.50        70.22 o                         
   7   5 -14         33.93         48.44        42.65 o                         
  -6   6 -14        102.00        118.07        53.57 o                         
  -4   6 -14        241.81        267.30        46.34 o                         
  -2   6 -14        526.31        591.27        61.44 o                         
   0   6 -14        299.68        328.74        42.69 o                         
   2   6 -14         16.34         11.11        25.19 o                         
   4   6 -14        257.53        323.65        79.29 o                         
   6   6 -14         33.64         18.59        37.97 o                         
  -5   7 -14         49.92        -17.75        25.49 o                         
  -3   7 -14        105.87        156.31        40.94 o                         
  -1   7 -14        258.55        328.86        39.20 o                         
   1   7 -14        279.60        301.94        49.42 o                         
   3   7 -14        229.09        195.67        48.89 o                         
   5   7 -14        100.87         72.84        37.01 o                         
   7   7 -14        112.51        132.13        57.22 o                         
  -6   8 -14          6.10        -10.83        26.27 o                         
  -4   8 -14        177.64        167.70        41.35 o                         
  -2   8 -14        567.24        505.25        45.19 o                         
   0   8 -14        136.66        161.93        59.00 o                         
   2   8 -14        824.61       1013.73        78.28 o                         
   4   8 -14         58.97         93.03        37.17 o                         
   6   8 -14        107.84         79.33        43.60 o                         
  -5   9 -14         87.39        109.21        39.23 o                         
  -3   9 -14         27.42          4.92        22.50 o                         
  -1   9 -14        337.59        435.33        44.62 o                         
   1   9 -14        141.77        138.47        32.03 o                         
   3   9 -14        485.53        528.93        93.10 o                         
   5   9 -14         19.93        -28.36        28.36 o                         
  -4  10 -14        126.61        130.49        32.24 o                         
  -2  10 -14        235.10        314.26        86.84 o                         
   0  10 -14        675.88        721.83        87.26 o                         
   2  10 -14        118.07         77.97        41.54 o                         
   4  10 -14        248.66        334.46        58.87 o                         
   6  10 -14          8.16         50.84        39.27 o                         
  -5  11 -14        147.12        177.80        33.90 o                         
  -3  11 -14        475.73        549.78        50.92 o                         
  -1  11 -14        247.61        182.07        68.77 o                         
   1  11 -14        143.15        107.58        30.92 o                         
   3  11 -14         11.52          4.66        31.24 o                         
   5  11 -14         47.83         64.97        36.99 o                         
  -4  12 -14        166.04        188.93        37.50 o                         
  -2  12 -14        202.15        235.26        50.71 o                         
   0  12 -14         74.51         39.79        34.88 o                         
   2  12 -14        111.21        120.11        42.74 o                         
   4  12 -14         60.54         92.85        42.49 o                         
  -3  13 -14        262.70        215.66        42.48 o                         
  -1  13 -14         63.79         19.50        23.59 o                         
   1  13 -14         20.95         -5.55        65.54 o                         
   3  13 -14         15.95        -26.37        30.48 o                         
  -2  14 -14         88.65         78.71        30.95 o                         
   0  14 -14          2.61        -19.12        19.12 o                         
   2  14 -14        118.80         96.22        49.67 o                         
  -7   1 -13        562.75        459.61        61.42 o                         
  -5   1 -13        452.82        472.99        36.01 o                         
  -3   1 -13        350.00        414.42        35.23 o                         
  -1   1 -13        267.37        281.76        35.56 o                         
   1   1 -13        461.00        451.22       116.77 o                         
   3   1 -13        452.04        546.39        64.63 o                         
   5   1 -13         55.65         40.03        76.72 o                         
   7   1 -13         53.33         92.24        42.71 o                         
  -8   2 -13         27.15         67.62        53.57 o                         
  -6   2 -13         60.92         36.25        37.97 o                         
  -4   2 -13        272.59        242.56        27.95 o                         
  -2   2 -13        727.71        658.40        45.52 o                         
   0   2 -13        540.47        527.22        84.26 o                         
   2   2 -13        229.62        258.81        56.41 o                         
   4   2 -13        365.07        356.00        54.62 o                         
   6   2 -13        101.64         82.10        39.87 o                         
   8   2 -13         24.51        -29.91        29.91 o                         
  -7   3 -13         44.40        -30.17        30.17 o                         
  -5   3 -13        648.59        646.27        46.85 o                         
  -3   3 -13        105.69        142.58        30.98 o                         
  -1   3 -13        406.54        459.81        53.31 o                         
   1   3 -13         30.05          0.09        24.44 o                         
   3   3 -13        210.43        191.31        43.57 o                         
   5   3 -13        368.38        344.33       145.09 o                         
   7   3 -13         80.76          7.71        35.46 o                         
  -8   4 -13         56.41        152.81        43.28 o                         
  -6   4 -13         26.19         47.39        31.12 o                         
  -4   4 -13        256.48        283.62        50.16 o                         
  -2   4 -13        319.98        383.05        59.04 o                         
   0   4 -13        484.17        461.42        44.77 o                         
   2   4 -13        950.01        842.93        72.54 o                         
   4   4 -13        111.19        139.48        40.26 o                         
   6   4 -13        220.30        249.72        72.79 o                         
   8   4 -13          5.11         -7.91        30.77 o                         
  -7   5 -13        258.09        300.40        50.50 o                         
  -5   5 -13         68.18          0.51        81.14 o                         
  -3   5 -13        655.02        658.80        62.55 o                         
  -1   5 -13        140.90         94.52        26.32 o                         
   1   5 -13        218.74        234.69        66.81 o                         
   3   5 -13        173.14        225.68        46.32 o                         
   5   5 -13        179.89        142.47        47.97 o                         
   7   5 -13        252.25        261.25        57.74 o                         
  -8   6 -13         31.05         29.65        45.77 o                         
  -6   6 -13         70.05         87.90        27.05 o                         
  -4   6 -13         40.39         18.80        16.00 o                         
  -2   6 -13         82.89         72.93        28.42 o                         
   0   6 -13        238.85        257.59        54.20 o                         
   2   6 -13         57.45         41.98        31.21 o                         
   4   6 -13        445.74        430.53        60.68 o                         
   6   6 -13         86.03        113.56        69.18 o                         
   8   6 -13         15.01        -31.97        31.97 o                         
  -7   7 -13         47.81         20.89        45.25 o                         
  -5   7 -13        197.10        202.03        39.76 o                         
  -3   7 -13         73.92         81.39        23.36 o                         
  -1   7 -13        245.35        237.43        33.41 o                         
   1   7 -13        461.09        458.10        45.49 o                         
   3   7 -13         16.69         32.84        29.40 o                         
   5   7 -13         61.70         39.08        44.73 o                         
   7   7 -13         49.67         55.08        37.80 o                         
  -6   8 -13         98.81        154.72        33.67 o                         
  -4   8 -13        166.36        192.15        30.67 o                         
  -2   8 -13        221.49        288.78        29.61 o                         
   0   8 -13        205.07        240.16        34.24 o                         
   2   8 -13        128.99        150.92        39.01 o                         
   4   8 -13         17.06        -18.50        25.72 o                         
   6   8 -13         38.68        114.43        55.65 o                         
  -7   9 -13        262.12        290.26        68.63 o                         
  -5   9 -13        313.35        317.67        82.35 o                         
  -3   9 -13         55.63         88.47        24.54 o                         
  -1   9 -13         18.61        -17.85        20.80 o                         
   1   9 -13        240.44        154.02        36.90 o                         
   3   9 -13         91.20         82.57        66.84 o                         
   5   9 -13        116.75         56.29        55.91 o                         
   7   9 -13        133.80        184.69        45.81 o                         
  -6  10 -13         78.48         57.27        23.18 o                         
  -4  10 -13         91.20         61.63        49.93 o                         
  -2  10 -13        255.47        265.70        37.76 o                         
   0  10 -13         46.08         23.59        16.16 o                         
   2  10 -13        233.60        249.93        41.11 o                         
   4  10 -13         44.55         22.40        29.92 o                         
   6  10 -13        308.95        268.94        76.95 o                         
  -5  11 -13        238.50        301.94        40.09 o                         
  -3  11 -13         44.20         64.81        23.85 o                         
  -1  11 -13         94.55        128.20        27.10 o                         
   1  11 -13         62.77         76.89        23.81 o                         
   3  11 -13        395.18        339.43        57.15 o                         
   5  11 -13         47.05         47.21        38.74 o                         
  -4  12 -13         74.95         80.92        23.19 o                         
  -2  12 -13         62.43         19.71        28.21 o                         
   0  12 -13        341.98        311.79        34.26 o                         
   2  12 -13         19.72         43.72        31.41 o                         
   4  12 -13        479.89        473.01        64.87 o                         
   6  12 -13        345.48        307.93        60.49 o                         
  -5  13 -13        560.67        467.07        50.34 o                         
  -3  13 -13        478.25        526.57        56.11 o                         
  -1  13 -13         26.85         16.15        23.57 o                         
   1  13 -13         86.49        113.01        21.02 o                         
   3  13 -13         92.46         58.72        47.33 o                         
   5  13 -13        360.90        378.96        64.76 o                         
  -4  14 -13        773.79        760.18        63.57 o                         
  -2  14 -13         96.17         30.76        23.02 o                         
   0  14 -13         40.94         45.07        33.43 o                         
   2  14 -13        253.87        248.21        36.33 o                         
   4  14 -13         74.28        101.43        66.58 o                         
  -3  15 -13        115.94         48.36        28.52 o                         
  -1  15 -13        142.38        134.71        59.83 o                         
   1  15 -13          5.19         14.76        28.23 o                         
   3  15 -13         20.11         11.43        32.54 o                         
   0  16 -13         94.85         65.06        21.03 o                         
   2  16 -13         70.56         76.15        29.75 o                         
  -8   0 -12         72.09         52.01        46.81 o                         
  -6   0 -12        162.41         69.70        37.97 o                         
  -4   0 -12        314.39        319.70        42.91 o                         
  -2   0 -12        687.25        785.06        59.92 o                         
   0   0 -12       1074.02       1272.67       101.95 o                         
   2   0 -12        639.36        574.18        86.34 o                         
   4   0 -12       1298.18       1213.90       119.63 o                         
   6   0 -12        211.03        241.86        66.58 o                         
   8   0 -12        229.40        287.58        83.22 o                         
  -9   1 -12          1.58         11.44        37.97 o                         
  -7   1 -12        500.24        602.05       105.07 o                         
  -5   1 -12        176.64        212.59        23.59 o                         
  -3   1 -12        167.88        169.74        28.45 o                         
  -1   1 -12        172.30        176.60        29.12 o                         
   1   1 -12        172.66        163.27        38.37 o                         
   3   1 -12         29.34         44.46        46.81 o                         
   5   1 -12        117.70        133.96        40.63 o                         
   7   1 -12         98.90         78.10        36.27 o                         
   9   1 -12         76.31         54.19        40.82 o                         
  -8   2 -12          7.28         -6.42        26.45 o                         
  -6   2 -12        126.05        105.39        35.65 o                         
  -4   2 -12         20.71         12.70        13.51 o                         
  -2   2 -12        910.65        912.21        42.14 o                         
   0   2 -12        535.28        557.65        48.08 o                         
   2   2 -12        532.24        536.58        66.32 o                         
   4   2 -12        364.45        404.21        55.91 o                         
   6   2 -12        579.48        524.76        69.88 o                         
   8   2 -12        256.12        163.94        70.22 o                         
  -9   3 -12         64.65         70.84        37.88 o                         
  -7   3 -12        126.05         85.79        32.43 o                         
  -5   3 -12        247.65        273.42        26.47 o                         
  -3   3 -12         12.77          4.46        14.20 o                         
  -1   3 -12         66.24         70.54        21.66 o                         
   1   3 -12         64.69         62.32        34.33 o                         
   3   3 -12        350.88        341.98        93.34 o                         
   5   3 -12         48.96         23.67        33.10 o                         
   7   3 -12        102.28        153.56        45.96 o                         
   9   3 -12        131.57        131.53        56.69 o                         
  -8   4 -12         81.49         92.24        38.75 o                         
  -6   4 -12        215.78        216.44        89.96 o                         
  -4   4 -12        686.34        674.03        36.86 o                         
  -2   4 -12        158.63        211.33        28.94 o                         
   0   4 -12        388.94        344.72        42.06 o                         
   2   4 -12         27.83         27.54        26.94 o                         
   4   4 -12        116.65        182.68        42.43 o                         
   6   4 -12        290.35        297.18        54.33 o                         
   8   4 -12        210.76        148.31        72.04 o                         
  -9   5 -12        173.52        184.40        53.57 o                         
  -7   5 -12         50.11         59.07        17.48 o                         
  -5   5 -12        154.60        164.96        22.89 o                         
  -3   5 -12         69.12         62.77        17.89 o                         
  -1   5 -12        421.07        341.05        50.52 o                         
   1   5 -12        500.95        546.24        53.73 o                         
   3   5 -12         21.75         10.69        24.19 o                         
   5   5 -12        119.75        142.10        41.32 o                         
   7   5 -12         59.05         51.67        43.95 o                         
   9   5 -12          9.35         -9.06        33.12 o                         
  -8   6 -12         20.16          8.32        16.67 o                         
  -6   6 -12        112.13        185.23        50.97 o                         
  -4   6 -12        627.93        663.83        35.98 o                         
  -2   6 -12        444.63        446.95        41.50 o                         
   0   6 -12        206.90        197.10        29.10 o                         
   2   6 -12        218.55        191.15        40.75 o                         
   4   6 -12        280.47        314.61        53.30 o                         
   6   6 -12        441.89        383.61        69.44 o                         
   8   6 -12        106.55        113.45        38.51 o                         
  -7   7 -12        165.44        187.79        36.73 o                         
  -5   7 -12        141.43        174.95        34.28 o                         
  -3   7 -12        269.27        304.16        26.52 o                         
  -1   7 -12        141.46        150.09        22.29 o                         
   1   7 -12         58.83         76.37        23.15 o                         
   3   7 -12       1057.81        957.96        57.56 o                         
   5   7 -12         15.32         30.71        36.93 o                         
  -8   8 -12        240.95        295.37        38.51 o                         
  -6   8 -12         86.38         93.21        25.58 o                         
  -4   8 -12          7.02          6.39        15.29 o                         
  -2   8 -12        245.72        268.76        31.52 o                         
   0   8 -12         76.25         83.08        18.96 o                         
   2   8 -12        258.97        289.48        36.88 o                         
   4   8 -12        515.71        529.03        69.61 o                         
   6   8 -12        147.55        143.68        54.87 o                         
   8   8 -12         92.23        100.43        42.49 o                         
  -7   9 -12         73.50         86.57        26.46 o                         
  -5   9 -12        287.33        316.81        34.26 o                         
  -3   9 -12         74.38         57.56        23.95 o                         
  -1   9 -12        433.21        433.31        35.81 o                         
   1   9 -12        187.48        193.38        23.37 o                         
   3   9 -12         88.14         46.59        29.73 o                         
   5   9 -12        853.07        846.13        86.98 o                         
   7   9 -12         55.65         99.13        38.40 o                         
  -6  10 -12        345.00        333.15        42.44 o                         
  -4  10 -12         76.94        134.62        29.50 o                         
  -2  10 -12        197.38        205.32        30.25 o                         
   0  10 -12        391.11        484.37        40.00 o                         
   2  10 -12        115.22         81.73        22.54 o                         
   4  10 -12        407.85        463.50        63.79 o                         
   6  10 -12         75.17        -29.70        29.92 o                         
   8  10 -12         55.06         35.89        63.20 o                         
  -7  11 -12        489.14        607.74        53.40 o                         
  -5  11 -12        249.24        245.72        39.28 o                         
  -3  11 -12        693.75        758.36        46.26 o                         
  -1  11 -12        259.38        333.93        33.23 o                         
   1  11 -12          5.99         25.89        14.53 o                         
   3  11 -12        315.10        357.24        55.60 o                         
   5  11 -12        156.44        193.73        44.96 o                         
   7  11 -12        189.04        201.92        51.67 o                         
  -6  12 -12         62.55         66.17        24.42 o                         
  -4  12 -12         63.50         50.88        21.01 o                         
  -2  12 -12        273.76        239.22        28.57 o                         
   0  12 -12          3.10        -12.71        12.71 o                         
   2  12 -12        202.44        246.18        33.48 o                         
   4  12 -12        134.46        101.97        34.93 o                         
   6  12 -12          2.47         49.62        35.36 o                         
  -5  13 -12        334.63        294.73        42.81 o                         
  -3  13 -12        532.38        527.67        44.05 o                         
  -1  13 -12        206.77        264.87        43.38 o                         
   1  13 -12         27.27         19.68        16.49 o                         
   3  13 -12         77.70         53.49        33.21 o                         
   5  13 -12         86.08         50.27        34.51 o                         
  -4  14 -12        128.80        174.47        30.00 o                         
  -2  14 -12        107.91        115.48        37.10 o                         
   0  14 -12        122.24        142.54        22.88 o                         
   2  14 -12         39.50         37.12        21.53 o                         
   4  14 -12         21.61         50.12        55.65 o                         
   6  14 -12         28.42         19.68        49.15 o                         
  -5  15 -12         35.43         46.22        28.68 o                         
  -3  15 -12        489.17        546.79        50.47 o                         
  -1  15 -12          4.57         -7.94        14.99 o                         
   1  15 -12        228.98        278.33        34.24 o                         
   3  15 -12         48.44         36.69        25.16 o                         
   5  15 -12        875.14        891.04        91.58 o                         
  -4  16 -12        192.17        247.02        65.69 o                         
  -2  16 -12          0.50        -18.45        21.76 o                         
   0  16 -12         50.19         71.02        28.86 o                         
   2  16 -12         78.47         58.99        23.83 o                         
   4  16 -12         83.90         79.91        38.00 o                         
  -1  17 -12        307.84        286.67        31.31 o                         
   1  17 -12         11.04         66.08        31.67 o                         
  -9   1 -11        275.82        344.03        50.93 o                         
  -7   1 -11          4.74         19.54        23.09 o                         
  -5   1 -11        168.10        168.14        21.39 o                         
  -3   1 -11        384.18        407.18        30.29 o                         
  -1   1 -11       1166.57       1124.67        47.15 o                         
   1   1 -11         30.69          9.71        22.60 o                         
   3   1 -11        378.52        415.15        87.90 o                         
   5   1 -11        675.11        574.09        68.59 o                         
   7   1 -11        491.36        529.97        68.80 o                         
   9   1 -11        147.89         87.56        54.09 o                         
 -10   2 -11         95.35         64.87        34.35 o                         
  -8   2 -11         17.90         25.17        27.73 o                         
  -6   2 -11         39.59         32.58        41.35 o                         
  -4   2 -11        352.54        335.87        29.47 o                         
  -2   2 -11         66.55         48.92        16.17 o                         
   0   2 -11         92.19         82.29        22.84 o                         
   2   2 -11       1110.45       1043.54        67.80 o                         
   4   2 -11        232.36        154.17        39.54 o                         
   6   2 -11         23.33          2.57        30.43 o                         
   8   2 -11        143.33        104.06        45.13 o                         
  10   2 -11          2.33        -31.90        31.90 o                         
  -9   3 -11          6.86         31.73        35.37 o                         
  -7   3 -11        164.57        141.70        37.30 o                         
  -5   3 -11         76.99         87.92        17.69 o                         
  -3   3 -11        866.53        832.85        39.80 o                         
  -1   3 -11        219.29        218.23        28.78 o                         
   1   3 -11       2310.83       2212.61        75.46 o                         
   3   3 -11        541.71        572.23        72.65 o                         
   5   3 -11        482.48        492.68        73.08 o                         
   7   3 -11        390.19        346.54        62.13 o                         
   9   3 -11          4.90          6.88        36.95 o                         
  -8   4 -11        101.25        175.01        43.17 o                         
  -6   4 -11        117.30        102.91        26.25 o                         
  -4   4 -11         14.75          5.32        13.82 o                         
  -2   4 -11        341.92        346.85        29.46 o                         
   0   4 -11          7.99          5.51        17.70 o                         
   2   4 -11         34.53        -11.98        41.35 o                         
   4   4 -11        283.04        301.54        48.50 o                         
   6   4 -11        190.05        223.27        46.95 o                         
   8   4 -11          6.71         21.56        36.67 o                         
  10   4 -11         43.03         93.29        42.85 o                         
  -9   5 -11         58.99         44.31        42.64 o                         
  -7   5 -11        158.71        126.82        24.18 o                         
  -5   5 -11        334.99        324.59        36.29 o                         
  -3   5 -11        177.95        190.44        20.89 o                         
  -1   5 -11        738.00        806.50        38.79 o                         
   1   5 -11       1190.93       1071.51        55.31 o                         
   3   5 -11       1133.19       1113.08        72.35 o                         
   5   5 -11        798.60        976.41        86.34 o                         
   7   5 -11        100.24         80.21        36.36 o                         
   9   5 -11         30.69         -9.37        31.11 o                         
  -8   6 -11        276.32        240.59        46.98 o                         
  -6   6 -11         44.33         61.73        18.61 o                         
  -4   6 -11        165.88        180.63        17.61 o                         
  -2   6 -11         23.84          0.54        16.44 o                         
   0   6 -11       1191.67       1223.11        48.63 o                         
   2   6 -11        479.19        499.28        73.68 o                         
   4   6 -11        148.07         86.62        37.59 o                         
   6   6 -11        231.22        180.03       102.44 o                         
   8   6 -11         47.42         -0.52        43.17 o                         
  -9   7 -11        598.15        607.55        46.79 o                         
  -7   7 -11         67.84         71.25        25.13 o                         
  -5   7 -11         63.94         86.61        20.30 o                         
  -3   7 -11         97.47        125.10        16.79 o                         
  -1   7 -11        257.63        284.76        38.13 o                         
   1   7 -11        683.28        744.96        35.63 o                         
   3   7 -11       1356.40       1339.33        62.75 o                         
   5   7 -11         12.81         32.37        33.53 o                         
   7   7 -11         77.81         28.70        32.80 o                         
   9   7 -11        312.68        374.80        60.21 o                         
  -8   8 -11        164.08        182.02        31.76 o                         
  -6   8 -11        130.54        120.96        27.74 o                         
  -4   8 -11        114.83        120.00        24.47 o                         
  -2   8 -11        711.22        727.89        32.09 o                         
   0   8 -11        401.84        523.85        52.87 o                         
   2   8 -11        782.74        741.65        40.35 o                         
   4   8 -11        139.85        200.06        43.65 o                         
   6   8 -11          8.51         -3.85        30.37 o                         
   8   8 -11         95.59         54.74        53.57 o                         
  -7   9 -11        559.83        611.76        64.95 o                         
  -5   9 -11         93.63         89.10        22.05 o                         
  -3   9 -11        210.10        213.45        19.89 o                         
  -1   9 -11        155.14        159.96        22.59 o                         
   1   9 -11        366.87        385.35        38.96 o                         
   3   9 -11         68.98         84.49        33.52 o                         
   5   9 -11        225.82        205.48        48.34 o                         
   7   9 -11         61.63         62.62        41.09 o                         
   9   9 -11          6.69        -16.38        35.11 o                         
  -8  10 -11          7.50         19.76        32.86 o                         
  -6  10 -11         20.48        -11.26        23.58 o                         
  -4  10 -11         56.20         41.61        18.16 o                         
  -2  10 -11        208.80        170.31        20.21 o                         
   0  10 -11         84.58         73.35        19.71 o                         
   2  10 -11        257.08        246.24        30.84 o                         
   4  10 -11        463.30        553.40        66.32 o                         
   6  10 -11        200.98        155.98        44.19 o                         
   8  10 -11        124.50         53.12        63.72 o                         
  -7  11 -11          7.60         -3.57        28.34 o                         
  -5  11 -11        512.55        535.05        42.04 o                         
  -3  11 -11        511.65        520.61        41.87 o                         
  -1  11 -11        935.13       1031.70        32.23 o                         
   1  11 -11        215.52        200.38        23.70 o                         
   3  11 -11         96.93         56.15        31.99 o                         
   5  11 -11        323.98        445.91        63.21 o                         
   7  11 -11        111.18         69.88        40.37 o                         
  -6  12 -11         10.59         23.52        19.97 o                         
  -4  12 -11        119.47         85.62        27.48 o                         
  -2  12 -11        206.46        195.43        23.47 o                         
   0  12 -11        283.66        308.85        26.76 o                         
   2  12 -11        831.40        891.31        49.46 o                         
   4  12 -11        171.64        204.67        44.50 o                         
   6  12 -11        448.01        479.26        82.96 o                         
   8  12 -11        155.61        191.19        50.52 o                         
  -7  13 -11        189.27        242.25        42.88 o                         
  -5  13 -11        127.21         53.30        49.67 o                         
  -3  13 -11        205.98        262.22        31.61 o                         
  -1  13 -11        141.37        147.18        17.46 o                         
   1  13 -11        336.55        350.07        35.37 o                         
   3  13 -11        542.33        516.60        51.73 o                         
   5  13 -11        182.73        201.13        46.65 o                         
   7  13 -11        241.79        265.17        54.20 o                         
  -6  14 -11         91.93         49.16        44.93 o                         
  -4  14 -11        203.82        254.26        33.01 o                         
  -2  14 -11        106.05         96.52        16.25 o                         
   0  14 -11        149.61        196.30        24.42 o                         
   2  14 -11        343.63        346.37        37.45 o                         
   4  14 -11        150.52        124.28        81.66 o                         
   6  14 -11        101.45        106.85        46.15 o                         
  -5  15 -11        119.37        121.48        32.10 o                         
  -3  15 -11         78.16         77.69        24.79 o                         
  -1  15 -11        178.85        207.32        27.24 o                         
   1  15 -11         45.72         24.29        28.68 o                         
   3  15 -11         54.65         25.04        24.65 o                         
   5  15 -11        159.70        177.37        71.26 o                         
  -4  16 -11        106.92        142.54        34.01 o                         
  -2  16 -11         49.14         46.66        16.13 o                         
   0  16 -11         82.18         66.16        19.90 o                         
   2  16 -11         14.20          2.96        33.36 o                         
   4  16 -11         13.87         16.44        28.53 o                         
  -3  17 -11        113.94        113.98        27.98 o                         
  -1  17 -11        118.23        116.53        23.49 o                         
   1  17 -11         11.94         20.49        19.28 o                         
   3  17 -11         58.77         91.38        31.51 o                         
  -2  18 -11         31.86         34.32        19.76 o                         
   0  18 -11          4.23         37.40        29.61 o                         
   2  18 -11        100.63        102.35        27.31 o                         
 -10   0 -10         13.93        -34.85        34.85 o                         
  -8   0 -10        156.88        171.65        57.22 o                         
  -6   0 -10        343.40        354.16        62.94 o                         
  -4   0 -10        715.04        707.14        47.17 o                         
  -2   0 -10       6292.72       6038.14       178.38 o                         
   0   0 -10        187.89        155.45        33.55 o                         
   2   0 -10        233.03        250.19        58.26 o                         
   4   0 -10        108.27         48.89        41.61 o                         
   6   0 -10        376.09        289.66        71.26 o                         
   8   0 -10        330.40        459.23        94.66 o                         
  10   0 -10        342.83        192.45        81.14 o                         
  -9   1 -10         42.55         31.70        28.14 o                         
  -7   1 -10         39.54          7.79        29.65 o                         
  -5   1 -10         21.08         -5.01        18.32 o                         
  -3   1 -10         77.13         84.95        25.90 o                         
  -1   1 -10       2267.96       2219.17        79.80 o                         
   1   1 -10         41.11         34.24        23.25 o                         
   3   1 -10         46.58         71.77        29.47 o                         
   5   1 -10        389.36        322.41        50.43 o                         
   7   1 -10         96.62         72.94        57.22 o                         
   9   1 -10        114.54         54.83        36.59 o                         
 -10   2 -10        166.56        163.32        56.17 o                         
  -8   2 -10         29.90          5.11        24.57 o                         
  -6   2 -10        776.55        743.08        69.32 o                         
  -4   2 -10       1635.36       1650.64        38.84 o                         
  -2   2 -10         48.38         33.64        14.16 o                         
   0   2 -10       1564.63       1434.04        56.83 o                         
   2   2 -10        378.46        379.26        47.34 o                         
   4   2 -10        335.10        364.47        51.06 o                         
   6   2 -10         95.75         98.99        39.17 o                         
   8   2 -10        156.98        108.83        38.57 o                         
  10   2 -10         36.02          0.81        58.26 o                         
  -9   3 -10         81.62         40.73        33.03 o                         
  -7   3 -10        245.27        250.37        32.79 o                         
  -5   3 -10         59.15         50.88        14.37 o                         
  -3   3 -10        114.78        127.14        15.76 o                         
  -1   3 -10        790.67        762.98        42.20 o                         
   1   3 -10       1276.86       1416.36        59.39 o                         
   3   3 -10        779.83        663.39        59.21 o                         
   5   3 -10         77.64         20.12        90.76 o                         
   7   3 -10        209.46        224.70        48.50 o                         
   9   3 -10         33.63         22.91        37.97 o                         
 -10   4 -10        192.69        188.51        24.98 o                         
  -8   4 -10        346.84        408.82        32.75 o                         
  -6   4 -10        770.19        713.57        36.23 o                         
  -4   4 -10        426.87        431.09        23.89 o                         
  -2   4 -10        509.71        509.17        29.72 o                         
   0   4 -10        818.12        785.14        44.76 o                         
   2   4 -10         67.45         80.89        30.05 o                         
   4   4 -10         64.32         67.22        33.25 o                         
   6   4 -10        121.88        100.38        62.68 o                         
   8   4 -10        119.53         85.68        59.82 o                         
  10   4 -10         76.79         69.84        43.36 o                         
  -9   5 -10         11.14        -17.39        17.39 o                         
  -7   5 -10         67.11         56.94        20.28 o                         
  -5   5 -10         81.24         83.86        15.95 o                         
  -3   5 -10        194.74        166.67        21.19 o                         
  -1   5 -10        469.57        471.46        40.09 o                         
   1   5 -10       2110.48       1871.21        91.70 o                         
   3   5 -10        838.05        821.23        48.11 o                         
   5   5 -10        106.92         87.74        78.80 o                         
   7   5 -10         42.49         84.58        44.47 o                         
   9   5 -10        331.13        239.02        50.20 o                         
 -10   6 -10          1.14        -17.33        17.33 o                         
  -8   6 -10        643.93        621.26        39.78 o                         
  -6   6 -10        508.62        542.04        35.76 o                         
  -4   6 -10        201.30        178.64        16.05 o                         
  -2   6 -10       1072.61       1045.32        35.20 o                         
   0   6 -10        506.16        588.04        33.49 o                         
   2   6 -10        251.78        215.56        38.87 o                         
   4   6 -10         75.25         84.30        32.27 o                         
   6   6 -10        692.47        745.74        88.66 o                         
   8   6 -10         80.63          2.98        31.25 o                         
  10   6 -10        206.86        194.58        59.82 o                         
  -9   7 -10         12.92          5.73        19.82 o                         
  -7   7 -10         75.88         89.97        21.48 o                         
  -5   7 -10        602.82        612.91        43.32 o                         
  -3   7 -10         68.19         81.85        19.20 o                         
  -1   7 -10       1270.68       1223.01        48.20 o                         
   1   7 -10        609.66        624.11        30.40 o                         
   3   7 -10        990.41        963.67        55.44 o                         
   5   7 -10        501.85        473.57        58.89 o                         
   7   7 -10         66.98         58.59        34.21 o                         
   9   7 -10        223.42        270.42        87.38 o                         
  -8   8 -10         90.89        124.84        44.06 o                         
  -6   8 -10        504.42        513.43        44.33 o                         
  -4   8 -10        751.12        814.88        41.35 o                         
  -2   8 -10          8.57        -11.48        13.20 o                         
   0   8 -10       3526.98       3449.40        75.17 o                         
   2   8 -10         11.91         23.79        14.71 o                         
   4   8 -10        220.68        294.84       124.81 o                         
   6   8 -10          3.61        -26.24        26.24 o                         
   8   8 -10        525.68        597.16       115.47 o                         
  10   8 -10         71.84         40.20        41.92 o                         
  -9   9 -10         50.59         24.48        43.52 o                         
  -7   9 -10         39.11         27.68        20.79 o                         
  -5   9 -10         92.06         93.06        22.27 o                         
  -3   9 -10       1073.28        999.96        36.10 o                         
  -1   9 -10        136.85        138.53        15.43 o                         
   1   9 -10        212.91        180.38        20.89 o                         
   3   9 -10        607.35        632.35        47.97 o                         
   5   9 -10        254.93        225.12        48.72 o                         
   7   9 -10       1028.85       1068.17        83.23 o                         
   9   9 -10        158.07        140.30        43.84 o                         
  -8  10 -10        157.14        140.37        30.52 o                         
  -6  10 -10        125.45        120.35        28.64 o                         
  -4  10 -10        134.25        167.64        24.89 o                         
  -2  10 -10       1025.61       1039.37        35.98 o                         
   0  10 -10        354.17        342.94        29.61 o                         
   2  10 -10        886.41        909.08        42.03 o                         
   4  10 -10         37.88         15.13        37.97 o                         
   6  10 -10        363.92        447.71        66.79 o                         
   8  10 -10        195.47        164.79        73.34 o                         
  -7  11 -10        136.01        135.81        37.90 o                         
  -5  11 -10         57.52         52.02        20.81 o                         
  -3  11 -10        269.19        244.14        29.72 o                         
  -1  11 -10        321.33        304.52        21.20 o                         
   1  11 -10        196.26        158.19        23.10 o                         
   3  11 -10        272.25        328.86        51.65 o                         
   5  11 -10        635.02        632.47        70.43 o                         
   7  11 -10         43.53         -6.47        45.51 o                         
   9  11 -10        190.36        146.55        49.87 o                         
  -8  12 -10         14.36         14.23        20.96 o                         
  -6  12 -10         17.84         64.12        22.63 o                         
  -4  12 -10        265.10        273.99        33.93 o                         
  -2  12 -10        101.32        107.12        13.70 o                         
   0  12 -10         68.36         47.53        16.43 o                         
   2  12 -10        246.75        227.00        27.37 o                         
   4  12 -10        307.35        344.54        52.73 o                         
   6  12 -10        149.31         75.79        53.05 o                         
   8  12 -10         21.79        -11.55        26.45 o                         
  -7  13 -10         21.34          8.05        39.29 o                         
  -5  13 -10        258.20        216.62        35.49 o                         
  -3  13 -10          0.52         16.55        18.05 o                         
  -1  13 -10        193.96        186.18        20.20 o                         
   1  13 -10         78.43         50.92        19.69 o                         
   3  13 -10         96.30        115.14        30.39 o                         
   5  13 -10         61.23         38.37        36.32 o                         
   7  13 -10        118.74        116.74        40.58 o                         
  -6  14 -10        117.31        145.11        58.83 o                         
  -4  14 -10        123.58        114.45        24.53 o                         
  -2  14 -10        196.58        163.18        21.05 o                         
   0  14 -10         76.56        106.85        16.31 o                         
   2  14 -10        330.63        237.40        40.88 o                         
   4  14 -10        145.56        151.25        32.28 o                         
   6  14 -10        160.90         39.76        38.57 o                         
  -7  15 -10        254.63        184.70        39.16 o                         
  -5  15 -10         71.07         63.72        32.80 o                         
  -3  15 -10        250.77        245.60        38.99 o                         
  -1  15 -10         76.88         97.14        17.11 o                         
   1  15 -10         91.32         93.30        32.75 o                         
   3  15 -10        255.58        352.51        44.45 o                         
   5  15 -10         35.26        -26.11        26.11 o                         
   7  15 -10         62.32         23.75        30.71 o                         
  -6  16 -10          1.49         21.80        26.99 o                         
  -4  16 -10          7.24         19.20        38.49 o                         
  -2  16 -10        141.26        154.97        25.02 o                         
   0  16 -10        809.09        852.99        38.04 o                         
   2  16 -10        327.77        313.45        69.96 o                         
   4  16 -10        219.12        317.16        68.87 o                         
   6  16 -10         89.48        137.51        44.80 o                         
  -5  17 -10        148.46        133.16        30.77 o                         
  -3  17 -10        143.14        151.53        26.17 o                         
  -1  17 -10        130.91        152.01        24.79 o                         
   1  17 -10        128.37         84.11        28.83 o                         
   3  17 -10         33.88         71.44        37.19 o                         
   5  17 -10         79.44         42.49        35.99 o                         
  -4  18 -10         38.19         19.78        25.17 o                         
  -2  18 -10         62.53         90.32        21.14 o                         
   0  18 -10        105.93         87.48        32.63 o                         
   2  18 -10         93.60         22.12        35.81 o                         
   4  18 -10        121.96        108.72        59.22 o                         
  -3  19 -10         64.05         67.23        22.32 o                         
  -1  19 -10          0.05         -5.58        22.06 o                         
   1  19 -10         88.91         42.02        27.13 o                         
   3  19 -10          1.35          8.91        38.23 o                         
   0  20 -10         16.84          7.24        46.55 o                         
 -11   1  -9         20.15         71.78        42.13 o                         
  -9   1  -9         16.08         42.81        26.78 o                         
  -7   1  -9        146.97        146.43        32.14 o                         
  -5   1  -9       1036.59       1045.68        46.06 o                         
  -3   1  -9       3399.73       3398.09        67.27 o                         
  -1   1  -9       3070.69       3041.40        77.85 o                         
   1   1  -9       1380.45       1418.32        69.51 o                         
   3   1  -9       1884.47       1808.53        83.72 o                         
   5   1  -9       1476.38       1492.86       104.29 o                         
   7   1  -9        148.91        108.72        42.65 o                         
   9   1  -9        388.18        476.61        67.16 o                         
  11   1  -9         21.25        -26.20        30.86 o                         
 -10   2  -9         15.88         27.03        18.27 o                         
  -8   2  -9        351.75        322.66        26.53 o                         
  -6   2  -9        758.94        771.57        35.83 o                         
  -4   2  -9       1842.45       1839.35        40.18 o                         
  -2   2  -9       1897.38       1773.04        42.03 o                         
   0   2  -9        529.96        523.74        38.55 o                         
   2   2  -9        676.11        669.40        52.40 o                         
   4   2  -9        540.97        555.14        59.09 o                         
   6   2  -9         96.26        123.52        36.04 o                         
   8   2  -9        515.55        506.10        67.90 o                         
  10   2  -9        207.50        224.34        57.19 o                         
 -11   3  -9         12.86         23.10        18.54 o                         
  -9   3  -9         21.37         49.64        23.85 o                         
  -7   3  -9        174.89        202.51        23.35 o                         
  -5   3  -9        706.84        648.15        28.51 o                         
  -3   3  -9        199.06        175.72        21.01 o                         
  -1   3  -9       3631.54       3694.59        69.93 o                         
   1   3  -9       3063.35       2904.55        77.98 o                         
   3   3  -9       3149.29       2975.87       105.00 o                         
   5   3  -9        143.57         82.95        51.23 o                         
   7   3  -9        950.54       1008.64        78.51 o                         
   9   3  -9         52.41        101.95        38.62 o                         
  11   3  -9         89.51         73.39        42.48 o                         
 -10   4  -9        165.58        136.89        24.76 o                         
  -8   4  -9        807.14        884.52        45.57 o                         
  -6   4  -9        106.59        102.60        41.07 o                         
  -4   4  -9        710.52        679.53        24.20 o                         
  -2   4  -9        626.94        628.31        32.04 o                         
   0   4  -9       2189.49       2022.29        55.30 o                         
   2   4  -9       2135.68       2053.02        66.24 o                         
   4   4  -9         72.97         77.37        29.45 o                         
   6   4  -9         72.56         82.18        46.29 o                         
   8   4  -9        169.50        199.99        49.28 o                         
  10   4  -9        699.22        730.56        96.35 o                         
  -9   5  -9         92.65        126.07        21.64 o                         
  -7   5  -9         11.16         29.51        14.70 o                         
  -5   5  -9         72.58         53.53        19.63 o                         
  -3   5  -9        498.15        507.81        29.58 o                         
  -1   5  -9        406.42        390.97        28.13 o                         
   1   5  -9       4782.92       4615.02        75.36 o                         
   3   5  -9         28.15         39.09        17.81 o                         
   5   5  -9        816.95        849.96        66.56 o                         
   7   5  -9         22.55         26.75        63.72 o                         
   9   5  -9        325.26        455.03        95.45 o                         
  11   5  -9        146.49        141.64        50.71 o                         
 -10   6  -9         67.03         27.73        31.79 o                         
  -8   6  -9          1.41         68.44        23.79 o                         
  -6   6  -9        911.99        970.96        47.97 o                         
  -4   6  -9        108.98        123.20        17.84 o                         
  -2   6  -9        604.77        577.38        25.91 o                         
   0   6  -9        440.33        435.44        25.94 o                         
   2   6  -9        363.84        345.19        29.57 o                         
   4   6  -9        578.35        604.81        45.20 o                         
   6   6  -9        256.98        303.47        50.94 o                         
   8   6  -9        413.88        364.57        58.10 o                         
  10   6  -9         28.20         14.29        52.53 o                         
  -9   7  -9          4.38         11.06        18.25 o                         
  -7   7  -9         32.80         52.23        18.01 o                         
  -5   7  -9         75.37         67.97        17.85 o                         
  -3   7  -9       1285.45       1155.21        33.02 o                         
  -1   7  -9        585.49        584.75        24.58 o                         
   1   7  -9        544.70        573.27        29.64 o                         
   3   7  -9       1260.19       1247.32        56.47 o                         
   5   7  -9        165.10        128.04        38.00 o                         
   7   7  -9        188.07        200.84        59.56 o                         
   9   7  -9        239.68        248.55        59.53 o                         
 -10   8  -9         29.04         31.09        23.87 o                         
  -8   8  -9         29.77         62.08        38.70 o                         
  -6   8  -9         65.64         45.60        34.66 o                         
  -4   8  -9        246.23        231.04        26.93 o                         
  -2   8  -9        147.75        131.43        15.91 o                         
   0   8  -9        118.47        121.90        17.17 o                         
   2   8  -9         56.15         46.06        14.27 o                         
   4   8  -9         77.21         16.48        25.29 o                         
   6   8  -9         77.94         -1.85        26.65 o                         
   8   8  -9         24.94         34.45        33.96 o                         
  10   8  -9        101.15         27.35        38.79 o                         
  -9   9  -9        146.11        108.07        46.98 o                         
  -7   9  -9         51.37         27.35        20.72 o                         
  -5   9  -9         17.94          6.31        15.83 o                         
  -3   9  -9         66.79         42.04        12.49 o                         
  -1   9  -9        553.58        608.85        28.10 o                         
   1   9  -9        182.95        197.17        14.88 o                         
   3   9  -9        706.31        791.57        42.38 o                         
   5   9  -9        373.35        390.85        84.26 o                         
   7   9  -9        181.34        158.75        43.68 o                         
   9   9  -9        117.26        194.51        54.35 o                         
  -8  10  -9        120.24        207.01        71.26 o                         
  -6  10  -9        303.89        311.49        41.30 o                         
  -4  10  -9        553.39        592.27        39.49 o                         
  -2  10  -9        802.80        724.45        26.24 o                         
   0  10  -9        310.65        319.87        20.72 o                         
   2  10  -9        199.75        183.18        29.69 o                         
   4  10  -9        510.28        335.96        73.34 o                         
   6  10  -9        233.51        219.80        44.87 o                         
   8  10  -9        265.68        278.10        81.90 o                         
  -9  11  -9         25.35         -8.16        25.83 o                         
  -7  11  -9        156.91        111.61        31.61 o                         
  -5  11  -9        125.04        158.21        28.24 o                         
  -3  11  -9        346.71        308.63        31.50 o                         
  -1  11  -9         86.17         67.39        13.42 o                         
   1  11  -9        410.18        377.56        31.48 o                         
   3  11  -9         47.56         53.75        17.24 o                         
   5  11  -9        351.96        358.70        52.78 o                         
   7  11  -9         99.10        158.61        41.32 o                         
   9  11  -9         11.66         12.74        60.08 o                         
  -8  12  -9        206.31        154.99        41.48 o                         
  -6  12  -9        444.34        427.54        45.47 o                         
  -4  12  -9         93.96         96.78        23.42 o                         
  -2  12  -9        465.98        454.41        22.82 o                         
   0  12  -9        755.64        767.86        29.51 o                         
   2  12  -9        828.19        863.50        39.25 o                         
   4  12  -9        214.59        252.76        47.06 o                         
   6  12  -9        318.81        288.51        54.13 o                         
   8  12  -9         18.80         24.20        36.20 o                         
  -7  13  -9         23.11          4.43        21.76 o                         
  -5  13  -9        277.23        258.91        47.77 o                         
  -3  13  -9         88.68         79.08        14.05 o                         
  -1  13  -9        403.36        363.33        25.51 o                         
   1  13  -9         20.01         11.67        10.88 o                         
   3  13  -9        212.17        220.86        32.65 o                         
   5  13  -9        198.01        240.75        61.61 o                         
   7  13  -9         22.79         19.53        69.70 o                         
  -8  14  -9         84.81         42.20        39.25 o                         
  -6  14  -9         23.04          7.66        33.26 o                         
  -4  14  -9        336.96        296.91        40.97 o                         
  -2  14  -9         17.67         29.71        11.95 o                         
   0  14  -9        348.37        352.74        28.04 o                         
   2  14  -9        258.19        286.01        30.10 o                         
   4  14  -9        276.78        269.02        40.75 o                         
   6  14  -9          0.01        -35.11        35.11 o                         
   8  14  -9         89.36         78.28       123.27 o                         
  -7  15  -9         38.12         19.87        30.50 o                         
  -5  15  -9         25.05         24.20        33.77 o                         
  -3  15  -9         32.71         29.75        14.49 o                         
  -1  15  -9         73.62         53.93        14.10 o                         
   1  15  -9        373.86        392.46        32.55 o                         
   3  15  -9         83.42         77.44        30.79 o                         
   5  15  -9         14.01         18.51        29.05 o                         
   7  15  -9        160.51         30.51        58.26 o                         
  -6  16  -9         18.13         20.21        24.25 o                         
  -4  16  -9        149.17        145.68        20.25 o                         
  -2  16  -9        111.45        104.27        19.08 o                         
   0  16  -9        170.09        172.57        20.45 o                         
   2  16  -9         28.42         20.03        23.42 o                         
   4  16  -9         28.24         13.29        27.76 o                         
   6  16  -9         16.59         -7.80        42.65 o                         
  -5  17  -9         87.98         61.81        39.25 o                         
  -3  17  -9          7.67         19.03        35.75 o                         
  -1  17  -9         64.15         52.38        17.50 o                         
   1  17  -9         34.27         38.95        16.81 o                         
   3  17  -9         71.05         95.18        21.92 o                         
   5  17  -9        104.56         28.88        34.92 o                         
  -4  18  -9         27.57         57.27        17.93 o                         
  -2  18  -9        425.09        416.61        56.90 o                         
   0  18  -9        240.40        262.19        35.87 o                         
   2  18  -9        191.31        158.53        30.18 o                         
   4  18  -9        149.22         78.05        32.49 o                         
  -3  19  -9        225.89        233.40        34.65 o                         
  -1  19  -9         43.50         57.36        22.10 o                         
   1  19  -9         78.69         87.95        27.03 o                         
   3  19  -9         48.12          9.32        24.16 o                         
  -2  20  -9        229.62        295.81        67.18 o                         
   0  20  -9        118.99        107.71        38.24 o                         
   2  20  -9        258.20        198.14        51.12 o                         
 -10   0  -8        528.81        500.89        29.56 o                         
  -8   0  -8          0.87         43.17        39.01 o                         
  -6   0  -8       2014.67       2193.21       121.71 o                         
  -4   0  -8       3506.39       3418.79        91.10 o                         
  -2   0  -8       3536.51       3499.68        91.16 o                         
   0   0  -8       1237.76       1147.50        55.52 o                         
   2   0  -8       2815.63       2846.97       130.03 o                         
   4   0  -8       5967.65       5831.21       210.66 o                         
   6   0  -8        585.90        579.90        89.46 o                         
   8   0  -8        600.26        547.13        95.71 o                         
  10   0  -8        313.17        294.87        83.74 o                         
 -11   1  -8         66.45        106.88        25.53 o                         
  -9   1  -8         19.91         23.86        20.57 o                         
  -7   1  -8        401.52        382.80        30.58 o                         
  -5   1  -8       1193.22       1169.05        37.70 o                         
  -3   1  -8        457.67        493.19        21.17 o                         
  -1   1  -8        360.40        360.92        35.51 o                         
   1   1  -8       1180.35       1141.60        47.11 o                         
   3   1  -8       2533.12       2460.02        90.47 o                         
   5   1  -8       1001.54        929.26        66.66 o                         
   7   1  -8       1093.54       1098.50        75.39 o                         
   9   1  -8        131.46         59.25        45.77 o                         
  11   1  -8        129.14        183.34        46.52 o                         
 -10   2  -8         16.36         10.95        18.02 o                         
  -8   2  -8        741.72        801.33        38.54 o                         
  -6   2  -8        266.66        298.41        23.97 o                         
  -4   2  -8       3203.59       3289.19        48.99 o                         
  -2   2  -8       1007.70        979.14        42.72 o                         
   0   2  -8        147.78        122.11        21.74 o                         
   2   2  -8        908.99        853.51        54.05 o                         
   4   2  -8        691.74        665.11        45.51 o                         
   6   2  -8        658.80        565.51        86.88 o                         
   8   2  -8        130.98         91.74        26.16 o                         
  10   2  -8        190.71        285.00        42.25 o                         
 -11   3  -8          7.05         23.33        28.09 o                         
  -9   3  -8         20.96         31.65        17.79 o                         
  -7   3  -8         36.06          5.43        13.50 o                         
  -5   3  -8        461.86        532.82        31.08 o                         
  -3   3  -8       1945.44       1990.98        41.69 o                         
  -1   3  -8        341.73        388.52        22.91 o                         
   1   3  -8        178.30        237.25        30.53 o                         
   3   3  -8         37.36         42.44        28.57 o                         
   5   3  -8        196.31        172.18        39.79 o                         
   7   3  -8        250.36        246.74        27.88 o                         
   9   3  -8        300.81        244.36        48.53 o                         
  11   3  -8          5.33          6.78        34.07 o                         
 -10   4  -8         31.88         64.70        28.87 o                         
  -8   4  -8        163.26        132.25        21.53 o                         
  -6   4  -8       1355.03       1347.88        48.74 o                         
  -4   4  -8       1313.72       1211.14        29.27 o                         
  -2   4  -8        201.90        239.12        17.73 o                         
   0   4  -8        308.88        296.21        25.29 o                         
   2   4  -8        937.28        934.89        45.42 o                         
   4   4  -8        357.80        390.51        41.42 o                         
   6   4  -8        470.99        492.48        57.71 o                         
   8   4  -8        486.55        476.88        39.86 o                         
  10   4  -8        139.80        236.44        50.73 o                         
 -11   5  -8         48.16         48.36        24.05 o                         
  -9   5  -8         16.79        -14.25        19.65 o                         
  -7   5  -8        481.89        502.30        33.29 o                         
  -5   5  -8        420.63        358.27        26.13 o                         
  -3   5  -8        223.08        251.93        18.94 o                         
  -1   5  -8        543.28        499.85        24.14 o                         
   1   5  -8         69.25         87.61        20.15 o                         
   3   5  -8        284.96        287.97        40.86 o                         
   5   5  -8         50.51         35.22        27.94 o                         
   7   5  -8       1023.50        976.30       166.16 o                         
   9   5  -8         96.87        156.41        43.55 o                         
  11   5  -8         23.17          3.35        38.23 o                         
 -10   6  -8         75.33        106.95        23.83 o                         
  -8   6  -8         61.33         45.74        18.53 o                         
  -6   6  -8        658.03        795.77        38.14 o                         
  -4   6  -8        238.19        217.34        21.10 o                         
  -2   6  -8        581.90        616.49        25.38 o                         
   0   6  -8        777.83        767.01        23.72 o                         
   2   6  -8         36.92         28.31        12.28 o                         
   4   6  -8        672.32        671.44        42.95 o                         
   6   6  -8        280.43        289.12        49.08 o                         
   8   6  -8         69.55         79.25        71.26 o                         
  10   6  -8        234.52        244.60        77.73 o                         
  -9   7  -8        225.61        189.39        27.43 o                         
  -7   7  -8         42.52         21.18        30.56 o                         
  -5   7  -8        245.70        258.33        31.79 o                         
  -3   7  -8        429.77        393.69        19.19 o                         
  -1   7  -8        442.55        403.65        19.36 o                         
   1   7  -8       1172.67       1136.52        37.06 o                         
   3   7  -8        108.24        115.38        36.88 o                         
   5   7  -8       2018.14       1987.80        92.66 o                         
   7   7  -8         30.35          2.74        27.49 o                         
   9   7  -8         86.06        104.58        39.11 o                         
  11   7  -8        211.00        249.84        52.59 o                         
 -10   8  -8        127.33         99.71        44.91 o                         
  -8   8  -8        711.25        732.72        55.81 o                         
  -6   8  -8        539.30        495.24        51.39 o                         
  -4   8  -8        118.11        167.39        22.52 o                         
  -2   8  -8        696.01        647.10        21.18 o                         
   0   8  -8        364.29        336.32        23.49 o                         
   2   8  -8        552.14        572.71        29.21 o                         
   4   8  -8         10.28          3.06        18.06 o                         
   6   8  -8        427.57        372.98        52.62 o                         
   8   8  -8          8.65         17.23        29.15 o                         
  10   8  -8          3.34         45.62        35.93 o                         
  -9   9  -8         16.47          5.15        24.84 o                         
  -7   9  -8         87.80        121.23        26.62 o                         
  -5   9  -8        677.20        684.01        45.99 o                         
  -3   9  -8        369.71        316.12        28.40 o                         
  -1   9  -8        410.55        399.54        20.32 o                         
   1   9  -8        232.38        215.69        16.06 o                         
   3   9  -8       2833.06       2742.21       102.84 o                         
   5   9  -8        385.75        361.40        71.00 o                         
   7   9  -8         58.19         92.77        37.17 o                         
   9   9  -8        358.06        282.90        73.86 o                         
 -10  10  -8         77.91         60.16        29.26 o                         
  -8  10  -8        127.66        102.98        29.22 o                         
  -6  10  -8        438.76        520.90        45.05 o                         
  -4  10  -8        249.67        337.50        60.79 o                         
  -2  10  -8        137.09        136.64        14.08 o                         
   0  10  -8         61.19         84.10        14.03 o                         
   2  10  -8         66.52         58.56        10.37 o                         
   4  10  -8        325.60        371.56        36.15 o                         
   6  10  -8        134.41        146.58        38.43 o                         
   8  10  -8        163.70        242.85        49.39 o                         
  10  10  -8         33.68         57.22        54.09 o                         
  -9  11  -8          4.88          9.97        29.04 o                         
  -7  11  -8        356.74        338.31        41.94 o                         
  -5  11  -8        112.84         85.58        24.91 o                         
  -3  11  -8        447.73        426.58        31.98 o                         
  -1  11  -8         29.86         16.87         9.55 o                         
   1  11  -8       1323.17       1330.10        36.04 o                         
   3  11  -8        266.97        273.56        25.44 o                         
   5  11  -8        189.30        225.74        44.29 o                         
   7  11  -8        111.91        114.71        42.91 o                         
   9  11  -8         54.30        127.34        42.39 o                         
  -8  12  -8          2.88        -18.20        20.93 o                         
  -6  12  -8        304.54        283.52        38.76 o                         
  -4  12  -8        156.97        176.74        26.84 o                         
  -2  12  -8        236.65        221.58        17.71 o                         
   0  12  -8         96.27         87.81        15.36 o                         
   2  12  -8         20.56         26.51        10.82 o                         
   4  12  -8         43.02         37.82        34.73 o                         
   6  12  -8        118.60        119.88        37.08 o                         
   8  12  -8        107.08        188.81        62.42 o                         
  -9  13  -8         15.61         26.58        23.55 o                         
  -7  13  -8        158.42        178.55        35.17 o                         
  -5  13  -8        103.54        113.58        25.78 o                         
  -3  13  -8        214.06        184.79        20.86 o                         
  -1  13  -8        452.39        482.35        31.25 o                         
   1  13  -8        356.09        362.75        31.13 o                         
   3  13  -8         83.59         93.55        15.23 o                         
   5  13  -8        355.70        431.30        49.94 o                         
   7  13  -8        128.16         69.71        37.54 o                         
   9  13  -8         19.73        -36.67        36.67 o                         
  -8  14  -8         71.53         95.64        28.04 o                         
  -6  14  -8         20.99          8.92        21.34 o                         
  -4  14  -8        223.25        247.98        25.13 o                         
  -2  14  -8        580.78        579.25        27.51 o                         
   0  14  -8        360.35        399.92        25.82 o                         
   2  14  -8        179.79        186.97        21.35 o                         
   4  14  -8          7.08          2.36        20.26 o                         
   6  14  -8        280.26        270.46        70.97 o                         
   8  14  -8         17.04         32.63        45.25 o                         
  -7  15  -8          1.66         19.31        24.73 o                         
  -5  15  -8        482.49        568.86        54.30 o                         
  -3  15  -8        117.82        118.70        21.23 o                         
  -1  15  -8        353.64        313.79        24.29 o                         
   1  15  -8         14.87         16.53        15.02 o                         
   3  15  -8        206.07        194.07        21.52 o                         
   5  15  -8        110.76        125.65        33.54 o                         
   7  15  -8         54.34         45.93        31.22 o                         
  -6  16  -8         42.54         72.67        26.57 o                         
  -4  16  -8        110.15        117.95        20.15 o                         
  -2  16  -8         30.77         26.60        15.12 o                         
   0  16  -8        127.03        148.97        23.64 o                         
   2  16  -8        360.47        367.71        33.28 o                         
   4  16  -8        275.72        320.41        42.95 o                         
   6  16  -8          2.78         84.91        31.80 o                         
  -7  17  -8        119.84         27.33        34.38 o                         
  -5  17  -8         39.11         34.60        13.44 o                         
  -3  17  -8        540.20        550.49        40.20 o                         
  -1  17  -8         45.28         39.15        14.35 o                         
   1  17  -8        234.41        227.78        25.73 o                         
   3  17  -8         27.61          5.42        24.62 o                         
   5  17  -8        150.82        107.86        33.51 o                         
   7  17  -8         60.40         32.64        31.77 o                         
  -6  18  -8         43.74         75.17        48.00 o                         
  -4  18  -8        163.54        163.34        27.39 o                         
  -2  18  -8        110.38        117.66        24.49 o                         
   0  18  -8         10.39         28.06        17.18 o                         
   2  18  -8        146.38         94.86        22.23 o                         
   4  18  -8        187.27        144.05        53.70 o                         
   6  18  -8        153.64        103.58        39.95 o                         
  -5  19  -8         44.14         67.91        26.24 o                         
  -3  19  -8         16.01         39.01        24.78 o                         
  -1  19  -8        202.56        260.66        74.87 o                         
   1  19  -8         25.68         43.50        19.19 o                         
   3  19  -8         67.46         47.01        29.64 o                         
   5  19  -8         79.40        138.53        41.00 o                         
  -4  20  -8        136.51         29.85        48.87 o                         
  -2  20  -8        100.42         89.34        44.41 o                         
   0  20  -8         67.85         62.67        29.98 o                         
   2  20  -8         92.60         33.20        25.27 o                         
   4  20  -8         22.25         87.31        52.79 o                         
  -1  21  -8         13.90         49.10        29.13 o                         
   1  21  -8         21.06         15.00        24.59 o                         
 -11   1  -7         49.90         53.96        12.28 o                         
  -9   1  -7         11.48         25.93        11.56 o                         
  -7   1  -7        690.23        710.95        22.37 o                         
  -5   1  -7        747.22        753.53        29.98 o                         
  -3   1  -7       1526.94       1445.41        31.60 o                         
  -1   1  -7         16.85         10.67        12.41 o                         
   1   1  -7       1655.95       1640.87        54.00 o                         
   3   1  -7       1417.94       1287.64        51.02 o                         
   5   1  -7        337.11        279.66        42.42 o                         
   7   1  -7        538.67        556.33        63.77 o                         
   9   1  -7        517.22        441.83        61.42 o                         
  11   1  -7        610.97        570.59        61.67 o                         
 -10   2  -7        175.87        161.67        16.05 o                         
  -8   2  -7         39.60         35.72        10.76 o                         
  -6   2  -7        473.06        490.54        28.99 o                         
  -4   2  -7        696.03        670.31        21.71 o                         
  -2   2  -7        308.69        319.64        18.35 o                         
   0   2  -7        100.70        104.61        22.60 o                         
   2   2  -7        382.91        417.11        33.92 o                         
   4   2  -7       1278.56       1278.54        69.07 o                         
   6   2  -7        255.65        193.15        40.08 o                         
   8   2  -7         19.82         44.50        32.51 o                         
  10   2  -7         80.42         90.82        28.72 o                         
  12   2  -7         86.46         78.15       104.81 o                         
 -11   3  -7        152.34        181.28        30.25 o                         
  -9   3  -7        238.78        304.45        30.74 o                         
  -7   3  -7        335.75        292.03        29.65 o                         
  -5   3  -7       1126.73       1112.45        38.76 o                         
  -3   3  -7        493.84        486.23        19.12 o                         
  -1   3  -7       3743.98       3749.20        53.05 o                         
   1   3  -7       2162.07       2163.43        47.64 o                         
   3   3  -7        928.52        917.30        44.47 o                         
   5   3  -7       4368.44       4174.45       119.22 o                         
   7   3  -7       1652.22       1618.80        65.99 o                         
   9   3  -7        584.26        633.30        52.15 o                         
  11   3  -7         96.72        115.06        34.16 o                         
 -10   4  -7         12.83         -5.53        15.22 o                         
  -8   4  -7        125.75        105.93        20.07 o                         
  -6   4  -7        389.07        433.97        29.83 o                         
  -4   4  -7       1456.64       1509.72        39.45 o                         
  -2   4  -7       1232.51       1219.07        31.13 o                         
   0   4  -7        437.19        432.74        21.09 o                         
   2   4  -7        958.27       1011.19        50.05 o                         
   4   4  -7        295.68        192.18        27.09 o                         
   6   4  -7        652.75        591.96        42.93 o                         
   8   4  -7        257.49        228.08        31.91 o                         
  10   4  -7         30.68         59.28        27.30 o                         
 -11   5  -7        140.36        110.21        36.43 o                         
  -9   5  -7         49.87         75.05        19.81 o                         
  -7   5  -7        352.89        383.05        30.54 o                         
  -5   5  -7        504.63        463.40        29.54 o                         
  -3   5  -7       4100.42       4087.79        60.04 o                         
  -1   5  -7       1534.93       1593.03        30.63 o                         
   1   5  -7       1154.34       1157.60        34.81 o                         
   3   5  -7       1423.03       1439.94        53.94 o                         
   5   5  -7       3211.62       3311.12       113.28 o                         
   7   5  -7        667.90        652.51        50.70 o                         
   9   5  -7         16.85         36.74        23.88 o                         
  11   5  -7        127.84        194.89        54.35 o                         
 -10   6  -7         65.10         81.11        29.26 o                         
  -8   6  -7        185.93        179.30        25.31 o                         
  -6   6  -7       1247.89       1271.30        45.81 o                         
  -4   6  -7         77.65         80.98        14.97 o                         
  -2   6  -7       1614.89       1540.26        35.81 o                         
   0   6  -7        460.02        428.06        18.52 o                         
   2   6  -7        116.11        105.48        17.01 o                         
   4   6  -7         34.09         44.48        18.36 o                         
   6   6  -7        676.43        763.92        62.14 o                         
   8   6  -7        180.32        121.79        38.27 o                         
  10   6  -7          5.15         63.07        81.92 o                         
 -11   7  -7        188.61        222.14        62.89 o                         
  -9   7  -7         54.34         47.56        18.54 o                         
  -7   7  -7        308.55        306.81        29.32 o                         
  -5   7  -7        401.66        430.50        30.72 o                         
  -3   7  -7        486.44        484.40        20.88 o                         
  -1   7  -7       1269.94       1271.95        29.70 o                         
   1   7  -7       1375.44       1328.66        28.48 o                         
   3   7  -7        438.81        405.18        30.35 o                         
   5   7  -7        605.82        620.70        55.94 o                         
   7   7  -7        499.98        525.89        44.58 o                         
   9   7  -7         80.15         87.13        29.21 o                         
  11   7  -7          1.43         44.17        34.14 o                         
 -10   8  -7         74.84          9.98        63.48 o                         
  -8   8  -7        470.10        490.97        36.22 o                         
  -6   8  -7        133.44        145.35        26.61 o                         
  -4   8  -7        828.03        805.66        39.01 o                         
  -2   8  -7        248.22        213.97        14.54 o                         
   0   8  -7       1370.78       1341.70        31.70 o                         
   2   8  -7         49.60         46.02        11.75 o                         
   4   8  -7        881.95        888.21        48.93 o                         
   6   8  -7         19.40          4.85        17.69 o                         
   8   8  -7         82.12         84.32        35.91 o                         
  10   8  -7         34.14         95.95        35.17 o                         
  -9   9  -7        854.94        917.92        60.00 o                         
  -7   9  -7         72.46         46.98        21.26 o                         
  -5   9  -7        596.70        536.05        51.82 o                         
  -3   9  -7         28.00          5.28         8.40 o                         
  -1   9  -7       1121.65       1125.27        30.33 o                         
   1   9  -7        484.56        494.00        21.32 o                         
   3   9  -7       1179.60       1072.36        21.30 o                         
   5   9  -7        130.98        178.25        19.05 o                         
   7   9  -7        283.30        214.90        30.18 o                         
   9   9  -7        192.80        180.88        49.15 o                         
  11   9  -7         31.22         66.52        53.11 o                         
 -10  10  -7         31.71         38.76        26.91 o                         
  -8  10  -7         43.59         24.73        22.46 o                         
  -6  10  -7         94.77         99.81        40.44 o                         
  -4  10  -7         17.08         -8.31        13.86 o                         
  -2  10  -7        496.34        483.79        20.53 o                         
   0  10  -7        228.23        217.03        17.81 o                         
   2  10  -7       1688.12       1562.01        40.05 o                         
   4  10  -7         83.69        109.83        23.48 o                         
   6  10  -7        337.36        345.88        53.83 o                         
   8  10  -7         23.80          5.96        27.84 o                         
  10  10  -7         52.90         97.79        37.96 o                         
  -9  11  -7        135.84         60.80        29.36 o                         
  -7  11  -7        469.32        453.43        51.88 o                         
  -5  11  -7        159.26        134.77        27.02 o                         
  -3  11  -7        585.04        544.53        27.69 o                         
  -1  11  -7        106.71        116.89        14.36 o                         
   1  11  -7          0.44         -2.51         8.46 o                         
   3  11  -7        990.40        979.35        39.16 o                         
   5  11  -7        185.23        166.43        22.68 o                         
   7  11  -7         19.44         19.46        20.89 o                         
   9  11  -7         79.37         79.64        72.30 o                         
 -10  12  -7          6.95          0.09        25.00 o                         
  -8  12  -7        241.81        366.01        43.37 o                         
  -6  12  -7          0.07         18.37        22.52 o                         
  -4  12  -7         25.02         28.80        22.22 o                         
  -2  12  -7        358.98        360.53        20.58 o                         
   0  12  -7        478.37        555.65        27.87 o                         
   2  12  -7        272.32        251.88        19.84 o                         
   4  12  -7        703.01        678.52        33.31 o                         
   6  12  -7         77.32         60.98        20.68 o                         
   8  12  -7         92.12        102.77        37.01 o                         
  10  12  -7         54.07         12.08        33.81 o                         
  -9  13  -7         54.27          8.06        24.30 o                         
  -7  13  -7        122.39        128.78        49.97 o                         
  -5  13  -7        753.77        826.50        33.20 o                         
  -3  13  -7        253.99        275.39        24.94 o                         
  -1  13  -7        222.26        215.02        20.78 o                         
   1  13  -7        545.15        550.20        26.78 o                         
   3  13  -7        512.66        526.00        30.11 o                         
   5  13  -7        276.78        267.23        31.67 o                         
   7  13  -7        323.43        433.68        67.10 o                         
   9  13  -7         24.67        -25.68        31.47 o                         
  -8  14  -7        105.84        117.52        36.66 o                         
  -6  14  -7        100.07        139.72        16.40 o                         
  -4  14  -7        328.49        297.58        30.14 o                         
  -2  14  -7        222.52        224.38        20.94 o                         
   0  14  -7        193.18        222.13        20.33 o                         
   2  14  -7        176.45        184.81        19.96 o                         
   4  14  -7        125.53         81.77        21.81 o                         
   6  14  -7        397.49        493.81        89.20 o                         
   8  14  -7        119.80        133.32        38.23 o                         
  -7  15  -7         16.56          7.01        25.93 o                         
  -5  15  -7         56.57         78.08        20.35 o                         
  -3  15  -7        253.69        217.87        24.19 o                         
  -1  15  -7        537.74        567.69        27.99 o                         
   1  15  -7        185.01        130.90        17.23 o                         
   3  15  -7        346.85        329.62        29.27 o                         
   5  15  -7         43.92          4.34        32.13 o                         
   7  15  -7         32.55         -9.97        25.23 o                         
  -8  16  -7         71.57          2.73        27.13 o                         
  -6  16  -7        327.66        366.25        25.12 o                         
  -4  16  -7          5.61         18.31        16.53 o                         
  -2  16  -7        177.66        180.63        18.55 o                         
   0  16  -7        110.31         95.36        21.88 o                         
   2  16  -7         36.34         59.36        15.72 o                         
   4  16  -7        200.55        238.23        40.60 o                         
   6  16  -7        177.80        214.70        43.65 o                         
   8  16  -7         31.89        -20.36        29.49 o                         
  -7  17  -7         18.50         10.41        36.86 o                         
  -5  17  -7         81.53         83.75        21.70 o                         
  -3  17  -7        182.18        212.97        31.59 o                         
  -1  17  -7        266.55        248.12        23.42 o                         
   1  17  -7         99.95        130.20        19.57 o                         
   3  17  -7        297.98        321.51        26.96 o                         
   5  17  -7         64.89        110.50        29.24 o                         
   7  17  -7          4.53         36.76        72.30 o                         
  -6  18  -7         16.88         16.90        13.97 o                         
  -4  18  -7        143.37        135.45        27.77 o                         
  -2  18  -7         61.77         65.92        27.09 o                         
   0  18  -7        301.52        295.80        29.54 o                         
   2  18  -7        201.03        200.46        26.64 o                         
   4  18  -7        101.48         72.45        27.63 o                         
   6  18  -7         16.46        -17.12        23.82 o                         
  -5  19  -7        125.04         48.93        29.96 o                         
  -3  19  -7         41.60         30.24        23.31 o                         
  -1  19  -7         78.18         50.75        19.46 o                         
   1  19  -7        434.73        393.62        32.30 o                         
   3  19  -7         74.53         23.17        21.08 o                         
   5  19  -7        169.10        196.03        48.95 o                         
  -4  20  -7        135.09        122.40        33.71 o                         
  -2  20  -7         65.38         47.01        26.86 o                         
   0  20  -7         54.14         56.38        19.78 o                         
   2  20  -7        468.70        484.82        40.01 o                         
   4  20  -7         20.30         60.34        45.25 o                         
  -3  21  -7         74.78         10.67        26.68 o                         
  -1  21  -7         85.20         54.73        29.26 o                         
   1  21  -7         18.81         20.74        30.78 o                         
   3  21  -7        115.21        153.31        41.68 o                         
   0  22  -7        261.75        249.00        39.27 o                         
 -12   0  -6         15.04         29.58        21.91 o                         
 -10   0  -6        649.98        669.20        39.26 o                         
  -8   0  -6         24.53         59.03        17.15 o                         
  -6   0  -6        426.45        422.24        29.59 o                         
  -4   0  -6        285.07        256.47        16.58 o                         
  -2   0  -6       2487.61       2713.40        63.85 o                         
   0   0  -6      12655.00      13059.36       277.99 o                         
   2   0  -6       4008.78       4270.20        78.36 o                         
   4   0  -6       4386.06       4339.61       162.80 o                         
   6   0  -6       2172.93       2079.82       126.91 o                         
   8   0  -6        160.41        230.42        94.66 o                         
  10   0  -6        831.36        754.67       111.31 o                         
 -11   1  -6         84.56         93.35        30.25 o                         
  -9   1  -6        222.98        229.05        19.90 o                         
  -7   1  -6        875.86        879.12        29.23 o                         
  -5   1  -6       1364.67       1351.88        29.20 o                         
  -3   1  -6       2361.64       2399.40        39.07 o                         
  -1   1  -6       4656.99       4850.93        59.39 o                         
   1   1  -6       2604.62       2792.67        62.37 o                         
   3   1  -6         72.65         63.13        18.99 o                         
   5   1  -6        326.22        301.15        43.32 o                         
   7   1  -6        718.15        715.49        60.31 o                         
   9   1  -6        109.70         94.99        39.91 o                         
  11   1  -6         52.92         72.79        35.53 o                         
 -12   2  -6         76.54         52.88        25.92 o                         
 -10   2  -6          2.80          6.22        15.00 o                         
  -8   2  -6        380.11        384.31        20.47 o                         
  -6   2  -6        522.44        533.52        20.82 o                         
  -4   2  -6        205.52        198.99        16.87 o                         
  -2   2  -6       1641.64       1595.28        29.49 o                         
   0   2  -6       1918.52       2168.32        44.47 o                         
   2   2  -6       5762.35       5959.63       123.20 o                         
   4   2  -6       2752.55       2684.91        54.40 o                         
   6   2  -6         37.63         33.73        26.20 o                         
   8   2  -6       1088.44       1176.06        76.86 o                         
  10   2  -6         31.90         28.85        53.31 o                         
  12   2  -6         58.82          4.26        52.32 o                         
 -11   3  -6          8.69         26.43        14.40 o                         
  -9   3  -6        113.30        111.93        14.39 o                         
  -7   3  -6        290.43        290.63        15.73 o                         
  -5   3  -6         52.75         47.79        15.50 o                         
  -3   3  -6        397.01        379.19        16.60 o                         
  -1   3  -6        880.40        905.96        22.97 o                         
   1   3  -6         98.39         99.91        12.21 o                         
   3   3  -6       1171.09       1131.52        60.27 o                         
   5   3  -6        628.77        615.82        34.58 o                         
   7   3  -6        218.49        199.71        27.95 o                         
   9   3  -6        138.71        145.45        30.97 o                         
  11   3  -6         44.64         48.64        43.95 o                         
 -12   4  -6          5.84          8.92        14.62 o                         
 -10   4  -6         32.76         -6.54        20.05 o                         
  -8   4  -6        248.99        285.66        17.37 o                         
  -6   4  -6        672.58        710.09        33.80 o                         
  -4   4  -6       1086.89       1116.82        51.11 o                         
  -2   4  -6       1619.71       1727.56        35.92 o                         
   0   4  -6        398.94        466.92        16.34 o                         
   2   4  -6       3551.91       3630.04        70.46 o                         
   4   4  -6        578.25        550.45        22.20 o                         
   6   4  -6       1515.18       1472.04        51.84 o                         
   8   4  -6        311.63        280.48        35.42 o                         
  10   4  -6         32.56          6.14        25.54 o                         
  12   4  -6          9.84         47.87        48.55 o                         
 -11   5  -6         37.55         33.69        12.43 o                         
  -9   5  -6        544.96        552.30        22.98 o                         
  -7   5  -6        339.75        357.80        33.06 o                         
  -5   5  -6        346.62        338.61        26.54 o                         
  -3   5  -6        342.73        347.46        14.54 o                         
  -1   5  -6        525.08        589.08        18.35 o                         
   1   5  -6        863.85        813.04        19.88 o                         
   3   5  -6        506.04        450.50        35.58 o                         
   5   5  -6       2146.73       2129.83        64.84 o                         
   7   5  -6        146.57        139.04        25.79 o                         
   9   5  -6        462.41        525.10        48.60 o                         
  11   5  -6          8.61        -26.92        69.18 o                         
 -10   6  -6        102.41        116.99        14.50 o                         
  -8   6  -6        162.40        183.70        22.81 o                         
  -6   6  -6        242.24        242.57        24.74 o                         
  -4   6  -6       1213.74       1195.31        35.76 o                         
  -2   6  -6        131.36        152.11        13.08 o                         
   0   6  -6       1345.51       1303.73        28.09 o                         
   2   6  -6        101.63         87.55        13.54 o                         
   4   6  -6       2933.51       2836.04        59.00 o                         
   6   6  -6       2678.48       2543.80        69.54 o                         
   8   6  -6         29.83         33.12        36.70 o                         
  10   6  -6         73.17         80.41        31.86 o                         
 -11   7  -6         83.75         96.70        29.32 o                         
  -9   7  -6        130.36        193.42        18.82 o                         
  -7   7  -6        173.07        181.47        22.54 o                         
  -5   7  -6        579.91        498.33        30.66 o                         
  -3   7  -6       1335.75       1291.59        42.98 o                         
  -1   7  -6       1856.20       1833.78        34.11 o                         
   1   7  -6        890.88        889.81        29.93 o                         
   3   7  -6       3158.81       3013.27        43.03 o                         
   5   7  -6        211.49        244.45        26.79 o                         
   7   7  -6       1543.24       1621.25        62.47 o                         
   9   7  -6        123.18        210.84        43.22 o                         
  11   7  -6         92.84        116.58        42.43 o                         
 -10   8  -6         59.88         74.63        42.33 o                         
  -8   8  -6         32.77         24.85        16.31 o                         
  -6   8  -6        209.47        282.33        34.73 o                         
  -4   8  -6        248.91        215.10        25.32 o                         
  -2   8  -6       1314.10       1281.92        29.43 o                         
   0   8  -6        188.93        224.69        17.05 o                         
   2   8  -6       2818.94       2601.19        53.16 o                         
   4   8  -6       1618.54       1610.13        45.08 o                         
   6   8  -6        803.15        810.58        44.91 o                         
   8   8  -6       1207.15       1239.54        60.72 o                         
  10   8  -6         88.97         56.60        30.12 o                         
 -11   9  -6        113.68        123.94        33.86 o                         
  -9   9  -6        129.70        108.55        30.23 o                         
  -7   9  -6         39.64         35.42        25.88 o                         
  -5   9  -6        393.16        416.46        23.31 o                         
  -3   9  -6        900.78        881.01        30.07 o                         
  -1   9  -6       1517.42       1566.76        34.40 o                         
   1   9  -6        884.03        842.11        27.95 o                         
   3   9  -6       1400.13       1358.29        37.85 o                         
   5   9  -6        834.39        816.44        41.44 o                         
   7   9  -6        116.21        121.95        27.25 o                         
   9   9  -6        315.40        354.89        42.55 o                         
  11   9  -6         51.96         70.72        38.33 o                         
 -10  10  -6         52.80         13.63        21.28 o                         
  -8  10  -6        442.85        420.21        46.17 o                         
  -6  10  -6         89.52         81.41        15.58 o                         
  -4  10  -6        469.01        454.96        28.12 o                         
  -2  10  -6        743.11        775.36        24.68 o                         
   0  10  -6       2432.33       2469.26        46.10 o                         
   2  10  -6       1846.46       1824.85        44.85 o                         
   4  10  -6        885.56        851.31        37.30 o                         
   6  10  -6        506.09        518.46        40.70 o                         
   8  10  -6         74.84         93.05        28.43 o                         
  10  10  -6        163.72        124.21        43.62 o                         
  -9  11  -6        241.84        243.91        79.05 o                         
  -7  11  -6        178.80        188.16        16.82 o                         
  -5  11  -6        227.34        238.04        18.02 o                         
  -3  11  -6        101.24        123.74        16.40 o                         
  -1  11  -6        233.36        220.39        19.73 o                         
   1  11  -6       1390.66       1416.88        40.12 o                         
   3  11  -6        287.88        340.78        26.33 o                         
   5  11  -6         83.81         76.34        17.69 o                         
   7  11  -6        164.27        241.33        45.50 o                         
   9  11  -6        281.11        289.21        50.99 o                         
 -10  12  -6         34.86        -17.09        22.84 o                         
  -8  12  -6        103.47        114.76        27.74 o                         
  -6  12  -6        131.73        134.80        20.50 o                         
  -4  12  -6         94.02         80.37        17.71 o                         
  -2  12  -6         35.58         24.16         9.50 o                         
   0  12  -6        740.38        718.58        30.35 o                         
   2  12  -6         17.34         18.44        12.98 o                         
   4  12  -6        512.74        505.72        49.55 o                         
   6  12  -6         27.79          4.19        18.60 o                         
   8  12  -6        347.64        378.67        44.10 o                         
  10  12  -6         36.19         -1.81       101.43 o                         
  -9  13  -6          8.53         28.60        22.83 o                         
  -7  13  -6        266.68        242.37        27.56 o                         
  -5  13  -6        102.78        156.79        23.79 o                         
  -3  13  -6        208.30        223.99        24.88 o                         
  -1  13  -6        441.23        456.93        30.32 o                         
   1  13  -6        239.39        263.64        23.90 o                         
   3  13  -6        189.15        191.28        24.89 o                         
   5  13  -6         38.06         36.57        19.59 o                         
   7  13  -6         41.27          7.45        22.00 o                         
   9  13  -6          6.21        -28.61        28.61 o                         
  -8  14  -6         28.49         39.56        13.57 o                         
  -6  14  -6         43.46          8.23        13.08 o                         
  -4  14  -6        235.35        255.34        32.58 o                         
  -2  14  -6         89.66        107.38        14.84 o                         
   0  14  -6        743.86        725.09        37.59 o                         
   2  14  -6         90.02         81.23        13.55 o                         
   4  14  -6        149.07        158.50        27.86 o                         
   6  14  -6        327.15        325.67        37.00 o                         
   8  14  -6         53.36         29.13        43.17 o                         
  -9  15  -6          3.74        -16.09        24.58 o                         
  -7  15  -6        117.88        108.89        18.61 o                         
  -5  15  -6        179.05        173.65        25.69 o                         
  -3  15  -6        361.41        373.48        43.69 o                         
  -1  15  -6         33.20         38.28        12.13 o                         
   1  15  -6        386.40        397.73        22.09 o                         
   3  15  -6        207.69        213.95        22.16 o                         
   5  15  -6        138.99        105.30        22.65 o                         
   7  15  -6        196.85        239.76        34.96 o                         
   9  15  -6         11.62         40.35        42.65 o                         
  -8  16  -6         48.94         37.44        15.33 o                         
  -6  16  -6          0.87          4.60        12.27 o                         
  -4  16  -6        107.85        116.45        23.70 o                         
  -2  16  -6        936.48        941.02        35.70 o                         
   0  16  -6        216.51        252.15        22.72 o                         
   2  16  -6        131.39        101.53        20.91 o                         
   4  16  -6        258.76        293.70        26.61 o                         
   6  16  -6        371.06        441.46        42.51 o                         
   8  16  -6         19.93         31.76        71.00 o                         
  -7  17  -6        145.02        161.20        26.72 o                         
  -5  17  -6        339.51        388.07        37.59 o                         
  -3  17  -6         62.52         74.87        21.84 o                         
  -1  17  -6        302.93        287.64        24.31 o                         
   1  17  -6         32.33         44.07        18.36 o                         
   3  17  -6        110.70         99.80        19.70 o                         
   5  17  -6        120.63         87.66        22.71 o                         
   7  17  -6        117.21         14.69        32.61 o                         
  -6  18  -6         11.59          6.17        18.45 o                         
  -4  18  -6        159.70        167.67        26.56 o                         
  -2  18  -6         67.53         68.57        39.74 o                         
   0  18  -6        264.27        306.33        28.60 o                         
   2  18  -6        532.73        583.17        38.95 o                         
   4  18  -6         32.65         30.46        17.81 o                         
   6  18  -6         24.98        -24.20        25.57 o                         
  -5  19  -6        111.93        125.87        36.53 o                         
  -3  19  -6        188.15        200.62        34.37 o                         
  -1  19  -6        138.78         97.28        28.75 o                         
   1  19  -6        262.89        245.31        25.07 o                         
   3  19  -6        273.21        283.42        27.78 o                         
   5  19  -6         44.44         17.24        25.76 o                         
  -4  20  -6         30.72         17.28        25.88 o                         
  -2  20  -6        136.88        106.12        31.50 o                         
   0  20  -6        238.56        244.90        30.49 o                         
   2  20  -6        103.02         89.06        20.87 o                         
   4  20  -6         43.44         12.27        27.78 o                         
  -3  21  -6        123.98        109.29        29.84 o                         
  -1  21  -6         49.26         18.61        36.02 o                         
   1  21  -6         18.92         12.79        19.56 o                         
   3  21  -6         95.07         84.39        30.09 o                         
  -2  22  -6         86.51          1.61        36.55 o                         
   0  22  -6         22.24         35.69        21.21 o                         
   2  22  -6        142.72        214.85        46.09 o                         
 -11   1  -5         46.64         50.00        15.12 o                         
  -9   1  -5        299.78        293.39        22.12 o                         
  -7   1  -5         78.30         87.20        13.49 o                         
  -5   1  -5       1733.27       1820.13        34.67 o                         
  -3   1  -5       1448.87       1511.83        26.68 o                         
  -1   1  -5       3458.30       3454.22        45.00 o                         
   1   1  -5        587.28        681.78        24.34 o                         
   3   1  -5       1120.65       1142.31        29.25 o                         
   5   1  -5        504.95        575.29        63.98 o                         
   7   1  -5        833.05       1018.31        67.99 o                         
   9   1  -5        712.03        698.19        72.24 o                         
  11   1  -5         29.25         56.81        33.27 o                         
 -12   2  -5         23.02         -2.58        19.50 o                         
 -10   2  -5        115.57        156.11        17.91 o                         
  -8   2  -5        116.43        106.98        16.51 o                         
  -6   2  -5        240.12        244.04        15.72 o                         
  -4   2  -5        832.71        831.93        40.40 o                         
  -2   2  -5       3129.63       3423.19        41.20 o                         
   0   2  -5        760.31        906.00        23.93 o                         
   2   2  -5       4181.39       4321.26        77.67 o                         
   4   2  -5        480.49        457.31        44.68 o                         
   6   2  -5       1195.70       1095.77        64.70 o                         
   8   2  -5        504.28        576.09        61.60 o                         
  10   2  -5        168.72        141.86        79.84 o                         
  12   2  -5         39.56         25.19        39.79 o                         
 -11   3  -5        142.98        132.70        20.18 o                         
  -9   3  -5        167.83        141.80        16.51 o                         
  -7   3  -5        669.14        670.77        26.03 o                         
  -5   3  -5        817.72        817.04        19.96 o                         
  -3   3  -5       4500.54       4589.47        50.06 o                         
  -1   3  -5        136.39        133.82         8.75 o                         
   1   3  -5       3630.73       3531.98        56.02 o                         
   3   3  -5          1.54         -2.50         6.46 o                         
   5   3  -5        737.37        766.98        56.04 o                         
   7   3  -5        523.81        404.91        50.02 o                         
   9   3  -5        175.61        117.88        29.23 o                         
  11   3  -5        387.44        375.89        83.58 o                         
 -12   4  -5        220.80        202.06        29.21 o                         
 -10   4  -5        210.26        185.65        18.52 o                         
  -8   4  -5        299.77        328.15        20.45 o                         
  -6   4  -5        609.68        634.55        21.41 o                         
  -4   4  -5         61.76         56.21        13.20 o                         
  -2   4  -5       3114.83       3226.13        40.91 o                         
   0   4  -5       7123.47       7571.69        67.87 o                         
   2   4  -5       1320.10       1288.39        35.94 o                         
   4   4  -5       2142.27       2110.91        50.82 o                         
   6   4  -5        137.06        123.98        23.66 o                         
   8   4  -5        660.01        596.64        46.19 o                         
  10   4  -5        481.34        433.29        56.38 o                         
  12   4  -5         49.32        103.28        35.95 o                         
 -11   5  -5         34.24         32.73        20.06 o                         
  -9   5  -5         48.90         35.81        11.82 o                         
  -7   5  -5        553.41        521.81        21.45 o                         
  -5   5  -5       1222.38       1209.03        23.82 o                         
  -3   5  -5          0.57          0.48         8.41 o                         
  -1   5  -5       7492.01       7801.02        70.19 o                         
   1   5  -5        601.14        605.91        16.85 o                         
   3   5  -5       1265.04       1244.78        23.52 o                         
   5   5  -5         51.10         63.70        18.13 o                         
   7   5  -5        136.11        161.61        27.17 o                         
   9   5  -5         75.14         53.68        29.15 o                         
  11   5  -5         97.95         95.12        32.23 o                         
 -12   6  -5         36.61         22.55        15.77 o                         
 -10   6  -5        174.97        159.52        17.82 o                         
  -8   6  -5        741.54        697.03        29.49 o                         
  -6   6  -5        174.69        183.74        21.59 o                         
  -4   6  -5       1932.47       1967.30        34.87 o                         
  -2   6  -5        255.17        248.06        12.56 o                         
   0   6  -5       1874.85       1855.44        31.86 o                         
   2   6  -5       2451.96       2570.64        40.03 o                         
   4   6  -5        132.81        129.45        25.12 o                         
   6   6  -5       2224.07       2166.54        76.40 o                         
   8   6  -5        310.58        331.09        37.44 o                         
  10   6  -5        201.34        216.76        44.95 o                         
  12   6  -5         15.63        -23.12        29.51 o                         
 -11   7  -5         47.62         44.16        16.96 o                         
  -9   7  -5        130.95        115.73        15.70 o                         
  -7   7  -5         94.18        107.79        12.43 o                         
  -5   7  -5         67.72         65.31         9.90 o                         
  -3   7  -5       1944.80       2005.27        47.77 o                         
  -1   7  -5        249.95        269.04        14.68 o                         
   1   7  -5       2133.12       2206.29        49.05 o                         
   3   7  -5         22.97         16.79        10.86 o                         
   5   7  -5        214.21        229.50        26.93 o                         
   7   7  -5         25.13          8.49        20.41 o                         
   9   7  -5        257.51        309.16        40.18 o                         
  11   7  -5         72.37         12.48        36.04 o                         
 -10   8  -5        243.67        209.89        30.33 o                         
  -8   8  -5        112.85        112.36        13.59 o                         
  -6   8  -5        210.63        228.05        17.48 o                         
  -4   8  -5        659.63        685.13        23.70 o                         
  -2   8  -5       1174.58       1148.57        26.07 o                         
   0   8  -5        268.99        301.54        18.84 o                         
   2   8  -5        932.74        935.39        28.53 o                         
   4   8  -5        394.60        361.81        28.53 o                         
   6   8  -5         51.46         61.18        21.01 o                         
   8   8  -5        473.07        631.34        48.28 o                         
  10   8  -5         76.78         98.57        34.88 o                         
 -11   9  -5        132.02        151.73        20.08 o                         
  -9   9  -5         61.50         41.21        29.38 o                         
  -7   9  -5        327.96        315.14        21.81 o                         
  -5   9  -5         34.06         49.89        11.70 o                         
  -3   9  -5        681.24        683.08        27.48 o                         
  -1   9  -5        124.28        135.54        13.65 o                         
   1   9  -5       1111.64       1170.54        26.04 o                         
   3   9  -5        899.81        864.45        24.48 o                         
   5   9  -5         20.07          6.38        17.77 o                         
   7   9  -5        312.07        297.29        64.19 o                         
   9   9  -5        156.61        150.35        40.59 o                         
  11   9  -5        173.12        147.00        36.20 o                         
 -10  10  -5         19.14         -1.05        28.20 o                         
  -8  10  -5        111.05         98.22        16.11 o                         
  -6  10  -5        571.71        602.42        30.70 o                         
  -4  10  -5         32.46         12.87        11.28 o                         
  -2  10  -5       1985.27       1959.32        37.93 o                         
   0  10  -5       1768.05       1768.77        38.37 o                         
   2  10  -5       1648.29       1621.27        32.58 o                         
   4  10  -5        992.22       1032.40        34.64 o                         
   6  10  -5        270.92        268.05        36.44 o                         
   8  10  -5        388.96        401.28        43.17 o                         
  10  10  -5         26.75         46.03        71.05 o                         
 -11  11  -5         95.42         99.32        18.88 o                         
  -9  11  -5        240.86        219.81        22.35 o                         
  -7  11  -5         58.52         72.93        14.87 o                         
  -5  11  -5        380.58        369.84        28.76 o                         
  -3  11  -5          1.10          6.22        10.04 o                         
  -1  11  -5       1163.10       1167.94        35.10 o                         
   1  11  -5       1826.73       1832.85        35.22 o                         
   3  11  -5        211.28        231.49        17.00 o                         
   5  11  -5        120.47         82.61        16.55 o                         
   7  11  -5        326.89        335.57        37.43 o                         
   9  11  -5        377.09        340.52        52.80 o                         
  11  11  -5         63.75         67.01        34.43 o                         
 -10  12  -5        225.28        238.41        24.31 o                         
  -8  12  -5        117.19        145.28        23.47 o                         
  -6  12  -5        199.48        209.09        21.58 o                         
  -4  12  -5        793.87        810.76        38.10 o                         
  -2  12  -5       1387.94       1434.18        35.18 o                         
   0  12  -5       5868.45       5778.95        72.00 o                         
   2  12  -5       1006.21        983.33        27.73 o                         
   4  12  -5        115.81        121.26        17.69 o                         
   6  12  -5        202.25        224.98        26.05 o                         
   8  12  -5        501.50        481.67        48.71 o                         
  10  12  -5        189.84         58.49        62.95 o                         
  -9  13  -5         26.02         27.01        17.20 o                         
  -7  13  -5        146.28        167.74        21.04 o                         
  -5  13  -5        304.83        263.93        30.08 o                         
  -3  13  -5       1155.96       1171.41        64.38 o                         
  -1  13  -5       1037.73       1033.82        32.57 o                         
   1  13  -5       2154.91       2139.99        47.09 o                         
   3  13  -5        615.60        576.27        29.39 o                         
   5  13  -5         92.20         67.99        15.65 o                         
   7  13  -5        343.53        346.40        45.21 o                         
   9  13  -5        218.61        214.35        39.08 o                         
 -10  14  -5         42.10         47.40        36.55 o                         
  -8  14  -5        439.67        420.57        30.95 o                         
  -6  14  -5        628.54        671.82        41.69 o                         
  -4  14  -5         56.02         53.25        15.90 o                         
  -2  14  -5       1021.65       1003.44        32.34 o                         
   0  14  -5        220.88        222.80        16.96 o                         
   2  14  -5        537.45        550.48        24.60 o                         
   4  14  -5        302.70        325.05        28.44 o                         
   6  14  -5         17.84         28.51        15.32 o                         
   8  14  -5         68.43         72.76        27.33 o                         
  10  14  -5         18.00        -13.52        28.77 o                         
  -9  15  -5         66.26         68.57        17.56 o                         
  -7  15  -5        228.07        244.20        30.39 o                         
  -5  15  -5         20.75        -13.00        13.00 o                         
  -3  15  -5        240.62        230.46        29.84 o                         
  -1  15  -5       1065.60       1094.83        44.08 o                         
   1  15  -5        236.39        231.65        19.64 o                         
   3  15  -5        159.49        150.30        16.81 o                         
   5  15  -5        257.69        271.77        28.77 o                         
   7  15  -5         65.00         78.52        33.96 o                         
   9  15  -5         44.03         87.77        35.01 o                         
  -8  16  -5         79.01         51.98        19.04 o                         
  -6  16  -5         36.43         55.44        17.03 o                         
  -4  16  -5        179.45        242.41        30.27 o                         
  -2  16  -5        321.62        314.61        23.05 o                         
   0  16  -5        344.75        318.98        21.61 o                         
   2  16  -5         20.67         11.53        16.35 o                         
   4  16  -5         92.72         78.50        19.85 o                         
   6  16  -5        112.67        102.23        22.30 o                         
   8  16  -5         25.53         41.76        37.45 o                         
  -7  17  -5         70.85         90.13        20.82 o                         
  -5  17  -5        132.83        107.68        24.39 o                         
  -3  17  -5        116.37         95.80        16.98 o                         
  -1  17  -5        197.96        195.93        18.84 o                         
   1  17  -5        326.08        320.45        24.13 o                         
   3  17  -5        136.65        145.46        21.67 o                         
   5  17  -5         18.29         22.22        20.57 o                         
   7  17  -5         35.82         22.19        24.15 o                         
  -6  18  -5         79.14        108.40        28.50 o                         
  -4  18  -5        418.95        459.07        55.99 o                         
  -2  18  -5        342.77        342.23        23.84 o                         
   0  18  -5        901.45        953.58        71.91 o                         
   2  18  -5        117.32        107.37        16.69 o                         
   4  18  -5        204.86        227.27        26.00 o                         
   6  18  -5         77.38         79.57        30.99 o                         
   8  18  -5          8.04         10.03        24.83 o                         
  -7  19  -5          3.50         19.96        25.42 o                         
  -5  19  -5         68.54         19.33        28.39 o                         
  -3  19  -5          9.08         23.34        35.69 o                         
  -1  19  -5         44.44         18.03        14.44 o                         
   1  19  -5         43.22         48.20        14.36 o                         
   3  19  -5        229.93        273.47        30.65 o                         
   5  19  -5         75.36         96.94        20.88 o                         
   7  19  -5         94.95        142.93        59.82 o                         
  -6  20  -5         50.35         85.61        33.32 o                         
  -4  20  -5        156.76         95.14        40.10 o                         
  -2  20  -5        533.36        479.10        53.72 o                         
   0  20  -5        674.82        679.14        35.36 o                         
   2  20  -5        200.57        166.69        31.39 o                         
   4  20  -5          4.61        -10.80        15.27 o                         
   6  20  -5          8.98        -10.35        19.41 o                         
  -5  21  -5         17.28         34.31        25.56 o                         
  -3  21  -5         25.46          4.41        38.32 o                         
  -1  21  -5        308.82        341.54        34.36 o                         
   1  21  -5         29.35         13.89        17.84 o                         
   3  21  -5         95.58         94.82        20.59 o                         
   5  21  -5        188.86        222.78        30.02 o                         
  -4  22  -5         64.09         51.03        38.11 o                         
  -2  22  -5          2.76         23.80        44.04 o                         
   0  22  -5         57.05         65.66        25.16 o                         
   2  22  -5        344.26        314.07        36.07 o                         
   4  22  -5         33.38         66.81        25.58 o                         
  -1  23  -5          3.33         29.56        34.06 o                         
   1  23  -5         72.25         94.43        27.65 o                         
 -12   0  -4        395.79        457.86       103.77 o                         
 -10   0  -4          7.06         -7.59        24.71 o                         
  -8   0  -4       2396.98       2399.93        72.99 o                         
  -6   0  -4        692.60        676.78        34.64 o                         
  -4   0  -4       5719.98       5906.02        86.39 o                         
  -2   0  -4       4356.90       4403.68        51.18 o                         
   0   0  -4         97.55         54.30        15.86 o                         
   2   0  -4      16243.96      15642.17       158.35 o                         
   4   0  -4       2295.02       2242.10       102.47 o                         
   6   0  -4       1742.43       1703.29       108.19 o                         
   8   0  -4        208.40        198.69        61.38 o                         
  10   0  -4        264.14        411.90        79.06 o                         
  12   0  -4         34.19         41.61        49.41 o                         
 -11   1  -4          7.41         22.39        19.04 o                         
  -9   1  -4         18.92         16.01        13.84 o                         
  -7   1  -4         43.05         50.08        12.33 o                         
  -5   1  -4        228.85        262.92        16.46 o                         
  -3   1  -4       2591.94       2740.69        32.94 o                         
  -1   1  -4        780.10        686.00        16.70 o                         
   1   1  -4       1067.21       1071.42        23.52 o                         
   3   1  -4       2073.14       2116.41        43.42 o                         
   5   1  -4        146.76        171.77        56.43 o                         
   7   1  -4         21.35        -14.45        22.63 o                         
   9   1  -4         22.66         69.18        46.81 o                         
  11   1  -4         41.42         64.64        36.76 o                         
 -12   2  -4         17.83          4.26        16.14 o                         
 -10   2  -4        827.68        940.26        37.02 o                         
  -8   2  -4        153.83        145.65        16.26 o                         
  -6   2  -4       2424.81       2457.36        42.06 o                         
  -4   2  -4       3028.90       3014.21        44.04 o                         
  -2   2  -4        365.02        377.21        12.64 o                         
   0   2  -4      11423.70      11393.00        83.16 o                         
   2   2  -4        486.36        430.22        23.49 o                         
   4   2  -4       5971.93       5984.21       123.75 o                         
   6   2  -4        516.65        612.52        85.82 o                         
   8   2  -4        760.08        775.46        62.88 o                         
  10   2  -4         64.95          2.19        31.99 o                         
  12   2  -4         46.30         30.76        43.26 o                         
 -11   3  -4          1.61         25.78        14.38 o                         
  -9   3  -4         73.79         50.54        12.82 o                         
  -7   3  -4        192.84        177.82        17.87 o                         
  -5   3  -4        666.50        713.70        20.80 o                         
  -3   3  -4        385.40        531.21        19.49 o                         
  -1   3  -4       5920.08       6421.63        50.87 o                         
   1   3  -4       5260.80       5292.76        59.48 o                         
   3   3  -4        732.75        737.18        18.81 o                         
   5   3  -4        113.85        102.18        26.66 o                         
   7   3  -4        283.49        319.21        43.73 o                         
   9   3  -4         38.14         15.62        27.68 o                         
  11   3  -4        258.32        266.18        81.53 o                         
 -12   4  -4         86.34         66.55        23.27 o                         
 -10   4  -4        178.26        184.15        19.90 o                         
  -8   4  -4        895.47        918.71        38.99 o                         
  -6   4  -4       1011.92       1024.92        27.58 o                         
  -4   4  -4          6.44         12.10         6.17 o                         
  -2   4  -4        300.53        254.39         8.81 o                         
   0   4  -4        257.09        260.68        11.41 o                         
   2   4  -4       4155.18       4290.79        40.15 o                         
   4   4  -4        756.66        748.93        32.62 o                         
   6   4  -4        740.42        788.78        42.12 o                         
   8   4  -4         48.64         40.65        21.51 o                         
  10   4  -4        155.49        176.85        45.85 o                         
  12   4  -4         59.76         16.50        40.05 o                         
 -11   5  -4          2.08         -7.01        13.48 o                         
  -9   5  -4         10.19         -6.74         9.61 o                         
  -7   5  -4        100.29         88.68        12.42 o                         
  -5   5  -4         55.42         68.11         9.57 o                         
  -3   5  -4       1776.73       1883.37        26.25 o                         
  -1   5  -4        398.96        462.47        14.58 o                         
   1   5  -4         52.61         82.70         8.57 o                         
   3   5  -4        340.37        368.84        19.11 o                         
   5   5  -4        276.09        274.61        43.01 o                         
   7   5  -4        114.09        147.39        33.08 o                         
   9   5  -4         62.06         38.15        23.60 o                         
  11   5  -4         50.53         65.00        28.95 o                         
 -12   6  -4        208.78        223.60        30.69 o                         
 -10   6  -4         72.21         63.78        14.78 o                         
  -8   6  -4        942.22        980.85        38.10 o                         
  -6   6  -4       1049.97       1031.39        27.70 o                         
  -4   6  -4        676.39        684.56        19.98 o                         
  -2   6  -4        410.41        434.57        11.20 o                         
   0   6  -4        967.61       1096.22        23.46 o                         
   2   6  -4       2241.88       2239.77        31.64 o                         
   4   6  -4        449.59        477.36        42.77 o                         
   6   6  -4        647.22        706.80        46.09 o                         
   8   6  -4        546.07        574.48        43.45 o                         
  10   6  -4        217.39        248.99        38.27 o                         
  12   6  -4         28.98         29.06        32.44 o                         
 -11   7  -4         27.65        -13.35        14.91 o                         
  -9   7  -4         19.10          3.86        13.61 o                         
  -7   7  -4        556.11        542.81        22.66 o                         
  -5   7  -4         35.31         25.36         8.60 o                         
  -3   7  -4        215.37        259.49        18.92 o                         
  -1   7  -4       4900.88       4956.35        56.47 o                         
   1   7  -4        400.28        430.52        14.92 o                         
   3   7  -4       2709.22       2758.91        44.17 o                         
   5   7  -4        244.06        204.39        21.33 o                         
   7   7  -4        400.91        381.39        36.92 o                         
   9   7  -4         57.30        147.98        43.71 o                         
  11   7  -4        170.85        218.41        59.46 o                         
 -10   8  -4        737.30        779.99        39.02 o                         
  -8   8  -4        373.51        362.68        31.83 o                         
  -6   8  -4        129.65        104.34        14.65 o                         
  -4   8  -4        860.89        821.29        32.77 o                         
  -2   8  -4        314.86        288.32        12.51 o                         
   0   8  -4       3463.54       3460.33        54.40 o                         
   2   8  -4       1460.63       1507.86        34.41 o                         
   4   8  -4        898.36        949.14        31.95 o                         
   6   8  -4         74.10         76.71        35.00 o                         
   8   8  -4        284.18        293.09        37.87 o                         
  10   8  -4        180.94        171.98        36.62 o                         
  12   8  -4         73.26         74.20        33.44 o                         
 -11   9  -4         25.25         30.90        18.86 o                         
  -9   9  -4        106.12        141.96        19.82 o                         
  -7   9  -4        163.18        150.99        21.34 o                         
  -5   9  -4       1360.24       1328.87        37.70 o                         
  -3   9  -4        671.18        702.36        27.81 o                         
  -1   9  -4         18.13         25.99         7.56 o                         
   1   9  -4       4159.16       4132.04        54.02 o                         
   3   9  -4        382.76        363.88        19.79 o                         
   5   9  -4       1255.00       1171.35        37.42 o                         
   7   9  -4        662.54        715.68        45.96 o                         
   9   9  -4         94.27         53.80        26.02 o                         
  11   9  -4        122.59        121.41        35.92 o                         
 -10  10  -4         18.41         18.87        24.55 o                         
  -8  10  -4        252.42        292.23        26.03 o                         
  -6  10  -4       1030.07       1046.90        36.72 o                         
  -4  10  -4        141.39        161.63        20.27 o                         
  -2  10  -4       2036.79       2049.10        34.50 o                         
   0  10  -4        173.22        224.66        15.01 o                         
   2  10  -4        571.98        559.28        20.74 o                         
   4  10  -4        650.46        633.84        35.59 o                         
   6  10  -4        451.22        442.07        31.79 o                         
   8  10  -4         95.29        191.22        41.26 o                         
  10  10  -4        307.53        323.46        43.15 o                         
 -11  11  -4         13.29         11.62        20.05 o                         
  -9  11  -4        201.19        196.45        41.78 o                         
  -7  11  -4         92.39         92.49        16.49 o                         
  -5  11  -4        832.83        878.75        39.43 o                         
  -3  11  -4       2033.81       1917.85        34.04 o                         
  -1  11  -4       1079.68       1033.85        25.96 o                         
   1  11  -4        189.87        238.37        18.81 o                         
   3  11  -4       1055.13       1034.29        29.16 o                         
   5  11  -4        257.99        318.76        49.83 o                         
   7  11  -4         67.48         45.46        18.33 o                         
   9  11  -4        830.94        666.20        53.64 o                         
  11  11  -4         10.00         37.36        29.14 o                         
 -10  12  -4         70.29          4.96        25.35 o                         
  -8  12  -4         39.25         42.94        14.58 o                         
  -6  12  -4         73.55         59.18        15.41 o                         
  -4  12  -4        220.36        217.10        33.54 o                         
  -2  12  -4        417.72        424.96        17.83 o                         
   0  12  -4        151.87        165.59        14.66 o                         
   2  12  -4        295.84        319.44        19.59 o                         
   4  12  -4        411.84        345.05        36.63 o                         
   6  12  -4         40.47         25.70        19.74 o                         
   8  12  -4         25.63          6.13        21.48 o                         
  10  12  -4         68.07         75.96        31.98 o                         
  -9  13  -4         18.28         35.74        28.05 o                         
  -7  13  -4        255.75        276.23        26.06 o                         
  -5  13  -4         31.87          8.02        14.21 o                         
  -3  13  -4        582.38        630.14        20.12 o                         
  -1  13  -4        749.30        746.34        24.12 o                         
   1  13  -4        379.34        398.54        21.50 o                         
   3  13  -4        690.84        677.93        25.62 o                         
   5  13  -4        351.22        406.02        30.07 o                         
   7  13  -4        102.25         78.40        21.92 o                         
   9  13  -4        128.56         42.72        78.54 o                         
 -10  14  -4         37.48         19.70        20.80 o                         
  -8  14  -4        357.78        400.32        34.70 o                         
  -6  14  -4        161.61        133.56        22.59 o                         
  -4  14  -4        296.13        302.60        31.79 o                         
  -2  14  -4       3194.54       3205.55        89.35 o                         
   0  14  -4         39.97         23.59         9.73 o                         
   2  14  -4        322.64        313.58        20.49 o                         
   4  14  -4        404.96        379.92        37.11 o                         
   6  14  -4         49.87         58.89        18.19 o                         
   8  14  -4         15.33         54.95        19.70 o                         
  10  14  -4        262.09        127.92        54.78 o                         
  -9  15  -4        203.70        206.61        30.48 o                         
  -7  15  -4        283.46        302.64        29.39 o                         
  -5  15  -4         67.83         47.52        18.63 o                         
  -3  15  -4        466.22        468.03        22.21 o                         
  -1  15  -4       1053.91       1085.54        32.78 o                         
   1  15  -4       2247.24       2253.72        52.94 o                         
   3  15  -4        680.44        711.97        27.40 o                         
   5  15  -4        211.85        221.35        24.05 o                         
   7  15  -4        155.17        140.26        24.46 o                         
   9  15  -4        567.38        570.48        53.78 o                         
  -8  16  -4        232.42        220.89        39.56 o                         
  -6  16  -4        586.04        629.20        46.55 o                         
  -4  16  -4        235.26        204.43        26.60 o                         
  -2  16  -4        979.49       1018.17        34.37 o                         
   0  16  -4       2183.63       2171.35        48.12 o                         
   2  16  -4       1448.16       1440.70        39.41 o                         
   4  16  -4        135.59        159.01        21.10 o                         
   6  16  -4         72.25         68.86        20.49 o                         
   8  16  -4         18.23        -19.26        19.26 o                         
  -7  17  -4        160.01        160.55        36.83 o                         
  -5  17  -4        353.66        394.25        39.06 o                         
  -3  17  -4         56.17         69.81        11.72 o                         
  -1  17  -4        233.03        227.34        21.45 o                         
   1  17  -4        463.95        479.33        26.91 o                         
   3  17  -4        537.94        489.46        37.92 o                         
   5  17  -4        410.02        416.57        34.17 o                         
   7  17  -4         81.41        115.99        26.04 o                         
  -8  18  -4         34.14         21.73        24.66 o                         
  -6  18  -4          0.27         16.32        20.67 o                         
  -4  18  -4        688.93        623.43        55.53 o                         
  -2  18  -4         32.22         44.91        13.62 o                         
   0  18  -4        399.87        464.39        31.81 o                         
   2  18  -4        197.53        217.82        24.50 o                         
   4  18  -4        127.58        100.33        21.77 o                         
   6  18  -4         12.69         14.40        20.27 o                         
   8  18  -4        293.05        343.28        50.15 o                         
  -7  19  -4         35.32         59.56        22.68 o                         
  -5  19  -4        150.19        145.41        35.24 o                         
  -3  19  -4        392.57        419.53        36.74 o                         
  -1  19  -4         55.32         48.58        22.59 o                         
   1  19  -4         25.91         15.37        14.05 o                         
   3  19  -4        244.56        287.21        28.42 o                         
   5  19  -4         36.58         31.86        21.47 o                         
   7  19  -4        292.78        304.95        32.73 o                         
  -6  20  -4         63.41         30.36        29.13 o                         
  -4  20  -4         20.90         -3.11        40.34 o                         
  -2  20  -4        251.84        232.61        47.06 o                         
   0  20  -4         40.54         26.39        19.31 o                         
   2  20  -4         11.31         19.41        23.27 o                         
   4  20  -4         63.43         12.18        27.10 o                         
   6  20  -4         14.89         22.91        18.67 o                         
  -5  21  -4         81.01         47.01        51.44 o                         
  -3  21  -4         16.22         -9.79        40.07 o                         
  -1  21  -4        136.20        133.29        22.13 o                         
   1  21  -4          4.15         -3.22        15.69 o                         
   3  21  -4         23.15          5.15        21.48 o                         
   5  21  -4        124.55        130.64        25.07 o                         
  -4  22  -4        193.52        142.39        37.50 o                         
  -2  22  -4         20.95         19.86        39.26 o                         
   0  22  -4        188.83        206.67        26.14 o                         
   2  22  -4        142.45          1.92        32.14 o                         
   4  22  -4         35.43         20.96        22.51 o                         
  -1  23  -4         47.19         42.47        23.77 o                         
   1  23  -4         21.82          2.21        28.66 o                         
 -11   1  -3        158.23        133.87        24.27 o                         
  -9   1  -3          0.97         12.43        11.84 o                         
  -7   1  -3        599.86        603.87        26.61 o                         
  -5   1  -3       1876.68       1894.68        35.66 o                         
  -3   1  -3         28.17         73.86         7.87 o                         
  -1   1  -3       9928.17       9920.90        81.52 o                         
   1   1  -3      12735.08      12734.72       110.01 o                         
   3   1  -3       1900.91       1886.20        57.36 o                         
   5   1  -3       3162.01       3169.18        88.62 o                         
   7   1  -3        740.68        789.53        58.10 o                         
   9   1  -3        657.01        694.04        63.98 o                         
  11   1  -3         48.46         56.51        47.85 o                         
 -12   2  -3        135.88        109.84        25.65 o                         
 -10   2  -3        242.79        215.44        21.14 o                         
  -8   2  -3        226.19        196.89        17.86 o                         
  -6   2  -3       2198.25       2243.99        42.81 o                         
  -4   2  -3        176.55        196.05        11.59 o                         
  -2   2  -3       3161.84       3403.92        35.12 o                         
   0   2  -3        660.27        703.09        15.73 o                         
   2   2  -3         32.76         64.95         7.13 o                         
   4   2  -3        944.99       1066.46        48.72 o                         
   6   2  -3        748.08        844.02        55.50 o                         
   8   2  -3         71.54         43.34        27.58 o                         
  10   2  -3         58.35         90.07        44.06 o                         
  12   2  -3        147.13        170.48        42.93 o                         
 -11   3  -3         20.87         22.13        14.82 o                         
  -9   3  -3        211.99        190.96        18.71 o                         
  -7   3  -3        632.85        634.27        24.91 o                         
  -5   3  -3         40.39         33.46         8.41 o                         
  -3   3  -3       9636.02       9854.90        76.42 o                         
  -1   3  -3       3398.80       3258.06        30.62 o                         
   1   3  -3       8533.30       8676.32        72.03 o                         
   3   3  -3       8012.82       7922.66       135.78 o                         
   5   3  -3        906.34       1049.09        53.60 o                         
   7   3  -3        910.49        962.39        60.49 o                         
   9   3  -3        372.82        328.15        67.10 o                         
  11   3  -3        130.22        152.03        35.66 o                         
 -12   4  -3         56.17         85.53        37.84 o                         
 -10   4  -3        456.93        443.74        28.07 o                         
  -8   4  -3        721.64        752.96        28.44 o                         
  -6   4  -3        330.39        325.12        18.15 o                         
  -4   4  -3        152.54        123.56        10.46 o                         
  -2   4  -3       2004.32       2148.75        29.28 o                         
   0   4  -3       3135.94       2994.91        37.88 o                         
   2   4  -3       2156.11       2169.95        27.85 o                         
   4   4  -3       1354.51       1425.05        47.32 o                         
   6   4  -3        149.41        154.57        24.55 o                         
   8   4  -3        430.05        399.83        42.93 o                         
  10   4  -3        116.37        141.52        40.35 o                         
  12   4  -3         24.19         57.87        30.65 o                         
 -11   5  -3         79.00         65.93        18.28 o                         
  -9   5  -3        189.81        174.79        21.83 o                         
  -7   5  -3        402.12        406.32        21.10 o                         
  -5   5  -3       2346.76       2301.05        38.27 o                         
  -3   5  -3       1518.73       1538.62        29.23 o                         
  -1   5  -3       5375.47       5570.05        52.25 o                         
   1   5  -3       3503.60       3412.80        37.89 o                         
   3   5  -3       1118.28       1163.61        27.39 o                         
   5   5  -3       2057.37       1991.93        46.28 o                         
   7   5  -3         26.70         41.33        20.07 o                         
   9   5  -3        227.34        223.22        34.89 o                         
  11   5  -3        506.82        505.36        52.52 o                         
 -12   6  -3        212.09        234.44        40.75 o                         
 -10   6  -3         43.38         14.62        14.50 o                         
  -8   6  -3        534.86        605.29        26.38 o                         
  -6   6  -3        679.07        638.90        22.92 o                         
  -4   6  -3       1216.59       1255.47        31.21 o                         
  -2   6  -3       1819.57       1756.09        22.85 o                         
   0   6  -3       1374.45       1426.75        22.49 o                         
   2   6  -3       4859.26       4867.82        55.28 o                         
   4   6  -3       1887.29       1910.62        39.54 o                         
   6   6  -3        564.12        602.28        36.19 o                         
   8   6  -3        276.56        264.50        46.76 o                         
  10   6  -3         40.29          7.51        72.04 o                         
  12   6  -3         39.45         68.51        34.05 o                         
 -11   7  -3         44.97         41.99        21.67 o                         
  -9   7  -3         33.35         31.43        12.66 o                         
  -7   7  -3       1811.13       1821.59        38.61 o                         
  -5   7  -3        310.24        328.19        17.87 o                         
  -3   7  -3       5141.17       5284.73        87.62 o                         
  -1   7  -3       1540.61       1550.15        24.38 o                         
   1   7  -3       1268.75       1294.56        26.63 o                         
   3   7  -3        827.43        802.29        30.80 o                         
   5   7  -3        232.55        251.57        23.13 o                         
   7   7  -3        710.24        685.60        34.86 o                         
   9   7  -3        214.87        182.36        31.27 o                         
  11   7  -3         59.69         89.86        38.53 o                         
 -12   8  -3          9.33         -5.77        28.69 o                         
 -10   8  -3        186.78        186.01        24.59 o                         
  -8   8  -3         26.87         23.01        13.50 o                         
  -6   8  -3       1123.40       1121.60        36.95 o                         
  -4   8  -3       2652.95       2699.11        58.52 o                         
  -2   8  -3         34.64         47.76         8.84 o                         
   0   8  -3        349.45        331.20        13.94 o                         
   2   8  -3        456.52        503.10        17.22 o                         
   4   8  -3       1617.20       1624.59        39.37 o                         
   6   8  -3        745.71        655.33        34.34 o                         
   8   8  -3        331.62        287.04        36.30 o                         
  10   8  -3         63.00         28.71        37.49 o                         
  12   8  -3          4.56        -10.30        34.64 o                         
 -11   9  -3         33.26         -9.09        27.33 o                         
  -9   9  -3          3.05         18.96        17.50 o                         
  -7   9  -3        232.65        187.35        29.08 o                         
  -5   9  -3       3689.44       3633.23        69.81 o                         
  -3   9  -3        986.17        990.90        17.49 o                         
  -1   9  -3       1378.82       1372.76        26.44 o                         
   1   9  -3        154.04        160.46        13.63 o                         
   3   9  -3        467.54        479.92        19.21 o                         
   5   9  -3         75.66         82.31        15.37 o                         
   7   9  -3       1281.71       1168.86        51.56 o                         
   9   9  -3         42.63          5.15        21.23 o                         
  11   9  -3         11.42          4.51        36.45 o                         
 -10  10  -3         97.95         60.60        19.06 o                         
  -8  10  -3        260.84        284.06        25.98 o                         
  -6  10  -3        134.62        145.61        18.34 o                         
  -4  10  -3       3482.50       3467.82        72.29 o                         
  -2  10  -3        239.16        261.80        14.53 o                         
   0  10  -3        228.24        227.02        14.95 o                         
   2  10  -3         67.67         77.73        11.63 o                         
   4  10  -3        761.50        741.57        30.36 o                         
   6  10  -3        278.28        281.33        26.50 o                         
   8  10  -3         60.47         23.99        20.42 o                         
  10  10  -3         94.97        114.60        29.28 o                         
 -11  11  -3         27.61          0.26        17.17 o                         
  -9  11  -3         88.04         66.95        17.79 o                         
  -7  11  -3        329.11        368.43        31.75 o                         
  -5  11  -3       3687.64       3710.40        84.48 o                         
  -3  11  -3        456.75        405.19        19.23 o                         
  -1  11  -3        416.93        406.87        19.96 o                         
   1  11  -3        895.39        895.92        26.76 o                         
   3  11  -3        829.50        873.88        30.35 o                         
   5  11  -3       1853.43       1820.65        47.24 o                         
   7  11  -3        232.59        223.26        25.48 o                         
   9  11  -3        192.88        243.76        42.22 o                         
  11  11  -3        196.79        206.32        56.21 o                         
 -10  12  -3         63.28         78.54        23.37 o                         
  -8  12  -3        220.62        218.33        27.84 o                         
  -6  12  -3       1073.26       1128.17        42.37 o                         
  -4  12  -3        811.06        763.09        22.58 o                         
  -2  12  -3       2388.63       2455.01        43.19 o                         
   0  12  -3        661.49        666.24        24.96 o                         
   2  12  -3       1424.20       1409.45        34.52 o                         
   4  12  -3        609.28        587.48        29.62 o                         
   6  12  -3       1153.05       1101.34        44.09 o                         
   8  12  -3        137.30        107.08        22.29 o                         
  10  12  -3         10.21         -0.29        33.17 o                         
  -9  13  -3        221.57        211.28        30.04 o                         
  -7  13  -3        756.48        773.04        39.21 o                         
  -5  13  -3        949.22        934.20        91.73 o                         
  -3  13  -3       1721.27       1728.70        38.36 o                         
  -1  13  -3        958.49        969.42        27.92 o                         
   1  13  -3        150.45        157.04        15.16 o                         
   3  13  -3       1471.46       1397.48        33.46 o                         
   5  13  -3        361.17        429.47        32.42 o                         
   7  13  -3        733.23        783.04        67.87 o                         
   9  13  -3        448.74        413.62        46.92 o                         
 -10  14  -3         54.25         72.48        24.27 o                         
  -8  14  -3        281.69        239.62        28.67 o                         
  -6  14  -3         47.65         85.64        33.86 o                         
  -4  14  -3        347.58        350.30        20.24 o                         
  -2  14  -3        383.83        400.36        21.71 o                         
   0  14  -3        348.06        357.21        21.54 o                         
   2  14  -3        389.55        415.11        23.20 o                         
   4  14  -3        247.31        238.37        27.57 o                         
   6  14  -3        160.25        155.37        20.86 o                         
   8  14  -3        206.77        165.03        33.15 o                         
  10  14  -3        447.33        490.30        73.46 o                         
  -9  15  -3         22.34         72.49        21.43 o                         
  -7  15  -3         13.49         20.79        16.12 o                         
  -5  15  -3        193.24        200.91        27.24 o                         
  -3  15  -3        309.46        384.97        21.20 o                         
  -1  15  -3        588.63        558.68        24.93 o                         
   1  15  -3        600.85        648.03        26.12 o                         
   3  15  -3        197.93        220.04        23.49 o                         
   5  15  -3         45.55         17.83        21.18 o                         
   7  15  -3         22.94         49.57        18.74 o                         
   9  15  -3         23.68        -10.52        22.47 o                         
  -8  16  -3        286.10        316.69        64.22 o                         
  -6  16  -3         86.42         94.74        34.83 o                         
  -4  16  -3         42.48         31.66        17.15 o                         
  -2  16  -3         26.10         21.98        12.48 o                         
   0  16  -3         18.92          7.87         9.69 o                         
   2  16  -3         55.26         65.38        15.69 o                         
   4  16  -3         71.45         91.08        17.85 o                         
   6  16  -3         10.58          6.03        15.90 o                         
   8  16  -3        240.15        262.42        44.13 o                         
  -9  17  -3          2.72         12.82        20.58 o                         
  -7  17  -3         82.30         64.14        52.31 o                         
  -5  17  -3        235.99        266.93        41.82 o                         
  -3  17  -3         95.11        100.41        17.27 o                         
  -1  17  -3          1.07          1.71        11.10 o                         
   1  17  -3        587.97        613.10        40.11 o                         
   3  17  -3        194.78        250.92        21.76 o                         
   5  17  -3        140.69        132.89        22.60 o                         
   7  17  -3        139.98        157.11        29.54 o                         
   9  17  -3        415.89        449.13        50.30 o                         
  -8  18  -3         56.29         50.24        24.88 o                         
  -6  18  -3        104.20         81.10        56.51 o                         
  -4  18  -3        377.62        449.71        33.96 o                         
  -2  18  -3        117.44         80.96        17.74 o                         
   0  18  -3        163.43        197.02        22.82 o                         
   2  18  -3         95.36         89.50        15.79 o                         
   4  18  -3          2.06        -18.65        18.67 o                         
   6  18  -3        355.22        336.52        37.79 o                         
   8  18  -3        229.86        212.35        66.53 o                         
  -7  19  -3         44.61         33.64        25.08 o                         
  -5  19  -3        184.88        147.16        36.28 o                         
  -3  19  -3        192.90        214.38        21.74 o                         
  -1  19  -3        192.03        217.52        29.94 o                         
   1  19  -3        138.65        162.20        20.41 o                         
   3  19  -3        656.59        685.16        42.40 o                         
   5  19  -3        177.68        186.73        30.63 o                         
   7  19  -3        354.19        404.48        68.50 o                         
  -6  20  -3        119.21        135.44        33.06 o                         
  -4  20  -3        463.58        436.37        34.13 o                         
  -2  20  -3        211.41        221.49        31.45 o                         
   0  20  -3         16.74         19.57        14.65 o                         
   2  20  -3        316.33        329.83        35.57 o                         
   4  20  -3        390.17        378.24        35.70 o                         
   6  20  -3        172.51        156.14        28.93 o                         
  -5  21  -3         18.89          6.87        25.00 o                         
  -3  21  -3        293.41        327.91        36.70 o                         
  -1  21  -3          3.08          1.35        15.90 o                         
   1  21  -3        105.01        119.33        22.45 o                         
   3  21  -3        206.84        250.13        48.56 o                         
   5  21  -3        418.85        419.02        45.43 o                         
  -4  22  -3         64.97         33.11        57.48 o                         
  -2  22  -3         99.57         70.87        19.99 o                         
   0  22  -3        188.38        168.16        29.29 o                         
   2  22  -3        105.76         82.60        23.11 o                         
   4  22  -3        299.38        335.78        40.54 o                         
  -3  23  -3         20.41        113.54        43.58 o                         
  -1  23  -3        136.99        149.51        28.59 o                         
   1  23  -3        162.63        162.80        29.37 o                         
   3  23  -3         87.65         57.15        26.15 o                         
 -12   0  -2        358.52        249.62        40.95 o                         
 -10   0  -2        208.95        193.25        30.35 o                         
  -8   0  -2        221.61        244.22        29.81 o                         
  -6   0  -2       2518.36       2483.00        79.77 o                         
  -4   0  -2         96.40         91.35        13.51 o                         
  -2   0  -2       4269.29       3993.08        52.83 o                         
   0   0  -2       1193.15       1062.31        20.48 o                         
   2   0  -2      12655.79      12029.40       120.84 o                         
   4   0  -2       4980.19       4794.16       137.32 o                         
   6   0  -2        783.52        786.34        68.66 o                         
   8   0  -2        663.48        706.81        78.02 o                         
  10   0  -2         58.68         94.67        52.01 o                         
  12   0  -2        324.03        434.26        87.38 o                         
 -13   1  -2         52.21         45.70        38.75 o                         
 -11   1  -2         83.98         82.27        21.89 o                         
  -9   1  -2        530.60        577.01        29.97 o                         
  -7   1  -2        198.20        211.45        28.05 o                         
  -5   1  -2       4717.08       4636.92        89.88 o                         
  -3   1  -2       3447.63       3393.71        38.62 o                         
  -1   1  -2        398.30        392.23         9.19 o                         
   1   1  -2        164.22        116.34        10.66 o                         
   3   1  -2       5155.11       5268.28        94.51 o                         
   5   1  -2       2919.80       2928.63       117.00 o                         
   7   1  -2        203.84        181.73        35.26 o                         
   9   1  -2        281.34        290.01        45.90 o                         
  11   1  -2         60.18         43.87        33.98 o                         
  13   1  -2         90.03         75.30        50.45 o                         
 -12   2  -2         16.01         -5.31        17.28 o                         
 -10   2  -2        364.73        314.14        42.74 o                         
  -8   2  -2        463.95        480.08        25.48 o                         
  -6   2  -2         77.94        100.88        13.36 o                         
  -4   2  -2       1465.90       1433.51        27.70 o                         
  -2   2  -2        112.94        137.38         7.08 o                         
   0   2  -2       5289.27       5158.92        37.77 o                         
   2   2  -2       6493.84       6034.93        63.91 o                         
   4   2  -2       1032.32        996.98        85.82 o                         
   6   2  -2       1609.56       1603.32        66.20 o                         
   8   2  -2        105.48         82.32        30.67 o                         
  10   2  -2        194.32        204.19        46.29 o                         
  12   2  -2         19.16         -9.10        23.48 o                         
 -11   3  -2        243.69        215.37        25.20 o                         
  -9   3  -2        387.86        323.65        23.69 o                         
  -7   3  -2        549.66        558.72        30.14 o                         
  -5   3  -2         24.59         25.45        10.36 o                         
  -3   3  -2       7464.96       7593.41        65.08 o                         
  -1   3  -2      12898.16      13066.51        93.75 o                         
   1   3  -2        767.42        854.32        15.36 o                         
   3   3  -2         69.55         84.88        10.44 o                         
   5   3  -2        692.26        759.47        32.07 o                         
   7   3  -2        403.12        417.44        45.07 o                         
   9   3  -2         31.87        -20.96        24.04 o                         
  11   3  -2        122.92         98.90        31.53 o                         
 -12   4  -2         52.73         34.57        22.90 o                         
 -10   4  -2        651.94        732.26        35.19 o                         
  -8   4  -2       1037.33       1038.32        35.36 o                         
  -6   4  -2        412.95        415.09        20.42 o                         
  -4   4  -2        837.22        836.85        17.71 o                         
  -2   4  -2       3060.41       2982.64        34.41 o                         
   0   4  -2       5930.49       5957.94        46.53 o                         
   2   4  -2       1557.31       1578.30        25.51 o                         
   4   4  -2       2833.76       2855.11        47.90 o                         
   6   4  -2        629.26        659.30        30.24 o                         
   8   4  -2        209.84        238.17        31.18 o                         
  10   4  -2        139.91        143.61        42.19 o                         
  12   4  -2          0.40         22.23        27.62 o                         
 -11   5  -2        258.49        254.83        27.79 o                         
  -9   5  -2        295.21        311.88        24.12 o                         
  -7   5  -2        172.70        179.84        16.00 o                         
  -5   5  -2        521.54        504.58        17.83 o                         
  -3   5  -2       1925.97       2156.02        33.68 o                         
  -1   5  -2        883.11        853.64        13.83 o                         
   1   5  -2        123.22        163.15        10.00 o                         
   3   5  -2       4953.81       4994.71        58.82 o                         
   5   5  -2        928.53        976.30        33.03 o                         
   7   5  -2        941.52        979.49        38.42 o                         
   9   5  -2          7.43         -6.19        25.51 o                         
  11   5  -2        109.73         88.64        34.03 o                         
 -12   6  -2        117.76         68.71        28.59 o                         
 -10   6  -2        133.07        191.02        19.92 o                         
  -8   6  -2        371.06        374.58        26.00 o                         
  -6   6  -2       1771.60       1825.85        36.47 o                         
  -4   6  -2       1037.12       1127.20        28.72 o                         
  -2   6  -2       6714.54       6938.42        50.53 o                         
   0   6  -2        496.82        492.23        13.75 o                         
   2   6  -2       2425.08       2291.32        29.80 o                         
   4   6  -2        695.70        724.16        25.42 o                         
   6   6  -2         90.31         84.49        18.70 o                         
   8   6  -2        292.94        288.46        35.50 o                         
  10   6  -2         97.54        104.44        29.47 o                         
  12   6  -2        197.06        164.65        51.53 o                         
 -11   7  -2         83.51        101.91        35.93 o                         
  -9   7  -2        148.05        146.65        17.68 o                         
  -7   7  -2        874.30        863.90        29.92 o                         
  -5   7  -2        702.99        728.06        19.25 o                         
  -3   7  -2       4290.40       4307.94        38.70 o                         
  -1   7  -2       1768.27       1770.86        26.34 o                         
   1   7  -2       6301.69       6429.41        61.86 o                         
   3   7  -2          7.23         10.51         8.20 o                         
   5   7  -2       4781.56       4814.66        74.22 o                         
   7   7  -2        158.43        159.18        21.60 o                         
   9   7  -2         75.96        115.30        28.38 o                         
  11   7  -2        113.32         71.51        30.43 o                         
 -12   8  -2        150.53        129.59        28.46 o                         
 -10   8  -2         38.25         54.34        19.54 o                         
  -8   8  -2        321.46        301.12        27.60 o                         
  -6   8  -2       1150.74       1095.68        25.71 o                         
  -4   8  -2       1558.93       1563.64        31.37 o                         
  -2   8  -2         66.27         58.08         8.34 o                         
   0   8  -2        673.73        628.08        18.65 o                         
   2   8  -2       1756.80       1860.11        29.92 o                         
   4   8  -2       1294.45       1301.53        34.34 o                         
   6   8  -2        340.66        317.06        25.28 o                         
   8   8  -2        317.68        327.65        28.84 o                         
  10   8  -2        298.02        292.50        38.74 o                         
  12   8  -2         13.97        -37.24        37.24 o                         
 -11   9  -2         45.61         86.66        32.41 o                         
  -9   9  -2         15.37          0.35        13.88 o                         
  -7   9  -2       1064.88       1056.48        40.50 o                         
  -5   9  -2       1603.23       1606.85        29.76 o                         
  -3   9  -2       1672.72       1616.65        35.66 o                         
  -1   9  -2       2893.44       2793.26        38.15 o                         
   1   9  -2        336.79        343.53        14.88 o                         
   3   9  -2       2685.73       2658.22        48.64 o                         
   5   9  -2       2106.05       2107.89        46.95 o                         
   7   9  -2       1145.60       1242.98        44.76 o                         
   9   9  -2        122.37        175.34        23.95 o                         
  11   9  -2         84.78        120.52        66.32 o                         
 -10  10  -2        240.50        224.83        30.88 o                         
  -8  10  -2         24.08         27.72        14.87 o                         
  -6  10  -2         11.75         13.46        11.54 o                         
  -4  10  -2       1680.98       1639.70        30.12 o                         
  -2  10  -2        488.56        516.51        19.85 o                         
   0  10  -2        482.47        524.63        18.58 o                         
   2  10  -2        793.29        768.59        23.04 o                         
   4  10  -2       2675.65       2709.95        54.01 o                         
   6  10  -2        851.79        849.74        36.24 o                         
   8  10  -2         99.17        103.78        20.37 o                         
  10  10  -2         63.08         95.16        29.42 o                         
 -11  11  -2         76.25         95.32        46.25 o                         
  -9  11  -2        169.30        142.36        23.76 o                         
  -7  11  -2        349.05        357.94        30.49 o                         
  -5  11  -2        487.45        415.51        13.86 o                         
  -3  11  -2        142.41        167.78        16.69 o                         
  -1  11  -2       1249.71       1264.23        30.76 o                         
   1  11  -2        734.43        737.91        22.90 o                         
   3  11  -2        487.09        465.30        22.54 o                         
   5  11  -2        398.47        369.16        26.20 o                         
   7  11  -2        568.65        521.65        33.12 o                         
   9  11  -2        164.34        181.58        24.93 o                         
  11  11  -2         56.45        136.47        47.90 o                         
 -10  12  -2         24.35         29.77        19.28 o                         
  -8  12  -2        164.70        140.15        30.18 o                         
  -6  12  -2        269.48        248.79        25.18 o                         
  -4  12  -2         43.15         50.42         9.73 o                         
  -2  12  -2        253.05        227.73        16.50 o                         
   0  12  -2        932.26        927.64        28.04 o                         
   2  12  -2        224.34        231.63        17.15 o                         
   4  12  -2        174.50        153.74        18.33 o                         
   6  12  -2        227.85        232.12        27.73 o                         
   8  12  -2         88.82         84.68        28.08 o                         
  10  12  -2        128.35        151.59        47.11 o                         
  -9  13  -2          7.67        -11.93        18.48 o                         
  -7  13  -2        120.11        133.56        24.65 o                         
  -5  13  -2         60.32         47.75         9.22 o                         
  -3  13  -2        291.39        317.83        19.33 o                         
  -1  13  -2        131.92        167.37        17.57 o                         
   1  13  -2       1560.48       1598.84        35.26 o                         
   3  13  -2        972.36        906.08        25.08 o                         
   5  13  -2         56.89         73.39        15.55 o                         
   7  13  -2        134.43        118.96        25.53 o                         
   9  13  -2         61.28         80.84        43.32 o                         
 -10  14  -2         26.13         11.52        29.35 o                         
  -8  14  -2         80.58         67.77        26.01 o                         
  -6  14  -2         96.02         70.72        21.52 o                         
  -4  14  -2        408.75        369.97        22.40 o                         
  -2  14  -2         54.84         70.20        11.43 o                         
   0  14  -2         11.47         12.34         9.66 o                         
   2  14  -2         30.92         24.87        12.83 o                         
   4  14  -2        371.98        336.78        26.38 o                         
   6  14  -2        258.47        263.90        27.03 o                         
   8  14  -2         45.89         58.94        38.29 o                         
  10  14  -2         87.10         83.39        30.53 o                         
  -9  15  -2          5.54         12.66        18.08 o                         
  -7  15  -2        271.54        327.51        36.30 o                         
  -5  15  -2        273.38        290.56        19.81 o                         
  -3  15  -2        584.17        560.69        27.95 o                         
  -1  15  -2        912.00        975.22        40.50 o                         
   1  15  -2        193.54        183.86        17.72 o                         
   3  15  -2        865.62        835.66        33.30 o                         
   5  15  -2        186.91        158.58        21.80 o                         
   7  15  -2        269.32        232.41        27.07 o                         
   9  15  -2        269.86        216.42        61.14 o                         
  -8  16  -2         48.22         78.40        25.35 o                         
  -6  16  -2         50.30         16.75        51.49 o                         
  -4  16  -2        498.68        525.65        34.92 o                         
  -2  16  -2        342.04        309.54        23.98 o                         
   0  16  -2        586.09        619.10        28.01 o                         
   2  16  -2         87.69         93.11        17.37 o                         
   4  16  -2        312.11        330.02        28.70 o                         
   6  16  -2        593.32        601.62        59.05 o                         
   8  16  -2         17.09         45.43        42.42 o                         
  -9  17  -2         74.55         32.82        22.94 o                         
  -7  17  -2        122.68        120.34        34.31 o                         
  -5  17  -2        445.12        454.80        35.74 o                         
  -3  17  -2        743.55        749.34        36.15 o                         
  -1  17  -2         54.73         59.53        14.78 o                         
   1  17  -2        506.11        544.88        30.48 o                         
   3  17  -2          0.48          4.72        14.72 o                         
   5  17  -2        251.14        241.21        27.66 o                         
   7  17  -2        343.86        427.73        36.02 o                         
   9  17  -2         21.32          6.32        24.87 o                         
  -8  18  -2         42.02         20.13        22.19 o                         
  -6  18  -2        341.15        381.74        44.74 o                         
  -4  18  -2         11.35         22.85        14.65 o                         
  -2  18  -2        269.88        341.19        27.42 o                         
   0  18  -2        140.39        132.31        23.80 o                         
   2  18  -2        269.67        280.08        23.82 o                         
   4  18  -2        238.96        277.49        30.38 o                         
   6  18  -2         11.04          1.38        16.32 o                         
   8  18  -2        239.89        323.16        59.01 o                         
  -7  19  -2        164.91        132.06        30.60 o                         
  -5  19  -2         63.54         81.09        19.55 o                         
  -3  19  -2        173.47        146.80        20.69 o                         
  -1  19  -2        342.99        425.76        29.15 o                         
   1  19  -2         52.72         36.58        15.20 o                         
   3  19  -2        192.63        175.72        32.45 o                         
   5  19  -2        341.38        342.80        34.57 o                         
   7  19  -2        227.94        190.00        35.97 o                         
  -6  20  -2         25.11         27.59        24.28 o                         
  -4  20  -2        135.76        150.35        25.57 o                         
  -2  20  -2          0.14         -2.01        13.50 o                         
   0  20  -2          4.84         -3.18        18.83 o                         
   2  20  -2         27.92         37.30        21.74 o                         
   4  20  -2        195.97        171.80        32.11 o                         
   6  20  -2        322.82        339.43        43.91 o                         
  -5  21  -2        233.08        179.06        43.12 o                         
  -3  21  -2         50.39         51.22        17.25 o                         
  -1  21  -2        120.28         66.02        28.30 o                         
   1  21  -2         75.86         92.26        22.77 o                         
   3  21  -2        140.94        148.53        76.98 o                         
   5  21  -2        451.59        491.64        50.54 o                         
  -4  22  -2          2.97        -17.24        18.85 o                         
  -2  22  -2          9.62         35.36        17.54 o                         
   0  22  -2          0.85        -13.33        16.12 o                         
   2  22  -2          9.16         10.69        24.57 o                         
   4  22  -2        388.48        370.64        84.05 o                         
  -3  23  -2        186.54        243.70        69.67 o                         
  -1  23  -2         97.18         78.93        28.25 o                         
   1  23  -2        242.12        224.67        41.08 o                         
   3  23  -2        112.05        129.42        40.83 o                         
   0  24  -2         16.49         17.60        30.67 o                         
 -13   1  -1         23.18         22.04        23.80 o                         
 -11   1  -1        195.25        219.44        23.69 o                         
  -9   1  -1       1843.63       1964.05        57.00 o                         
  -7   1  -1       1244.10       1222.93        34.65 o                         
  -5   1  -1       1192.47       1144.82        27.55 o                         
  -3   1  -1       4051.60       3760.07        41.51 o                         
  -1   1  -1       9996.50       9784.14        56.22 o                         
   1   1  -1        940.68        960.89         9.93 o                         
   3   1  -1       1377.15       1297.02        29.55 o                         
   5   1  -1        651.32        662.37        38.05 o                         
   7   1  -1        818.65        827.26        53.07 o                         
   9   1  -1        658.39        810.49        60.32 o                         
  11   1  -1        133.83        227.38        74.35 o                         
  13   1  -1         23.70         15.39        47.13 o                         
 -12   2  -1        245.05        257.46        31.51 o                         
 -10   2  -1        296.32        304.28        28.05 o                         
  -8   2  -1        704.94        718.15        29.72 o                         
  -6   2  -1        288.55        284.27        19.07 o                         
  -4   2  -1       1495.01       1445.44        27.59 o                         
  -2   2  -1       1931.11       1940.80        20.11 o                         
   0   2  -1       9957.87       9495.56        49.86 o                         
   2   2  -1      25636.04      24960.05       150.70 o                         
   4   2  -1       1210.97       1132.41        30.95 o                         
   6   2  -1        672.51        710.78        44.50 o                         
   8   2  -1        746.75        826.50        55.17 o                         
  10   2  -1        136.02        167.09        39.41 o                         
  12   2  -1         22.55         30.87        29.62 o                         
 -11   3  -1        651.73        625.71        37.99 o                         
  -9   3  -1        869.70        964.92        34.95 o                         
  -7   3  -1        479.57        478.15        23.03 o                         
  -5   3  -1       4176.71       4039.38        62.08 o                         
  -3   3  -1       2225.27       2318.77        26.43 o                         
  -1   3  -1      13067.19      12437.38        81.02 o                         
   1   3  -1       2775.56       2699.14        28.43 o                         
   3   3  -1      12478.61      12602.64        97.91 o                         
   5   3  -1       1729.35       1658.67        41.46 o                         
   7   3  -1        817.56        910.95        54.94 o                         
   9   3  -1        661.40        648.87       104.81 o                         
  11   3  -1         10.00         27.60        36.89 o                         
  13   3  -1          8.59        -60.60        60.60 o                         
 -12   4  -1        124.11         92.68        26.16 o                         
 -10   4  -1        116.31        108.47        21.61 o                         
  -8   4  -1         24.73         20.46        10.76 o                         
  -6   4  -1          1.84         -5.99         7.28 o                         
  -4   4  -1       2999.66       3037.02        39.99 o                         
  -2   4  -1      19808.27      19270.18       139.42 o                         
   0   4  -1       7280.02       6876.45        49.22 o                         
   2   4  -1       8452.76       8084.90        65.77 o                         
   4   4  -1         68.29         48.54         8.04 o                         
   6   4  -1       4633.30       4658.83        73.89 o                         
   8   4  -1       1178.34       1307.03        56.95 o                         
  10   4  -1        220.12        253.61        37.94 o                         
  12   4  -1        157.76         79.68        31.20 o                         
 -11   5  -1        282.26        261.80        27.78 o                         
  -9   5  -1        137.94        156.97        18.78 o                         
  -7   5  -1        928.83        902.91        28.71 o                         
  -5   5  -1        211.92        215.68        13.61 o                         
  -3   5  -1       5331.53       5059.90        48.69 o                         
  -1   5  -1       4843.73       4977.56        40.67 o                         
   1   5  -1        724.83        706.51        14.63 o                         
   3   5  -1       3101.24       3363.17        44.46 o                         
   5   5  -1       2834.50       2943.65        52.42 o                         
   7   5  -1       2521.25       2504.52        56.38 o                         
   9   5  -1          5.94         30.07        31.73 o                         
  11   5  -1        112.31        157.56        44.15 o                         
 -12   6  -1         23.43         -9.58        30.82 o                         
 -10   6  -1        222.93        219.59        43.33 o                         
  -8   6  -1        433.29        394.79        23.26 o                         
  -6   6  -1        633.09        656.98        28.82 o                         
  -4   6  -1       1835.91       1767.78        29.71 o                         
  -2   6  -1       1545.83       1606.47        25.51 o                         
   0   6  -1       5116.70       4989.50        45.41 o                         
   2   6  -1       2270.05       2367.91        29.00 o                         
   4   6  -1       8125.71       8272.26        84.95 o                         
   6   6  -1        481.22        499.61        27.41 o                         
   8   6  -1        437.78        467.08        31.29 o                         
  10   6  -1         88.20         87.04        40.42 o                         
  12   6  -1         67.28         15.53        70.74 o                         
 -11   7  -1        127.78         66.52        24.77 o                         
  -9   7  -1        417.05        378.15        22.65 o                         
  -7   7  -1        307.04        329.35        19.36 o                         
  -5   7  -1        634.36        560.45        27.12 o                         
  -3   7  -1       1983.88       2082.36        37.41 o                         
  -1   7  -1       1119.10       1111.86        25.76 o                         
   1   7  -1       1611.16       1738.25        25.99 o                         
   3   7  -1        303.51        337.40        17.22 o                         
   5   7  -1       2618.70       2676.42        52.41 o                         
   7   7  -1        396.67        384.65        28.25 o                         
   9   7  -1        349.37        353.57        41.19 o                         
  11   7  -1         38.02         25.01        30.90 o                         
 -12   8  -1         17.83        -19.25        19.25 o                         
 -10   8  -1         42.56         41.26        20.43 o                         
  -8   8  -1        239.34        234.74        25.87 o                         
  -6   8  -1        619.10        672.99        31.95 o                         
  -4   8  -1        628.87        667.66        26.54 o                         
  -2   8  -1       1909.25       1977.59        40.07 o                         
   0   8  -1        507.83        552.55        18.50 o                         
   2   8  -1       2320.81       2385.26        37.16 o                         
   4   8  -1        293.42        334.13        20.59 o                         
   6   8  -1        240.60        250.14        22.77 o                         
   8   8  -1        419.86        433.02        30.65 o                         
  10   8  -1         58.42         95.55        25.65 o                         
  12   8  -1          8.52         48.94       105.85 o                         
 -11   9  -1         61.24         37.55        27.93 o                         
  -9   9  -1         98.66         87.17        28.79 o                         
  -7   9  -1        143.52        160.47        21.17 o                         
  -5   9  -1        759.85        771.01        25.89 o                         
  -3   9  -1       1649.83       1721.97        37.98 o                         
  -1   9  -1        336.67        320.49        21.83 o                         
   1   9  -1       1137.52       1215.35        24.59 o                         
   3   9  -1        287.42        305.31        25.01 o                         
   5   9  -1        865.75        887.31        30.52 o                         
   7   9  -1        739.28        742.31        34.66 o                         
   9   9  -1        245.65        284.42        28.31 o                         
  11   9  -1         59.78         82.04        46.65 o                         
 -10  10  -1        136.44        153.86        30.44 o                         
  -8  10  -1        224.56        217.39        28.97 o                         
  -6  10  -1         22.44         26.97        13.47 o                         
  -4  10  -1       1508.92       1520.92        37.75 o                         
  -2  10  -1        444.03        453.00        24.67 o                         
   0  10  -1       4816.02       5056.58        56.01 o                         
   2  10  -1       2654.75       2724.50        46.97 o                         
   4  10  -1         29.95         31.73        15.08 o                         
   6  10  -1        626.28        605.02        31.07 o                         
   8  10  -1        228.58        235.01        25.23 o                         
  10  10  -1        126.96        124.62        25.71 o                         
 -11  11  -1         57.13         56.44        24.19 o                         
  -9  11  -1        139.09        112.94        23.06 o                         
  -7  11  -1        683.84        655.47        37.37 o                         
  -5  11  -1        293.29        303.05        20.51 o                         
  -3  11  -1        406.59        413.42        23.75 o                         
  -1  11  -1       1266.36       1258.91        32.86 o                         
   1  11  -1        490.17        512.11        23.13 o                         
   3  11  -1         22.62         30.61        11.75 o                         
   5  11  -1         21.92          3.49        10.55 o                         
   7  11  -1        493.42        455.68        31.96 o                         
   9  11  -1         56.44         51.31        17.37 o                         
  11  11  -1         25.86         65.05        43.11 o                         
 -10  12  -1        277.12        226.33        34.03 o                         
  -8  12  -1         95.99         79.27        22.21 o                         
  -6  12  -1        212.31        234.64        26.11 o                         
  -4  12  -1         10.00         20.62        11.55 o                         
  -2  12  -1       2518.64       2563.34        49.62 o                         
   0  12  -1       1536.94       1556.26        39.16 o                         
   2  12  -1         43.18         51.45        10.07 o                         
   4  12  -1       1733.91       1703.88        44.08 o                         
   6  12  -1          1.67          9.92        11.15 o                         
   8  12  -1        346.13        432.84        31.73 o                         
  10  12  -1        254.21        289.46        56.93 o                         
 -11  13  -1         60.19         65.62        25.16 o                         
  -9  13  -1         15.91         13.22        23.64 o                         
  -7  13  -1        128.19        115.46        21.06 o                         
  -5  13  -1        620.89        643.89        35.68 o                         
  -3  13  -1       1114.37       1121.63        44.55 o                         
  -1  13  -1        670.36        684.24        35.85 o                         
   1  13  -1        316.94        281.30        18.88 o                         
   3  13  -1        952.81        873.87        50.75 o                         
   5  13  -1        438.75        477.17        31.94 o                         
   7  13  -1         99.31        113.36        22.38 o                         
   9  13  -1        230.86        233.93        35.73 o                         
  11  13  -1         84.76        112.87        75.42 o                         
 -10  14  -1          6.72        -18.90        18.92 o                         
  -8  14  -1        306.93        341.03        38.58 o                         
  -6  14  -1          2.39        -10.33        10.33 o                         
  -4  14  -1        436.00        475.48        24.07 o                         
  -2  14  -1        964.42       1032.99        32.42 o                         
   0  14  -1        102.53         71.25        13.62 o                         
   2  14  -1        255.38        252.66        18.05 o                         
   4  14  -1        190.17        165.06        19.70 o                         
   6  14  -1        804.29        850.73        40.25 o                         
   8  14  -1        108.04         76.53        20.08 o                         
  10  14  -1         18.61        112.83        31.17 o                         
  -9  15  -1         70.49          1.31        21.32 o                         
  -7  15  -1          6.32        -18.69        18.69 o                         
  -5  15  -1         29.60         45.40        14.83 o                         
  -3  15  -1        454.29        474.61        28.13 o                         
  -1  15  -1        236.38        253.34        20.22 o                         
   1  15  -1        618.84        545.48        27.43 o                         
   3  15  -1         52.77         27.63        13.22 o                         
   5  15  -1         96.70         76.04        30.63 o                         
   7  15  -1        148.48        153.59        23.19 o                         
   9  15  -1        135.80        163.87        32.85 o                         
  -8  16  -1         40.33        116.55        44.49 o                         
  -6  16  -1        332.42        318.07        51.26 o                         
  -4  16  -1        165.87        183.70        22.77 o                         
  -2  16  -1          9.73         25.65        11.55 o                         
   0  16  -1         63.94         57.98        19.69 o                         
   2  16  -1        140.12        117.63        16.42 o                         
   4  16  -1         19.19         17.20        13.68 o                         
   6  16  -1          3.57         23.12        14.43 o                         
   8  16  -1         84.42          9.17        39.01 o                         
  -9  17  -1         28.45          3.99        36.26 o                         
  -7  17  -1        306.51        317.06        35.31 o                         
  -5  17  -1         53.35         20.61        16.46 o                         
  -3  17  -1        293.69        305.14        33.13 o                         
  -1  17  -1        181.68        156.68        21.85 o                         
   1  17  -1        274.76        247.85        26.15 o                         
   3  17  -1        172.79        173.41        26.28 o                         
   5  17  -1          2.93         27.07        22.37 o                         
   7  17  -1         69.23         45.58        49.08 o                         
   9  17  -1         13.31        -36.56        63.30 o                         
  -8  18  -1          9.99         50.63        34.46 o                         
  -6  18  -1        118.76        127.74        41.89 o                         
  -4  18  -1         12.73         37.28        13.30 o                         
  -2  18  -1         32.89          0.18        16.33 o                         
   0  18  -1         36.60         20.73        13.70 o                         
   2  18  -1         47.22         76.12        15.18 o                         
   4  18  -1        196.50        224.83        35.25 o                         
   6  18  -1         69.81         67.10        38.86 o                         
   8  18  -1        121.58         79.10        40.94 o                         
  -7  19  -1         16.59         -1.42        20.71 o                         
  -5  19  -1        381.41        309.77        47.77 o                         
  -3  19  -1        232.17        242.59        24.73 o                         
  -1  19  -1        219.54        188.05        27.80 o                         
   1  19  -1        731.88        758.90        36.14 o                         
   3  19  -1        109.94         98.19        27.17 o                         
   5  19  -1         24.37         34.36        21.25 o                         
   7  19  -1          6.41         19.55        22.51 o                         
  -6  20  -1        110.37        121.38        52.55 o                         
  -4  20  -1         36.85         21.16        16.09 o                         
  -2  20  -1        105.20         90.49        18.29 o                         
   0  20  -1        102.29        122.64        21.18 o                         
   2  20  -1        257.89        226.26        33.82 o                         
   4  20  -1          8.81         46.17        23.72 o                         
   6  20  -1         94.06         52.23        26.50 o                         
  -5  21  -1         66.62         53.64        35.42 o                         
  -3  21  -1        106.17        118.16        30.83 o                         
  -1  21  -1        324.43        341.35        32.80 o                         
   1  21  -1        137.20        127.88        33.33 o                         
   3  21  -1          8.79          0.34        25.75 o                         
   5  21  -1        232.72        329.24        44.32 o                         
  -4  22  -1        266.75        325.79        49.83 o                         
  -2  22  -1         82.97         54.28        21.18 o                         
   0  22  -1        193.81        141.17        23.11 o                         
   2  22  -1        133.22        116.62        29.59 o                         
   4  22  -1         30.66         25.67        22.95 o                         
  -3  23  -1         37.67        -10.52        37.17 o                         
  -1  23  -1         26.90         60.58        23.20 o                         
   1  23  -1         19.42         12.52        24.46 o                         
   3  23  -1        338.52        294.13        55.58 o                         
   0  24  -1         44.81         35.83        23.83 o                         
 -12   0   0        257.11        221.93        65.97 o                         
 -10   0   0        677.77        623.64        70.14 o                         
  -8   0   0        918.03        961.95        65.30 o                         
  -6   0   0       1555.92       1685.09        53.82 o                         
  -4   0   0       4731.08       4501.09        72.31 o                         
  -2   0   0       4167.44       4145.43        48.42 o                         
   2   0   0       4173.68       4073.35        76.35 o                         
   4   0   0       4815.96       4555.96       117.29 o                         
   6   0   0       1585.31       1603.95        85.30 o                         
   8   0   0        904.25        989.72        81.14 o                         
  10   0   0        701.39        636.08        87.90 o                         
  12   0   0        252.37        322.95        72.30 o                         
 -13   1   0         43.78         37.34        29.71 o                         
 -11   1   0        764.90        919.62        44.83 o                         
  -9   1   0        723.37        778.85        46.05 o                         
  -7   1   0       1150.04       1115.49        41.68 o                         
  -5   1   0        187.25        171.32        14.04 o                         
  -3   1   0        793.03        804.61        18.79 o                         
  -1   1   0       6194.77       5682.61        35.09 o                         
   1   1   0       6031.00       5642.70       106.09 o                         
   3   1   0        837.78        820.69        20.58 o                         
   5   1   0        177.44        173.60        16.04 o                         
   7   1   0       1138.43       1115.19        56.80 o                         
   9   1   0        725.36        684.21        54.24 o                         
  11   1   0        777.49        877.41        68.77 o                         
  13   1   0         47.41          5.29        39.13 o                         
 -12   2   0         39.18         38.58        22.03 o                         
 -10   2   0          8.88         -3.11        12.53 o                         
  -8   2   0        957.58        927.33        30.75 o                         
  -6   2   0        505.91        468.48        24.25 o                         
  -4   2   0       2814.70       2915.23        40.00 o                         
  -2   2   0      53959.18      51116.68       879.21 o                         
   0   2   0       7353.25       7154.21        92.04 o                         
   2   2   0      54410.42      51240.34       700.05 o                         
   4   2   0       2858.18       2832.05        45.19 o                         
   6   2   0        507.81        500.95        37.24 o                         
   8   2   0        955.13        948.04        92.06 o                         
  10   2   0         10.73          7.95        25.62 o                         
  12   2   0         40.20         45.66        28.29 o                         
 -13   3   0         33.25         -9.67        27.78 o                         
 -11   3   0         77.35         64.14        18.58 o                         
  -9   3   0         53.99         67.62        16.61 o                         
  -7   3   0         61.47         59.97        11.50 o                         
  -5   3   0        764.68        724.48        20.73 o                         
  -3   3   0        719.63        687.54        16.75 o                         
  -1   3   0       7230.98       7265.51        54.87 o                         
   1   3   0       7310.59       7214.58        47.94 o                         
   3   3   0        710.22        675.56        14.16 o                         
   5   3   0        733.06        705.14        25.95 o                         
   7   3   0         59.77         42.43        15.57 o                         
   9   3   0         51.67         78.25        36.15 o                         
  11   3   0         74.58         34.50        26.18 o                         
  13   3   0         33.55        108.19        72.82 o                         
 -12   4   0         79.45         50.35        22.10 o                         
 -10   4   0        172.84        147.80        20.65 o                         
  -8   4   0        388.46        391.53        29.07 o                         
  -6   4   0        261.60        240.62        16.67 o                         
  -4   4   0       4977.88       5119.78        50.06 o                         
  -2   4   0      11749.41      11817.59       102.43 o                         
   0   4   0       1128.75       1253.05        17.62 o                         
   2   4   0      11825.53      11759.18        80.28 o                         
   4   4   0       5050.51       5075.69        51.78 o                         
   6   4   0        266.86        249.14        19.71 o                         
   8   4   0        402.77        389.52        32.31 o                         
  10   4   0        171.16        169.30        32.34 o                         
  12   4   0         77.30         48.74        36.73 o                         
 -11   5   0        160.36        160.87        23.51 o                         
  -9   5   0        251.54        233.08        26.11 o                         
  -7   5   0        102.23         91.61        13.04 o                         
  -5   5   0         55.84         69.74         9.16 o                         
  -3   5   0       1490.71       1580.79        31.08 o                         
  -1   5   0        260.41        256.93        10.40 o                         
   1   5   0        239.57        260.15         9.34 o                         
   3   5   0       1467.26       1555.11        27.43 o                         
   5   5   0         63.79         75.14        11.54 o                         
   7   5   0        101.05        117.24        24.91 o                         
   9   5   0        244.43        288.86        27.99 o                         
  11   5   0        162.52        189.39        41.20 o                         
 -12   6   0          0.55        -18.47        18.47 o                         
 -10   6   0         53.00         51.97        15.61 o                         
  -8   6   0        231.31        224.10        17.48 o                         
  -6   6   0       2099.83       2101.96        37.99 o                         
  -4   6   0       2430.48       2624.35        43.70 o                         
  -2   6   0        219.65        235.71        17.00 o                         
   0   6   0      16099.31      16071.64       113.39 o                         
   2   6   0        220.04        259.95        12.55 o                         
   4   6   0       2490.58       2621.54        40.21 o                         
   6   6   0       2105.85       2096.04        47.10 o                         
   8   6   0        214.85        207.23        21.85 o                         
  10   6   0         54.47         13.17        47.24 o                         
  12   6   0          0.71         -5.91        34.72 o                         
 -11   7   0        111.70        128.37        29.05 o                         
  -9   7   0        130.50         89.57        20.43 o                         
  -7   7   0        485.16        462.10        23.65 o                         
  -5   7   0        309.20        273.66        16.45 o                         
  -3   7   0         20.73         11.78         8.71 o                         
  -1   7   0       1983.83       2074.80        36.31 o                         
   1   7   0       2008.07       2129.87        29.70 o                         
   3   7   0         30.05          9.34         6.79 o                         
   5   7   0        296.92        296.82        20.36 o                         
   7   7   0        457.60        493.39        27.17 o                         
   9   7   0        133.95         74.31        27.23 o                         
  11   7   0        114.26        102.47        43.87 o                         
 -12   8   0         69.79         76.90        23.52 o                         
 -10   8   0        527.00        614.19        47.53 o                         
  -8   8   0        740.60        742.73        56.63 o                         
  -6   8   0         35.56         26.76        11.60 o                         
  -4   8   0        947.47        971.81        32.95 o                         
  -2   8   0       6913.83       6866.80        68.43 o                         
   0   8   0        104.61        173.19        18.25 o                         
   2   8   0       6910.58       7036.35        62.76 o                         
   4   8   0        951.50        957.92        26.92 o                         
   6   8   0         47.76         52.79        13.94 o                         
   8   8   0        767.22        809.87        39.55 o                         
  10   8   0        517.43        559.64        37.03 o                         
  12   8   0         72.65        109.85        62.68 o                         
 -11   9   0         31.04         38.39        20.67 o                         
  -9   9   0        361.20        315.00        48.11 o                         
  -7   9   0        109.68        103.28        20.05 o                         
  -5   9   0        564.07        509.31        26.67 o                         
  -3   9   0        116.61        144.05        19.94 o                         
  -1   9   0       2249.83       2158.50        40.74 o                         
   1   9   0       2334.51       2197.18        34.43 o                         
   3   9   0        110.54         96.97        12.60 o                         
   5   9   0        523.30        482.03        23.03 o                         
   7   9   0        115.36         88.91        17.04 o                         
   9   9   0        362.96        388.14        31.14 o                         
  11   9   0         27.56        -35.11        35.11 o                         
 -10  10   0         61.82         97.29        34.16 o                         
  -8  10   0        148.79        200.59        25.00 o                         
  -6  10   0        984.96        995.93        30.27 o                         
  -4  10   0        537.56        507.81        32.51 o                         
  -2  10   0        833.93        838.22        31.71 o                         
   0  10   0       1565.63       1617.90        42.30 o                         
   2  10   0        814.38        833.54        21.47 o                         
   4  10   0        558.76        542.26        23.65 o                         
   6  10   0       1013.46       1016.61        35.85 o                         
   8  10   0        140.21        193.40        24.24 o                         
  10  10   0         65.09         30.33        30.24 o                         
 -11  11   0        104.59         80.06        28.40 o                         
  -9  11   0        143.46        107.10        27.33 o                         
  -7  11   0        287.79        268.68        17.58 o                         
  -5  11   0        282.78        291.18        29.53 o                         
  -3  11   0         97.49         90.05        14.69 o                         
  -1  11   0         75.04         77.45        12.92 o                         
   1  11   0         64.71         67.61        10.62 o                         
   3  11   0         86.11        112.17        19.89 o                         
   5  11   0        282.17        319.34        21.11 o                         
   7  11   0        275.24        266.06        24.12 o                         
   9  11   0        138.33         61.21        26.03 o                         
  11  11   0        104.79         80.84        32.68 o                         
 -10  12   0         70.51         35.48        30.18 o                         
  -8  12   0         66.73         39.91        29.62 o                         
  -6  12   0        135.93        143.81        18.83 o                         
  -4  12   0        289.10        333.93        27.18 o                         
  -2  12   0        161.66        162.69        17.32 o                         
   0  12   0         74.88         52.62        12.81 o                         
   2  12   0        169.65        166.56        15.39 o                         
   4  12   0        295.64        317.30        25.01 o                         
   6  12   0        133.38        130.35        20.35 o                         
   8  12   0         63.19         44.29        14.67 o                         
  10  12   0         69.55         79.36        79.99 o                         
 -11  13   0         70.11         91.18        27.21 o                         
  -9  13   0        240.75        264.29        36.95 o                         
  -7  13   0        151.40        164.93        18.42 o                         
  -5  13   0        238.46        245.33        39.14 o                         
  -3  13   0         31.54         38.70        14.74 o                         
  -1  13   0        747.92        787.29        30.52 o                         
   1  13   0        728.27        759.55        29.57 o                         
   3  13   0         27.15         23.55        11.02 o                         
   5  13   0        238.88        281.24        26.99 o                         
   7  13   0        146.73        165.54        20.57 o                         
   9  13   0        239.46        265.71        43.88 o                         
  11  13   0         69.24         28.22        30.86 o                         
 -10  14   0        103.78         59.81        23.31 o                         
  -8  14   0         71.58        109.88        27.01 o                         
  -6  14   0        329.13        343.89        28.75 o                         
  -4  14   0        530.38        546.27        31.36 o                         
  -2  14   0         56.06         53.14        14.33 o                         
   0  14   0         36.84         55.47        13.62 o                         
   2  14   0         63.45         56.98        11.98 o                         
   4  14   0        533.31        563.47        28.37 o                         
   6  14   0        319.57        283.65        42.70 o                         
   8  14   0         67.60         56.30        26.19 o                         
  10  14   0        104.26         83.00        27.95 o                         
  -9  15   0         23.65         18.72        20.26 o                         
  -7  15   0        159.99        142.46        27.98 o                         
  -5  15   0         37.73         53.37        18.47 o                         
  -3  15   0        585.04        514.74        30.90 o                         
  -1  15   0        299.93        295.30        24.19 o                         
   1  15   0        302.06        318.49        23.89 o                         
   3  15   0        603.69        591.44        36.07 o                         
   5  15   0         44.30         16.02        22.34 o                         
   7  15   0        164.83        140.45        37.88 o                         
   9  15   0         23.41         24.94        31.38 o                         
  -8  16   0        248.59        190.05        42.65 o                         
  -6  16   0        298.53        342.06        30.52 o                         
  -4  16   0        205.36        241.72        28.89 o                         
  -2  16   0        504.30        496.07        39.94 o                         
   0  16   0        421.19        457.05        27.70 o                         
   2  16   0        481.41        490.62        33.36 o                         
   4  16   0        190.96        198.28        28.97 o                         
   6  16   0        289.67        271.74        36.30 o                         
   8  16   0        247.12        141.05        54.09 o                         
  -9  17   0          3.35        -17.36        20.00 o                         
  -7  17   0         34.42         70.79        23.51 o                         
  -5  17   0        240.84        253.83        25.05 o                         
  -3  17   0        180.12        204.05        21.58 o                         
  -1  17   0        455.02        444.33        28.70 o                         
   1  17   0        472.54        483.01        37.07 o                         
   3  17   0        186.23        184.59        38.59 o                         
   5  17   0        250.89        305.45        38.56 o                         
   7  17   0         29.73         13.87        22.69 o                         
   9  17   0          2.43          8.52        26.56 o                         
  -8  18   0         47.41         60.57        24.37 o                         
  -6  18   0        247.10        198.10        27.92 o                         
  -4  18   0        180.10        187.88        32.59 o                         
  -2  18   0        486.33        474.68        32.55 o                         
   0  18   0          0.92          1.87        12.24 o                         
   2  18   0        489.41        488.71        30.39 o                         
   4  18   0        172.50        186.04        31.33 o                         
   6  18   0        242.25        235.94        37.35 o                         
   8  18   0         47.66         71.55        27.16 o                         
  -7  19   0         29.92         10.32        22.24 o                         
  -5  19   0         69.23         52.95        16.48 o                         
  -3  19   0        117.31        112.39        18.83 o                         
  -1  19   0        209.08        177.66        21.96 o                         
   1  19   0        211.10        190.52        30.78 o                         
   3  19   0        114.94        104.21        31.83 o                         
   5  19   0         67.34         93.66        30.90 o                         
   7  19   0         31.75         87.38        32.12 o                         
  -6  20   0         20.62         61.96        29.20 o                         
  -4  20   0         28.49         22.38        15.36 o                         
  -2  20   0         10.18         11.22        13.71 o                         
   0  20   0        263.34        206.51        24.80 o                         
   2  20   0         10.62         18.01        23.25 o                         
   4  20   0         30.03         -5.39        19.92 o                         
   6  20   0         21.59        -20.01        20.01 o                         
  -5  21   0        104.54         93.29        36.86 o                         
  -3  21   0         29.46         50.22        26.17 o                         
  -1  21   0        154.02        179.24        32.88 o                         
   1  21   0        156.38        255.04        35.88 o                         
   3  21   0         30.93         39.66        27.97 o                         
   5  21   0        107.70        125.26        31.26 o                         
  -4  22   0          7.01         -2.82        29.35 o                         
  -2  22   0        115.04         95.98        23.73 o                         
   0  22   0          0.02          4.61        21.25 o                         
   2  22   0        110.70         79.25        27.83 o                         
   4  22   0          6.37         17.06        26.53 o                         
  -3  23   0         60.33         -2.40        24.62 o                         
  -1  23   0        103.52         99.49        22.60 o                         
   1  23   0        102.39        107.26        27.13 o                         
   3  23   0         64.53         84.42        34.24 o                         
   0  24   0        170.61        226.97        36.82 o                         
 -13   1   1         24.49          4.16        29.91 o                         
 -11   1   1        134.66        156.01        26.25 o                         
  -9   1   1        668.06        686.16        39.44 o                         
  -7   1   1        861.78        818.11        29.82 o                         
  -5   1   1        687.46        654.04        14.72 o                         
  -3   1   1       1345.17       1313.75        17.61 o                         
  -1   1   1       1008.09        998.21         8.67 o                         
   1   1   1      10079.55       9508.05       110.56 o                         
   3   1   1       3913.67       3626.71        47.97 o                         
   5   1   1       1166.22       1177.58        28.33 o                         
   7   1   1       1250.62       1221.58        48.26 o                         
   9   1   1       1845.26       1958.67        93.10 o                         
  11   1   1        189.00        217.84        42.82 o                         
  13   1   1         20.92          1.09        35.91 o                         
 -12   2   1         24.90         -1.09        19.09 o                         
 -10   2   1        130.69        176.71        23.16 o                         
  -8   2   1        716.22        747.15        28.65 o                         
  -6   2   1        671.89        662.02        30.76 o                         
  -4   2   1       1224.24       1159.17        20.06 o                         
  -2   2   1      25435.15      24803.47       179.45 o                         
   0   2   1       9832.93       9416.16        68.78 o                         
   2   2   1       1877.52       1888.12        21.77 o                         
   4   2   1       1518.84       1474.61        42.28 o                         
   6   2   1        293.68        315.55        20.54 o                         
   8   2   1        698.86        747.65        37.38 o                         
  10   2   1        282.99        315.67        43.39 o                         
  12   2   1        239.89        259.79        39.59 o                         
 -13   3   1          7.20        -23.75        27.47 o                         
 -11   3   1          9.42        -13.79        13.79 o                         
  -9   3   1        652.62        629.47        46.20 o                         
  -7   3   1        833.92        852.13        28.04 o                         
  -5   3   1       1792.48       1663.38        29.70 o                         
  -3   3   1      12799.07      12871.02        72.21 o                         
  -1   3   1       2863.03       2688.00        30.94 o                         
   1   3   1      12834.23      12445.52       101.19 o                         
   3   3   1       2233.64       2321.32        33.51 o                         
   5   3   1       4136.52       4041.01        82.56 o                         
   7   3   1        457.91        483.64        26.98 o                         
   9   3   1        833.78        909.13        56.65 o                         
  11   3   1        664.92        689.73        53.05 o                         
 -12   4   1        160.34        170.61        41.84 o                         
 -10   4   1        212.33        179.99        23.73 o                         
  -8   4   1       1168.53       1244.51        40.72 o                         
  -6   4   1       4563.60       4636.67        67.99 o                         
  -4   4   1         57.88         37.63         7.57 o                         
  -2   4   1       8365.65       7865.38        55.64 o                         
   0   4   1       7279.66       6970.90        57.78 o                         
   2   4   1      19733.59      19478.61       155.50 o                         
   4   4   1       3012.54       3065.71        45.73 o                         
   6   4   1          1.55         -2.96         8.70 o                         
   8   4   1         31.72         10.92        12.16 o                         
  10   4   1        114.08        111.45        47.66 o                         
  12   4   1        120.92         73.64        65.28 o                         
 -11   5   1        108.89        129.66        21.16 o                         
  -9   5   1          7.19         10.99        13.60 o                         
  -7   5   1       2533.70       2433.86        51.63 o                         
  -5   5   1       2887.99       2916.51        40.41 o                         
  -3   5   1       3226.40       3422.74        30.88 o                         
  -1   5   1        760.03        716.42        15.83 o                         
   1   5   1       4841.98       5000.29        58.72 o                         
   3   5   1       5347.11       5161.48        69.21 o                         
   5   5   1        225.79        209.78        23.66 o                         
   7   5   1        909.36        967.17        38.14 o                         
   9   5   1        152.25        138.07        21.87 o                         
  11   5   1        283.71        258.61        36.54 o                         
 -12   6   1         63.05         52.11        47.79 o                         
 -10   6   1         88.31         81.81        18.09 o                         
  -8   6   1        432.50        454.11        30.96 o                         
  -6   6   1        491.37        492.96        18.42 o                         
  -4   6   1       8041.45       8079.96        88.80 o                         
  -2   6   1       2314.25       2402.66        30.88 o                         
   0   6   1       5030.04       5016.74        54.03 o                         
   2   6   1       1546.16       1603.80        15.49 o                         
   4   6   1       1873.68       1775.45        24.55 o                         
   6   6   1        635.68        659.73        39.86 o                         
   8   6   1        427.06        465.25        27.52 o                         
  10   6   1        221.60        220.39        26.31 o                         
  12   6   1         25.08        -20.92        33.49 o                         
 -11   7   1         37.96         10.62        24.62 o                         
  -9   7   1        349.00        314.45        23.09 o                         
  -7   7   1        386.47        360.10        12.98 o                         
  -5   7   1       2691.14       2732.44        46.98 o                         
  -3   7   1        274.46        319.90        20.78 o                         
  -1   7   1       1573.38       1713.46        35.54 o                         
   1   7   1       1042.04       1111.08        24.66 o                         
   3   7   1       1968.94       2055.31        40.36 o                         
   5   7   1        632.75        573.18        21.32 o                         
   7   7   1        323.09        362.47        22.79 o                         
   9   7   1        422.27        426.44        29.45 o                         
  11   7   1        120.66         97.12       131.05 o                         
 -12   8   1          8.70        -26.98        26.98 o                         
 -10   8   1         55.87         36.25        19.44 o                         
  -8   8   1        423.62        414.24        36.14 o                         
  -6   8   1        226.06        221.05        19.13 o                         
  -4   8   1        279.66        324.87        21.13 o                         
  -2   8   1       2321.16       2375.15        28.01 o                         
   0   8   1        488.54        516.71        20.82 o                         
   2   8   1       1936.42       2023.47        28.28 o                         
   4   8   1        606.47        623.20        21.49 o                         
   6   8   1        624.96        615.62        25.00 o                         
   8   8   1        239.99        249.83        22.53 o                         
  10   8   1         45.03         61.70        49.61 o                         
  12   8   1         18.36        110.25        54.87 o                         
 -11   9   1         58.85         89.56        31.26 o                         
  -9   9   1        239.37        250.81        32.14 o                         
  -7   9   1        737.87        713.56        37.07 o                         
  -5   9   1        862.80        891.16        32.02 o                         
  -3   9   1        306.01        291.18        19.70 o                         
  -1   9   1       1113.66       1213.11        31.75 o                         
   1   9   1        317.57        322.22        18.00 o                         
   3   9   1       1637.08       1623.29        37.93 o                         
   5   9   1        771.57        760.47        24.09 o                         
   7   9   1        140.09        174.09        17.77 o                         
   9   9   1         96.27        117.71        27.78 o                         
  11   9   1         61.28        -12.03        21.65 o                         
 -10  10   1        121.36        102.05        27.63 o                         
  -8  10   1        229.32        212.14        28.76 o                         
  -6  10   1        636.15        629.64        33.88 o                         
  -4  10   1         29.56         30.94        13.26 o                         
  -2  10   1       2648.57       2666.52        50.24 o                         
   0  10   1       4769.31       4955.82        74.16 o                         
   2  10   1        419.17        409.90        18.89 o                         
   4  10   1       1523.93       1497.78        33.95 o                         
   6  10   1         24.34         37.58        22.37 o                         
   8  10   1        212.75        222.47        20.57 o                         
  10  10   1        134.69        170.06        40.70 o                         
 -11  11   1         25.30          1.83        21.90 o                         
  -9  11   1         53.42         29.78        21.99 o                         
  -7  11   1        496.09        524.64        28.28 o                         
  -5  11   1         16.67        -11.76        11.76 o                         
  -3  11   1         30.16         35.29        12.32 o                         
  -1  11   1        485.18        545.54        23.21 o                         
   1  11   1       1288.45       1307.63        33.74 o                         
   3  11   1        422.87        422.46        22.95 o                         
   5  11   1        307.82        333.13        26.60 o                         
   7  11   1        693.04        716.90        29.56 o                         
   9  11   1        141.50        148.01        29.69 o                         
  11  11   1         53.32         62.22        28.10 o                         
 -10  12   1        248.21        273.69        86.06 o                         
  -8  12   1        339.51        392.42        40.60 o                         
  -6  12   1          1.09         -8.13        12.79 o                         
  -4  12   1       1772.41       1755.34        46.52 o                         
  -2  12   1         36.68         33.06        21.47 o                         
   0  12   1       1546.40       1575.39        43.01 o                         
   2  12   1       2495.67       2515.47        46.07 o                         
   4  12   1          7.36          8.56         8.88 o                         
   6  12   1        209.96        229.24        20.64 o                         
   8  12   1         90.38        130.90        42.21 o                         
  10  12   1        281.95        283.29        57.32 o                         
 -11  13   1         89.98         47.44        33.03 o                         
  -9  13   1        234.61        278.45        52.69 o                         
  -7  13   1        109.71        117.06        17.75 o                         
  -5  13   1        466.91        424.97        30.87 o                         
  -3  13   1        922.15        804.10        33.32 o                         
  -1  13   1        328.02        317.91        19.19 o                         
   1  13   1        695.36        672.99        28.56 o                         
   3  13   1       1138.12       1100.45        41.11 o                         
   5  13   1        627.04        594.53        34.70 o                         
   7  13   1        130.49        102.70        27.66 o                         
   9  13   1         18.82         15.68        22.02 o                         
  11  13   1         64.09         84.68        30.24 o                         
 -10  14   1         18.33         15.32        24.96 o                         
  -8  14   1        104.06        129.97        28.64 o                         
  -6  14   1        812.04        896.77        41.16 o                         
  -4  14   1        188.06        188.40        21.72 o                         
  -2  14   1        269.91        235.85        23.82 o                         
   0  14   1        101.47        106.90        16.02 o                         
   2  14   1       1002.90        984.20        32.28 o                         
   4  14   1        436.09        451.55        33.71 o                         
   6  14   1          1.89         -9.16        16.33 o                         
   8  14   1        314.93        341.66        42.40 o                         
  10  14   1          6.78         -0.07        76.72 o                         
  -9  15   1        139.97        124.74        29.91 o                         
  -7  15   1        153.40        125.75        22.67 o                         
  -5  15   1         92.95         66.39        17.70 o                         
  -3  15   1         58.13         57.88        20.35 o                         
  -1  15   1        622.76        570.27        33.21 o                         
   1  15   1        232.01        237.58        23.01 o                         
   3  15   1        448.39        457.52        33.36 o                         
   5  15   1         28.01         71.74        27.58 o                         
   7  15   1          7.63         16.01        21.74 o                         
   9  15   1         71.97         54.08        54.68 o                         
  -8  16   1         84.14         37.27        30.89 o                         
  -6  16   1          2.81        -10.86        26.83 o                         
  -4  16   1         16.69          5.97        14.07 o                         
  -2  16   1        143.57        136.64        24.38 o                         
   0  16   1         67.02         58.76        11.01 o                         
   2  16   1          9.81         18.84        11.65 o                         
   4  16   1        168.09        175.41        30.08 o                         
   6  16   1        340.34        375.79        55.49 o                         
   8  16   1         39.76        -19.82        29.91 o                         
  -9  17   1         13.14         -4.45        27.55 o                         
  -7  17   1         71.56         79.09        17.87 o                         
  -5  17   1          3.32          7.40        16.05 o                         
  -3  17   1        168.31        162.81        23.69 o                         
  -1  17   1        276.87        269.06        36.10 o                         
   1  17   1        184.80        216.23        30.86 o                         
   3  17   1        293.70        267.86        34.27 o                         
   5  17   1         55.89        101.00        33.37 o                         
   7  17   1        309.89        349.89        43.29 o                         
   9  17   1         28.64          2.28        25.10 o                         
  -8  18   1        125.10        150.47        38.66 o                         
  -6  18   1         70.34         45.16        17.65 o                         
  -4  18   1        198.16        171.57        24.92 o                         
  -2  18   1         45.28         13.89        13.47 o                         
   0  18   1         35.50         48.33        15.92 o                         
   2  18   1         36.74         58.35        19.74 o                         
   4  18   1         15.25         42.52        21.66 o                         
   6  18   1        116.10         82.37        41.11 o                         
   8  18   1          9.07         20.67        41.59 o                         
  -7  19   1          4.99        -16.30        30.41 o                         
  -5  19   1         28.38         42.20        19.35 o                         
  -3  19   1        115.16        111.20        19.52 o                         
  -1  19   1        725.03        821.17        42.94 o                         
   1  19   1        225.98        212.65        25.05 o                         
   3  19   1        235.35        280.43        35.93 o                         
   5  19   1        393.84        436.75        47.44 o                         
   7  19   1         15.74         31.81        27.53 o                         
  -6  20   1         96.59         31.34        34.91 o                         
  -4  20   1          7.23          8.76        28.04 o                         
  -2  20   1        266.44        249.99        28.09 o                         
   0  20   1         96.47         90.72        20.30 o                         
   2  20   1         97.09         99.66        47.86 o                         
   4  20   1         32.29         51.53        29.78 o                         
   6  20   1        106.97        139.27        35.97 o                         
  -5  21   1        228.59        307.50        41.82 o                         
  -3  21   1          8.84         14.75        17.03 o                         
  -1  21   1        137.34        145.88        24.86 o                         
   1  21   1        320.21        337.44        40.36 o                         
   3  21   1        112.43        129.27        30.71 o                         
   5  21   1         67.46         95.40        45.51 o                         
  -4  22   1         31.89          4.57        24.72 o                         
  -2  22   1        128.83        160.53        28.52 o                         
   0  22   1        190.90        162.30        31.82 o                         
   2  22   1         78.07         80.56        27.96 o                         
   4  22   1        264.16        290.75        44.87 o                         
  -3  23   1        337.09        363.83        43.17 o                         
  -1  23   1         18.12         45.59        23.80 o                         
   1  23   1         26.92         -7.52        21.61 o                         
   3  23   1         38.52         63.80        27.31 o                         
   0  24   1         46.05         19.99        71.26 o                         
 -12   0   2        318.36        343.26        42.26 o                         
 -10   0   2         60.35         41.00        22.19 o                         
  -8   0   2        617.52        689.86        43.69 o                         
  -6   0   2        807.59        793.22        25.05 o                         
  -4   0   2       4974.21       4814.69        60.50 o                         
  -2   0   2      12717.28      12088.26       100.87 o                         
   0   0   2       1276.95       1080.47        38.67 o                         
   2   0   2       4254.56       4052.49        83.22 o                         
   4   0   2         95.79         72.82        18.20 o                         
   6   0   2       2451.27       2504.43        52.22 o                         
   8   0   2        216.01        176.33        41.61 o                         
  10   0   2        228.87        247.59        54.61 o                         
  12   0   2        351.64        391.09        73.86 o                         
 -13   1   2         89.35         68.32        26.81 o                         
 -11   1   2         63.77         54.62        17.16 o                         
  -9   1   2        285.54        303.25        25.04 o                         
  -7   1   2        210.98        193.91        18.26 o                         
  -5   1   2       2876.68       2947.40        33.46 o                         
  -3   1   2       5207.49       5214.14        41.88 o                         
  -1   1   2        148.66        131.08         7.86 o                         
   1   1   2        369.38        375.55        10.43 o                         
   3   1   2       3432.51       3374.71        45.52 o                         
   5   1   2       4744.90       4874.01        88.94 o                         
   7   1   2        194.40        204.49        44.19 o                         
   9   1   2        515.83        551.81        47.69 o                         
  11   1   2         84.52        140.95        35.51 o                         
  13   1   2         50.69        -53.05        53.05 o                         
 -12   2   2         19.71         11.30        21.33 o                         
 -10   2   2        186.62        185.92        23.73 o                         
  -8   2   2        106.82        104.91        14.42 o                         
  -6   2   2       1544.52       1546.25        28.29 o                         
  -4   2   2       1013.45        983.06        17.14 o                         
  -2   2   2       6461.94       5950.11        41.42 o                         
   0   2   2       5276.13       5113.58        42.72 o                         
   2   2   2        122.58        138.78         6.64 o                         
   4   2   2       1444.90       1403.11        22.28 o                         
   6   2   2         73.92         77.30        11.48 o                         
   8   2   2        478.00        499.00        30.83 o                         
  10   2   2        358.18        395.76        44.95 o                         
  12   2   2         17.82         29.33        65.28 o                         
 -11   3   2        124.31        110.91        22.07 o                         
  -9   3   2         34.65         25.31        14.82 o                         
  -7   3   2        395.95        389.58        23.54 o                         
  -5   3   2        705.82        732.29        15.43 o                         
  -3   3   2         80.64         92.00         7.11 o                         
  -1   3   2        770.73        851.39        14.14 o                         
   1   3   2      12793.65      12763.50        89.82 o                         
   3   3   2       7434.89       7545.08        85.27 o                         
   5   3   2         22.89         38.29        13.76 o                         
   7   3   2        558.98        572.65        25.33 o                         
   9   3   2        390.86        407.41        44.07 o                         
  11   3   2        238.62        238.66        35.68 o                         
 -12   4   2          0.39         -6.96        24.34 o                         
 -10   4   2        147.26        143.08        23.25 o                         
  -8   4   2        211.03        195.74        22.83 o                         
  -6   4   2        625.64        662.69        21.26 o                         
  -4   4   2       2747.02       2789.89        31.44 o                         
  -2   4   2       1484.97       1548.21        21.40 o                         
   0   4   2       5911.10       6072.12        79.83 o                         
   2   4   2       3155.77       2937.67        51.91 o                         
   4   4   2        824.50        803.76        25.67 o                         
   6   4   2        439.24        364.36        43.60 o                         
   8   4   2       1044.65       1012.81        35.17 o                         
  10   4   2        644.42        679.63        45.47 o                         
  12   4   2         56.51         93.99        40.99 o                         
 -11   5   2        110.74        116.39        34.42 o                         
  -9   5   2          6.07          6.39        16.79 o                         
  -7   5   2        920.86        880.95        24.15 o                         
  -5   5   2        929.32        961.03        24.59 o                         
  -3   5   2       5014.73       5071.20        41.56 o                         
  -1   5   2        120.52        147.31        11.72 o                         
   1   5   2        896.06        854.64        25.77 o                         
   3   5   2       1905.40       2052.62        41.84 o                         
   5   5   2        525.78        485.30        24.06 o                         
   7   5   2        163.80        175.12        15.99 o                         
   9   5   2        288.87        306.76        25.48 o                         
  11   5   2        251.47        344.95        56.93 o                         
 -12   6   2        196.80        102.09        64.40 o                         
 -10   6   2         97.27         98.07        22.65 o                         
  -8   6   2        285.84        268.86        20.55 o                         
  -6   6   2         86.54         65.25        11.30 o                         
  -4   6   2        642.38        658.33        11.29 o                         
  -2   6   2       2361.44       2302.01        28.55 o                         
   0   6   2        536.10        503.34        21.17 o                         
   2   6   2       6605.20       6822.46        89.34 o                         
   4   6   2       1039.60       1093.42        41.14 o                         
   6   6   2       1755.38       1691.20        77.13 o                         
   8   6   2        366.45        389.96        30.18 o                         
  10   6   2        134.54        120.40        23.43 o                         
  12   6   2        114.85        106.27        43.58 o                         
 -11   7   2        121.96         67.61        24.76 o                         
  -9   7   2         79.37         90.70        15.33 o                         
  -7   7   2        145.27        124.79        14.78 o                         
  -5   7   2       4809.96       4630.98        43.78 o                         
  -3   7   2          5.38          9.47         4.17 o                         
  -1   7   2       6362.16       6366.42        76.51 o                         
   1   7   2       1778.95       1745.01        28.19 o                         
   3   7   2       4197.23       4167.62        46.83 o                         
   5   7   2        703.49        707.61        18.08 o                         
   7   7   2        852.22        881.66        44.14 o                         
   9   7   2        142.99        151.42        18.04 o                         
  11   7   2         81.40        125.57        28.23 o                         
 -12   8   2         15.66         60.07        24.29 o                         
 -10   8   2        299.78        321.05        36.59 o                         
  -8   8   2        308.33        277.47        19.83 o                         
  -6   8   2        329.09        313.02        21.35 o                         
  -4   8   2       1272.17       1225.94        35.21 o                         
  -2   8   2       1841.48       1971.40        51.36 o                         
   0   8   2        659.86        654.03        22.16 o                         
   2   8   2         67.66         66.59         8.74 o                         
   4   8   2       1565.34       1621.87        72.39 o                         
   6   8   2       1175.76       1100.85        36.99 o                         
   8   8   2        303.40        303.34        32.10 o                         
  10   8   2         34.98         76.53        24.15 o                         
  12   8   2        155.63        102.63        48.12 o                         
 -11   9   2         89.29         56.46        57.74 o                         
  -9   9   2        129.99        150.42        31.53 o                         
  -7   9   2       1188.86       1226.28        36.95 o                         
  -5   9   2       2129.82       2107.17        49.19 o                         
  -3   9   2       2712.58       2563.89        32.62 o                         
  -1   9   2        330.44        343.80        20.92 o                         
   1   9   2       2893.83       2767.29        45.99 o                         
   3   9   2       1718.99       1676.29        23.27 o                         
   5   9   2       1580.14       1612.13        45.33 o                         
   7   9   2       1087.74       1069.78        43.16 o                         
   9   9   2         17.19         50.95        19.33 o                         
  11   9   2         42.76         32.87        23.05 o                         
 -10  10   2         59.16         26.70        21.60 o                         
  -8  10   2        107.65        115.19        20.54 o                         
  -6  10   2        844.24        794.82        31.11 o                         
  -4  10   2       2716.66       2678.19        55.26 o                         
  -2  10   2        799.33        859.72        30.90 o                         
   0  10   2        504.28        533.90        25.30 o                         
   2  10   2        529.90        521.80        20.18 o                         
   4  10   2       1708.39       1648.17        44.88 o                         
   6  10   2          6.89         18.54        13.19 o                         
   8  10   2         21.03         21.27        21.07 o                         
  10  10   2        238.96        289.93        38.60 o                         
 -11  11   2         56.59         15.12        35.74 o                         
  -9  11   2        167.88        145.16        27.26 o                         
  -7  11   2        564.35        512.25        44.52 o                         
  -5  11   2        397.68        313.95        25.14 o                         
  -3  11   2        485.57        459.34        18.62 o                         
  -1  11   2        733.42        726.62        32.43 o                         
   1  11   2       1257.13       1259.50        35.40 o                         
   3  11   2        140.56        154.75        10.07 o                         
   5  11   2        501.01        448.46        30.07 o                         
   7  11   2        355.23        331.97        32.70 o                         
   9  11   2        178.11        215.42        32.07 o                         
  11  11   2         77.30        172.28        40.95 o                         
 -10  12   2        130.95         85.74        35.90 o                         
  -8  12   2         87.88         84.04        16.35 o                         
  -6  12   2        222.31        267.88        24.19 o                         
  -4  12   2        175.65        126.75        19.03 o                         
  -2  12   2        221.56        227.22        17.06 o                         
   0  12   2        947.51        959.16        34.92 o                         
   2  12   2        251.71        285.60        19.12 o                         
   4  12   2         39.43         38.50        15.88 o                         
   6  12   2        267.13        240.54        41.24 o                         
   8  12   2        162.75        205.43        30.27 o                         
  10  12   2         22.94         11.43        25.25 o                         
 -11  13   2          4.62         -0.52        45.77 o                         
  -9  13   2         57.64         58.85        25.30 o                         
  -7  13   2        130.74        124.55        21.98 o                         
  -5  13   2         62.93         60.16        21.98 o                         
  -3  13   2        957.99        914.51        29.31 o                         
  -1  13   2       1565.31       1584.37        47.50 o                         
   1  13   2        138.50        157.75        18.62 o                         
   3  13   2        306.32        270.05        16.52 o                         
   5  13   2         63.52         44.61        27.83 o                         
   7  13   2        122.21        156.91        42.99 o                         
   9  13   2          9.03          1.01        21.45 o                         
 -10  14   2         91.90        150.21        32.13 o                         
  -8  14   2         44.37         28.32        16.48 o                         
  -6  14   2        249.27        307.14        30.66 o                         
  -4  14   2        384.36        308.72        28.43 o                         
  -2  14   2         25.90         33.65        15.20 o                         
   0  14   2          9.57        -11.26        14.23 o                         
   2  14   2         49.10         53.95        12.23 o                         
   4  14   2        419.85        380.85        33.08 o                         
   6  14   2        101.36         79.58        37.88 o                         
   8  14   2         78.41        114.55        29.18 o                         
  10  14   2         27.92         -6.19        41.87 o                         
  -9  15   2        264.52        316.04        42.09 o                         
  -7  15   2        280.70        296.37        40.38 o                         
  -5  15   2        194.36        166.63        26.01 o                         
  -3  15   2        863.55        877.15        49.65 o                         
  -1  15   2        200.76        212.59        36.57 o                         
   1  15   2        916.12        982.81        34.84 o                         
   3  15   2        593.47        532.54        39.58 o                         
   5  15   2        266.67        328.06        57.75 o                         
   7  15   2        288.43        344.50        38.28 o                         
   9  15   2          4.92          1.06        23.30 o                         
  -8  16   2         15.31        -18.15        18.15 o                         
  -6  16   2        586.69        556.72        38.54 o                         
  -4  16   2        315.18        335.21        31.58 o                         
  -2  16   2         99.71         85.06        18.84 o                         
   0  16   2        573.90        536.66        30.25 o                         
   2  16   2        350.02        309.44        23.99 o                         
   4  16   2        491.80        535.96        42.79 o                         
   6  16   2         44.46         50.35        23.95 o                         
   8  16   2         50.24         70.60        28.33 o                         
  -9  17   2         24.71          4.65        24.43 o                         
  -7  17   2        341.00        365.14        33.65 o                         
  -5  17   2        247.87        225.22        28.37 o                         
  -3  17   2          0.79         34.68        18.27 o                         
  -1  17   2        510.80        559.65        36.38 o                         
   1  17   2         50.75         51.95        14.81 o                         
   3  17   2        753.77        708.80        48.72 o                         
   5  17   2        457.52        488.97        46.47 o                         
   7  17   2        119.58        117.58        31.04 o                         
   9  17   2         74.94        110.29        39.97 o                         
  -8  18   2        236.18        289.82        71.09 o                         
  -6  18   2         13.39         41.81        18.57 o                         
  -4  18   2        242.09        252.68        43.60 o                         
  -2  18   2        268.59        237.22        28.57 o                         
   0  18   2        139.65        152.18        23.70 o                         
   2  18   2        260.39        258.34        24.94 o                         
   4  18   2          9.89         -3.94        19.70 o                         
   6  18   2        348.64        353.50        41.50 o                         
   8  18   2         38.95         41.93        62.08 o                         
  -7  19   2        221.64        199.98        26.55 o                         
  -5  19   2        341.01        363.39        37.02 o                         
  -3  19   2        191.51        194.50        28.74 o                         
  -1  19   2         50.49         26.41        16.59 o                         
   1  19   2        343.86        344.90        45.89 o                         
   3  19   2        167.83        121.90        66.02 o                         
   5  19   2         66.75         72.35        30.15 o                         
   7  19   2        163.28        204.89        62.01 o                         
  -6  20   2        325.44        304.02        37.45 o                         
  -4  20   2        192.98        176.32        26.94 o                         
  -2  20   2         26.66          6.98        18.40 o                         
   0  20   2          4.48          2.40        15.82 o                         
   2  20   2          0.19        -20.09        20.09 o                         
   4  20   2        136.08        130.60        35.05 o                         
   6  20   2         25.75          1.40        24.73 o                         
  -5  21   2        452.13        428.44        57.51 o                         
  -3  21   2        139.05         85.05        34.27 o                         
  -1  21   2         75.72         85.24        29.65 o                         
   1  21   2        120.10        141.65        35.51 o                         
   3  21   2         49.97         43.84        35.59 o                         
   5  21   2        234.04        275.15        39.89 o                         
  -4  22   2        388.17        404.20        38.18 o                         
  -2  22   2          9.78          3.74        16.71 o                         
   0  22   2          1.34        -15.26        15.26 o                         
   2  22   2         10.78          3.22        29.77 o                         
   4  22   2          2.55         18.48        22.71 o                         
  -3  23   2        117.11         99.72        24.44 o                         
  -1  23   2        241.95        200.08        29.12 o                         
   1  23   2         93.01        103.81        35.10 o                         
   3  23   2        190.55        234.06        34.80 o                         
   0  24   2         14.06         20.79        24.71 o                         
 -11   1   3         46.85         23.78        19.76 o                         
  -9   1   3        644.84        713.58        42.83 o                         
  -7   1   3        742.22        736.81        18.77 o                         
  -5   1   3       3089.33       3129.46        40.47 o                         
  -3   1   3       1904.79       1876.04        24.73 o                         
  -1   1   3      12605.87      12688.29       145.72 o                         
   1   1   3       9966.07       9896.20       191.93 o                         
   3   1   3         35.92         68.22         8.53 o                         
   5   1   3       1903.59       1905.68        52.06 o                         
   7   1   3        620.29        616.62        28.25 o                         
   9   1   3          2.59        -10.54        33.03 o                         
  11   1   3        159.00        108.42        59.30 o                         
 -12   2   3        140.14        154.56        25.88 o                         
 -10   2   3         54.70         50.20        18.68 o                         
  -8   2   3         67.38         76.19        15.21 o                         
  -6   2   3        762.59        765.45        20.97 o                         
  -4   2   3        914.83       1078.49        19.98 o                         
  -2   2   3         26.75         56.26         7.68 o                         
   0   2   3        687.03        698.99        25.53 o                         
   2   2   3       3246.72       3399.21        56.05 o                         
   4   2   3        165.64        196.75        17.01 o                         
   6   2   3       2172.36       2232.76        61.70 o                         
   8   2   3        229.50        212.63        21.23 o                         
  10   2   3        252.05        207.42        37.45 o                         
  12   2   3        138.68        119.65        52.79 o                         
 -11   3   3        123.73        124.97        23.28 o                         
  -9   3   3        381.41        393.42        34.77 o                         
  -7   3   3        892.79        901.04        26.10 o                         
  -5   3   3        904.97        997.35        22.05 o                         
  -3   3   3       7870.96       8039.21        64.44 o                         
  -1   3   3       8550.92       8643.73        81.08 o                         
   1   3   3       3355.80       3212.91        40.08 o                         
   3   3   3       9560.37      10023.10       231.98 o                         
   5   3   3         46.57         38.54        11.43 o                         
   7   3   3        615.45        602.62        55.25 o                         
   9   3   3        213.83        205.11        21.19 o                         
  11   3   3         16.51         -6.48        29.60 o                         
 -12   4   3         25.32         11.23        20.65 o                         
 -10   4   3        110.77        136.21        30.37 o                         
  -8   4   3        433.99        452.84        20.58 o                         
  -6   4   3        171.46        159.82        12.70 o                         
  -4   4   3       1410.56       1398.77        25.00 o                         
  -2   4   3       2201.40       2201.10        38.08 o                         
   0   4   3       3209.09       3062.12        43.22 o                         
   2   4   3       2014.01       2060.58        94.66 o                         
   4   4   3        155.65        105.77        23.63 o                         
   6   4   3        339.02        311.30        29.11 o                         
   8   4   3        742.35        781.19        46.68 o                         
  10   4   3        453.72        564.55        43.71 o                         
  12   4   3         55.49         44.84        41.61 o                         
 -11   5   3        506.14        473.13        36.00 o                         
  -9   5   3        235.04        200.80        28.59 o                         
  -7   5   3         25.64         19.00         9.64 o                         
  -5   5   3       2085.35       1961.83        30.84 o                         
  -3   5   3       1103.69       1077.11        22.28 o                         
  -1   5   3       3489.39       3386.45        46.50 o                         
   1   5   3       5264.27       5507.55        61.01 o                         
   3   5   3       1541.11       1565.46        93.10 o                         
   5   5   3       2332.66       2330.64        82.70 o                         
   7   5   3        398.52        361.12        25.88 o                         
   9   5   3        207.42        207.42        20.09 o                         
  11   5   3         76.77         68.00        39.62 o                         
 -12   6   3         43.34         65.52        24.62 o                         
 -10   6   3         42.99         37.24        16.12 o                         
  -8   6   3        278.66        266.87        24.92 o                         
  -6   6   3        560.70        551.17        22.73 o                         
  -4   6   3       1866.91       1915.29        29.88 o                         
  -2   6   3       4969.54       4912.30        66.14 o                         
   0   6   3       1394.47       1357.92        69.15 o                         
   2   6   3       1842.17       1739.88        51.66 o                         
   4   6   3       1208.29       1175.14        64.73 o                         
   6   6   3        713.42        677.46        58.52 o                         
   8   6   3        518.50        539.31        44.47 o                         
  10   6   3         45.80         33.37        39.21 o                         
  12   6   3        212.08        139.83        47.11 o                         
 -11   7   3         63.53         61.90        23.43 o                         
  -9   7   3        207.78        201.91        21.91 o                         
  -7   7   3        708.36        715.37        24.92 o                         
  -5   7   3        232.51        243.25        18.60 o                         
  -3   7   3        854.85        809.93        25.30 o                         
  -1   7   3       1243.36       1288.78        30.99 o                         
   1   7   3       1536.51       1580.37        41.96 o                         
   3   7   3       5151.92       5193.05       112.35 o                         
   5   7   3        307.51        283.23        40.37 o                         
   7   7   3       1860.32       1725.24        67.64 o                         
   9   7   3         35.23         33.49        16.82 o                         
  11   7   3         45.18         51.02        23.74 o                         
 -12   8   3          4.93        -19.62        19.62 o                         
 -10   8   3         65.65         85.05        25.21 o                         
  -8   8   3        325.81        280.48        22.89 o                         
  -6   8   3        719.57        674.82        18.83 o                         
  -4   8   3       1642.20       1598.33        28.14 o                         
  -2   8   3        438.22        487.81        24.00 o                         
   0   8   3        361.74        337.94        16.92 o                         
   2   8   3         41.16         23.93        16.64 o                         
   4   8   3       2665.78       2668.57        75.52 o                         
   6   8   3       1115.08       1172.94        71.97 o                         
   8   8   3         27.94         47.85        54.61 o                         
  10   8   3        185.20        205.15        35.31 o                         
  12   8   3          9.15         23.25        40.89 o                         
 -11   9   3         13.26         -2.77        26.26 o                         
  -9   9   3         42.23         72.24        23.14 o                         
  -7   9   3       1250.57       1222.53        53.96 o                         
  -5   9   3         75.05         64.55        16.65 o                         
  -3   9   3        472.61        453.40        27.16 o                         
  -1   9   3        161.43        171.83        17.00 o                         
   1   9   3       1397.52       1368.23        29.78 o                         
   3   9   3        994.22        986.20        36.31 o                         
   5   9   3       3732.85       3502.77        71.02 o                         
   7   9   3        238.71        263.72        34.32 o                         
   9   9   3          2.98         19.83        29.41 o                         
  11   9   3         30.43         40.93        30.37 o                         
 -10  10   3         96.82         73.85        26.61 o                         
  -8  10   3         65.79         65.06        15.38 o                         
  -6  10   3        292.67        288.43        26.98 o                         
  -4  10   3        768.56        742.46        14.95 o                         
  -2  10   3         63.16         80.46        15.50 o                         
   0  10   3        220.94        205.88        22.22 o                         
   2  10   3        237.98        275.69        17.27 o                         
   4  10   3       3412.42       3272.41        63.35 o                         
   6  10   3        131.00        155.56        28.21 o                         
   8  10   3        267.10        294.77        30.43 o                         
  10  10   3        102.14        131.40        39.16 o                         
 -11  11   3        193.50        174.91        32.44 o                         
  -9  11   3        183.11        171.11        30.24 o                         
  -7  11   3        234.45        211.33        22.83 o                         
  -5  11   3       1832.91       1894.79        55.91 o                         
  -3  11   3        824.03        890.49        28.28 o                         
  -1  11   3        891.29       1003.08        41.04 o                         
   1  11   3        412.07        405.95        25.38 o                         
   3  11   3        486.50        414.16        19.10 o                         
   5  11   3       3679.84       3609.17        87.46 o                         
   7  11   3        318.72        312.76        29.08 o                         
   9  11   3         93.22         47.84        80.88 o                         
  11  11   3         26.50        -12.76        44.45 o                         
 -10  12   3         11.27          1.24        30.23 o                         
  -8  12   3        152.89        128.41        27.16 o                         
  -6  12   3       1155.77       1216.37        43.48 o                         
  -4  12   3        604.82        632.06        36.81 o                         
  -2  12   3       1457.70       1442.90        36.64 o                         
   0  12   3        670.14        698.86        31.43 o                         
   2  12   3       2312.63       2345.17        48.01 o                         
   4  12   3        837.43        828.10        35.68 o                         
   6  12   3       1069.95       1036.87        44.68 o                         
   8  12   3        227.84        187.81        29.56 o                         
  10  12   3         67.44        109.92        36.05 o                         
  -9  13   3        448.71        402.01        43.30 o                         
  -7  13   3        747.78        697.32        49.96 o                         
  -5  13   3        351.39        382.05        49.93 o                         
  -3  13   3       1475.83       1411.35        33.01 o                         
  -1  13   3        153.13        122.03        18.67 o                         
   1  13   3        974.02        973.79        50.08 o                         
   3  13   3       1671.38       1582.53        39.17 o                         
   5  13   3        946.58        968.24        43.81 o                         
   7  13   3        776.76        799.72        54.50 o                         
   9  13   3        214.39        279.23        70.46 o                         
 -10  14   3        457.14        546.00        52.87 o                         
  -8  14   3        197.76        216.86        34.32 o                         
  -6  14   3        146.23        164.27        23.57 o                         
  -4  14   3        264.79        253.22        41.61 o                         
  -2  14   3        393.15        391.78        27.17 o                         
   0  14   3        352.46        355.61        26.82 o                         
   2  14   3        394.55        382.59        23.05 o                         
   4  14   3        354.65        411.22        40.30 o                         
   6  14   3         45.08         58.80        19.86 o                         
   8  14   3        286.41        365.05        39.91 o                         
  10  14   3         50.82         91.63        30.47 o                         
  -9  15   3         22.10         14.31        23.64 o                         
  -7  15   3         24.74         23.91        16.58 o                         
  -5  15   3         50.15         42.94        25.32 o                         
  -3  15   3        206.32        217.13        25.85 o                         
  -1  15   3        608.72        614.52        34.53 o                         
   1  15   3        573.64        530.74        30.49 o                         
   3  15   3        305.26        306.30        22.55 o                         
   5  15   3        188.69        219.08        38.15 o                         
   7  15   3         11.63         -1.78        17.14 o                         
   9  15   3         24.78         39.21        36.95 o                         
  -8  16   3        239.55        267.29        28.81 o                         
  -6  16   3         11.44          0.54        23.87 o                         
  -4  16   3         68.04         56.77        17.35 o                         
  -2  16   3         49.46         41.95        10.84 o                         
   0  16   3         17.66         10.41        28.30 o                         
   2  16   3         29.57         41.19        14.43 o                         
   4  16   3         44.60         66.45        21.20 o                         
   6  16   3         84.72        102.05        40.31 o                         
   8  16   3        276.63        381.58        44.13 o                         
  -9  17   3        417.37        307.17        39.66 o                         
  -7  17   3        143.05        182.39        32.02 o                         
  -5  17   3        138.88        147.74        25.68 o                         
  -3  17   3        197.22        270.51        30.72 o                         
  -1  17   3        592.86        569.09        27.33 o                         
   1  17   3          1.13          1.63        13.77 o                         
   3  17   3         93.67        122.19        25.25 o                         
   5  17   3        231.82        247.12        34.10 o                         
   7  17   3         84.13        111.75        43.95 o                         
   9  17   3          3.14         20.53        49.95 o                         
  -8  18   3        234.18        198.38        30.40 o                         
  -6  18   3        354.75        373.09        56.00 o                         
  -4  18   3          1.57          0.23        15.23 o                         
  -2  18   3        103.81         48.42        21.07 o                         
   0  18   3        163.10        203.58        25.70 o                         
   2  18   3        115.16         97.39        22.22 o                         
   4  18   3        383.17        453.99        45.32 o                         
   6  18   3        102.42        107.54        29.66 o                         
   8  18   3         58.74         82.95        28.18 o                         
  -7  19   3        354.30        369.28        37.02 o                         
  -5  19   3        183.96        180.42        36.89 o                         
  -3  19   3        658.93        689.52        50.53 o                         
  -1  19   3        146.43        153.64        24.46 o                         
   1  19   3        189.47        179.24        25.00 o                         
   3  19   3        183.29        179.34        42.81 o                         
   5  19   3        177.09        167.80        42.49 o                         
   7  19   3         44.94         -9.94        65.09 o                         
  -6  20   3        172.22        222.75        59.16 o                         
  -4  20   3        399.98        412.66       100.35 o                         
  -2  20   3        304.45        311.95        36.32 o                         
   0  20   3         22.21         11.26        20.14 o                         
   2  20   3        219.68        255.17        35.75 o                         
   4  20   3        455.67        447.06        68.34 o                         
   6  20   3        125.96        163.61        32.81 o                         
  -5  21   3        421.65        427.96        44.26 o                         
  -3  21   3        206.26        253.27        34.15 o                         
  -1  21   3         97.36        104.35        23.15 o                         
   1  21   3          3.79         24.15        20.21 o                         
   3  21   3        302.37        314.52        44.93 o                         
   5  21   3         16.39         -0.26        24.72 o                         
  -4  22   3        290.62        376.04        42.29 o                         
  -2  22   3        113.83         66.73        21.91 o                         
   0  22   3        185.78        198.82        27.65 o                         
   2  22   3         91.15        130.44        33.72 o                         
   4  22   3         62.97         28.50        32.39 o                         
  -3  23   3         89.75         81.39        23.26 o                         
  -1  23   3        165.97        176.94        38.81 o                         
   1  23   3        137.15        143.32        30.63 o                         
   3  23   3         19.29         38.69        26.23 o                         
 -12   0   4         39.12        103.33        73.03 o                         
 -10   0   4        270.12        298.59        78.25 o                         
  -8   0   4        207.95        182.01        16.67 o                         
  -6   0   4       1808.63       1756.95        46.04 o                         
  -4   0   4       2299.67       2262.25        42.40 o                         
  -2   0   4      16439.10      16192.26       155.71 o                         
   0   0   4         82.18         93.76        10.44 o                         
   4   0   4       5513.59       5725.62       132.11 o                         
   6   0   4        706.99        675.61        50.97 o                         
   8   0   4       2374.34       2385.57       141.19 o                         
  10   0   4          7.13         -9.36        29.13 o                         
 -11   1   4         45.21         27.61        17.33 o                         
  -9   1   4         25.72         36.92        14.51 o                         
  -7   1   4         15.50         12.31         9.26 o                         
  -5   1   4        125.89        116.39        10.19 o                         
  -3   1   4       1982.66       2127.91        27.32 o                         
  -1   1   4       1007.01       1070.98        14.96 o                         
   1   1   4        789.65        697.45        47.85 o                         
   5   1   4        253.11        243.93        23.09 o                         
   7   1   4         48.91         58.06        10.87 o                         
   9   1   4         18.00         11.61        24.48 o                         
  11   1   4          9.39          5.16        38.14 o                         
 -12   2   4         45.41         46.72        23.19 o                         
 -10   2   4         64.56         37.10        18.20 o                         
  -8   2   4        785.01        830.63        26.21 o                         
  -6   2   4        507.17        522.86        18.26 o                         
  -4   2   4       5987.90       5893.66        52.31 o                         
  -2   2   4        471.85        417.96        14.24 o                         
   0   2   4      11552.91      11292.47       214.07 o                         
   2   2   4        324.45        288.19        21.85 o                         
   4   2   4       2977.48       2892.25        52.51 o                         
   6   2   4       2369.15       2396.39        63.49 o                         
   8   2   4        154.48        158.79        22.77 o                         
  10   2   4        827.73        845.60        48.81 o                         
  12   2   4         17.17         -7.98        61.38 o                         
 -11   3   4        257.06        268.59        30.70 o                         
  -9   3   4         38.98         39.82        15.93 o                         
  -7   3   4        274.31        271.94        15.57 o                         
  -5   3   4        108.37        100.01        11.13 o                         
  -3   3   4        716.80        770.32        18.59 o                         
  -1   3   4       5295.08       5177.94        76.16 o                         
   1   3   4       5893.53       6410.07       164.36 o                         
   3   3   4        413.33        480.18        13.71 o                         
   5   3   4        671.16        688.59        15.60 o                         
   7   3   4        191.23        189.12        22.22 o                         
   9   3   4         78.42         73.30        37.89 o                         
  11   3   4          1.92        -11.02        29.22 o                         
 -12   4   4         58.01         42.20        29.96 o                         
 -10   4   4        159.05        161.27        24.24 o                         
  -8   4   4         46.27         34.26        11.57 o                         
  -6   4   4        724.16        740.82        22.48 o                         
  -4   4   4        764.78        743.80        21.50 o                         
  -2   4   4       4146.95       4369.53        58.43 o                         
   0   4   4        274.58        249.39        14.11 o                         
   2   4   4        320.41        259.20        24.68 o                         
   4   4   4         10.78         23.02        17.22 o                         
   6   4   4        983.42        972.49        38.31 o                         
   8   4   4        886.70        890.97        41.66 o                         
  10   4   4        176.58        199.23        31.21 o                         
  12   4   4         87.29         70.33        40.97 o                         
 -11   5   4         53.63         34.26        20.55 o                         
  -9   5   4         60.20         46.51        13.13 o                         
  -7   5   4        104.31         85.76        13.49 o                         
  -5   5   4        263.31        282.76        16.14 o                         
  -3   5   4        358.14        365.00        15.66 o                         
  -1   5   4         61.17         93.23        11.76 o                         
   1   5   4        405.43        443.30        36.93 o                         
   3   5   4       1831.59       2048.61       112.87 o                         
   5   5   4         53.91         49.63        23.37 o                         
   7   5   4        109.53        102.61        31.22 o                         
   9   5   4         10.81         18.05        26.72 o                         
  11   5   4          2.11         18.15        36.55 o                         
 -12   6   4         32.12         13.95        24.80 o                         
 -10   6   4        215.60        260.86        26.44 o                         
  -8   6   4        543.49        552.49        28.80 o                         
  -6   6   4        660.40        691.62        21.01 o                         
  -4   6   4        446.12        471.68        18.08 o                         
  -2   6   4       2255.26       2141.20        42.47 o                         
   0   6   4       1000.74       1091.19        45.74 o                         
   2   6   4        454.60        495.48        32.85 o                         
   4   6   4        708.99        695.78        51.36 o                         
   6   6   4       1033.48        999.37        65.19 o                         
   8   6   4        922.36        991.62        71.61 o                         
  10   6   4         73.24         39.09        39.74 o                         
  12   6   4        213.73        294.06        56.09 o                         
 -11   7   4        171.60        153.28        40.64 o                         
  -9   7   4         57.48         63.04        13.85 o                         
  -7   7   4        392.66        387.59        22.31 o                         
  -5   7   4        240.43        263.27        15.23 o                         
  -3   7   4       2716.05       2707.59        45.67 o                         
  -1   7   4        377.82        438.41        19.89 o                         
   1   7   4       4835.31       4950.60       104.27 o                         
   3   7   4        222.94        217.45        26.47 o                         
   5   7   4         48.14         31.16        26.26 o                         
   7   7   4        565.89        517.35        58.36 o                         
   9   7   4         19.57         -0.56        16.05 o                         
  11   7   4         31.88          8.56        95.19 o                         
 -12   8   4         73.70        106.40        38.35 o                         
 -10   8   4        174.08        197.44        31.97 o                         
  -8   8   4        295.00        290.10        19.72 o                         
  -6   8   4         77.72         69.49        11.89 o                         
  -4   8   4        922.74        970.44        25.15 o                         
  -2   8   4       1478.09       1577.00        50.77 o                         
   0   8   4       3498.08       3445.72        78.53 o                         
   2   8   4        340.92        326.59        31.54 o                         
   4   8   4        840.47        772.48        35.07 o                         
   6   8   4        137.98        168.92        51.75 o                         
   8   8   4        374.50        398.06        30.35 o                         
  10   8   4        741.18        761.15        61.83 o                         
 -11   9   4        115.84        141.77        44.34 o                         
  -9   9   4         98.42         99.21        22.69 o                         
  -7   9   4        678.30        664.69        37.71 o                         
  -5   9   4       1240.35       1211.85        25.98 o                         
  -3   9   4        358.98        324.81        21.41 o                         
  -1   9   4       4148.32       4150.58        65.70 o                         
   1   9   4         19.75          4.08        18.55 o                         
   3   9   4        640.85        659.39        39.63 o                         
   5   9   4       1351.27       1326.44        42.74 o                         
   7   9   4        147.80        160.65        41.99 o                         
   9   9   4        115.91        121.31        24.06 o                         
  11   9   4         26.04         61.84        23.65 o                         
 -10  10   4        318.95        261.27        35.22 o                         
  -8  10   4         94.55        113.10        19.22 o                         
  -6  10   4        456.92        392.76        28.23 o                         
  -4  10   4        632.52        635.17        27.91 o                         
  -2  10   4        587.77        574.85        31.91 o                         
   0  10   4        183.71        199.95        18.23 o                         
   2  10   4       2026.97       2038.66        91.28 o                         
   4  10   4        158.33        159.75        20.65 o                         
   6  10   4       1005.72        948.89        73.08 o                         
   8  10   4        247.71        147.13        47.02 o                         
  10  10   4         17.14        -18.50        18.50 o                         
 -11  11   4         10.09         24.49        27.62 o                         
  -9  11   4        821.01        788.05        39.91 o                         
  -7  11   4         64.01         63.32        18.29 o                         
  -5  11   4        262.12        255.55        14.65 o                         
  -3  11   4       1041.78       1089.40        42.42 o                         
  -1  11   4        187.07        235.97        22.55 o                         
   1  11   4       1133.61       1067.85        31.50 o                         
   3  11   4       2041.40       2002.49        65.41 o                         
   5  11   4        831.47        792.47        34.33 o                         
   7  11   4         99.43         91.32        17.22 o                         
   9  11   4        197.85        208.10        49.16 o                         
  11  11   4         11.66         49.09        26.00 o                         
 -10  12   4         67.64        -29.06        49.55 o                         
  -8  12   4         24.74         19.89        18.24 o                         
  -6  12   4         38.49         36.27        17.02 o                         
  -4  12   4        418.09        373.71        18.91 o                         
  -2  12   4        296.88        279.32        25.08 o                         
   0  12   4        145.82        144.29        21.30 o                         
   2  12   4        426.92        448.32        32.61 o                         
   4  12   4        216.39        211.31        14.90 o                         
   6  12   4         69.84         73.09        38.19 o                         
   8  12   4         39.96         41.42        20.15 o                         
  10  12   4         68.07         82.09        28.28 o                         
  -9  13   4        131.27        137.66        29.40 o                         
  -7  13   4        100.41         94.59        19.11 o                         
  -5  13   4        346.92        373.69        32.33 o                         
  -3  13   4        682.10        717.80        37.35 o                         
  -1  13   4        386.20        363.69        28.00 o                         
   1  13   4        764.97        739.82        30.67 o                         
   3  13   4        594.83        619.90        32.58 o                         
   5  13   4         26.60         36.95        15.17 o                         
   7  13   4        255.31        261.27        29.50 o                         
   9  13   4         17.59         -3.38        22.36 o                         
 -10  14   4        270.32        260.63        36.76 o                         
  -8  14   4         15.97         37.72        28.22 o                         
  -6  14   4         52.29         67.61        24.55 o                         
  -4  14   4        399.16        394.35        36.86 o                         
  -2  14   4        312.09        315.77        22.70 o                         
   0  14   4         41.53         22.35        15.92 o                         
   2  14   4       3206.24       3297.24        87.92 o                         
   4  14   4        293.13        276.65        25.75 o                         
   6  14   4        156.30        128.14        24.28 o                         
   8  14   4        354.66        314.82        62.04 o                         
  10  14   4         35.67         38.46        26.79 o                         
  -9  15   4        567.23        592.58        67.42 o                         
  -7  15   4        157.62        187.45        24.72 o                         
  -5  15   4        202.23        194.17        26.62 o                         
  -3  15   4        682.46        728.62        27.89 o                         
  -1  15   4       2244.18       2309.89        62.84 o                         
   1  15   4       1076.35       1036.92        39.43 o                         
   3  15   4        430.80        482.03        26.39 o                         
   5  15   4         65.68         38.52        20.34 o                         
   7  15   4        279.39        271.03        40.48 o                         
   9  15   4        202.87        227.11        35.61 o                         
  -8  16   4         19.06         18.71        19.03 o                         
  -6  16   4         73.83         62.40        20.95 o                         
  -4  16   4        134.96        131.11        23.12 o                         
  -2  16   4       1463.93       1450.49        43.01 o                         
   0  16   4       2156.33       2194.45        67.26 o                         
   2  16   4        969.78       1033.94        40.54 o                         
   4  16   4        250.71        206.58        30.63 o                         
   6  16   4        587.90        410.62        68.43 o                         
   8  16   4        234.73        232.23        55.22 o                         
  -7  17   4         84.73         87.15        46.41 o                         
  -5  17   4        402.62        439.05        43.49 o                         
  -3  17   4        524.65        598.79        47.52 o                         
  -1  17   4        482.37        502.08        41.59 o                         
   1  17   4        234.83        269.81        31.14 o                         
   3  17   4         56.19         29.58        18.50 o                         
   5  17   4        347.49        324.15        64.81 o                         
   7  17   4        159.04        238.50        36.46 o                         
  -8  18   4        299.41        370.00        36.98 o                         
  -6  18   4         12.33        -23.88        23.88 o                         
  -4  18   4        125.80        168.16        30.59 o                         
  -2  18   4        184.99        177.20        29.56 o                         
   0  18   4        415.69        337.19        36.84 o                         
   2  18   4         34.44         31.63        34.11 o                         
   4  18   4        684.32        785.05        67.34 o                         
   6  18   4          0.24        -20.78        20.78 o                         
   8  18   4         38.20         -1.51        31.63 o                         
  -7  19   4        282.74        364.86        39.28 o                         
  -5  19   4         33.96         34.26        24.32 o                         
  -3  19   4        251.02        287.20        50.78 o                         
  -1  19   4         22.13         14.14        16.86 o                         
   1  19   4         53.05         96.33        18.78 o                         
   3  19   4        405.80        410.60        43.55 o                         
   5  19   4        145.81        178.28        79.58 o                         
   7  19   4         33.88         -4.16        41.66 o                         
  -6  20   4         15.24         22.45        38.76 o                         
  -4  20   4         64.44         48.57        36.94 o                         
  -2  20   4         11.83         27.74        21.16 o                         
   0  20   4         41.25         35.86        15.02 o                         
   2  20   4        245.57        251.68        50.36 o                         
   4  20   4         20.59        -11.96        24.97 o                         
   6  20   4         66.68         65.73        28.81 o                         
  -5  21   4        122.43         70.95        30.21 o                         
  -3  21   4         22.72         -9.41        28.21 o                         
  -1  21   4          4.60         11.26        26.50 o                         
   1  21   4        138.36        120.05        30.08 o                         
   3  21   4         17.63         10.50        40.19 o                         
   5  21   4         81.08         50.67        25.80 o                         
  -4  22   4         32.63         -0.83        31.07 o                         
  -2  22   4        142.03         95.48        24.96 o                         
   0  22   4        187.19        205.03        28.29 o                         
   2  22   4         22.51         26.70        26.56 o                         
   4  22   4        191.50        219.58        52.23 o                         
  -3  23   4          4.31         54.61        34.85 o                         
  -1  23   4         24.43        -16.01        35.21 o                         
   1  23   4         45.46         87.21        28.55 o                         
 -11   1   5         28.35         23.47        18.91 o                         
  -9   1   5        727.47        756.88        25.90 o                         
  -7   1   5        862.52        907.43        24.87 o                         
  -5   1   5        533.15        545.51        21.04 o                         
  -3   1   5       1204.02       1197.43        19.83 o                         
  -1   1   5        601.04        714.16        14.61 o                         
   1   1   5       3477.87       3520.97       109.23 o                         
   3   1   5       1459.79       1576.90        86.86 o                         
   5   1   5       1772.88       1791.00        51.24 o                         
   7   1   5         91.39         93.00        22.89 o                         
   9   1   5        296.69        262.72        22.68 o                         
  11   1   5         45.39         -2.83        55.91 o                         
 -12   2   5         37.08         28.82        22.56 o                         
 -10   2   5        173.85        159.41        25.26 o                         
  -8   2   5        514.09        494.10        19.66 o                         
  -6   2   5       1181.18       1138.92        26.26 o                         
  -4   2   5        484.87        488.90        17.44 o                         
  -2   2   5       4219.13       4305.21        55.45 o                         
   0   2   5        794.93        882.68        24.08 o                         
   2   2   5       3186.26       3499.64       121.71 o                         
   4   2   5        845.00        842.37        37.54 o                         
   6   2   5        236.01        226.91        22.25 o                         
   8   2   5        117.44        107.23        30.91 o                         
  10   2   5        116.17        108.71        24.64 o                         
  12   2   5         22.17        -52.01        52.01 o                         
 -11   3   5        402.38        405.99        36.10 o                         
  -9   3   5        181.42        159.91        23.68 o                         
  -7   3   5        557.50        517.50        28.58 o                         
  -5   3   5        782.89        737.30        22.98 o                         
  -3   3   5          1.23          1.51         6.49 o                         
  -1   3   5       3559.85       3485.82        79.81 o                         
   1   3   5        144.91        122.75        34.33 o                         
   3   3   5       4579.15       4531.48        94.67 o                         
   5   3   5        845.42        838.31        28.93 o                         
   7   3   5        697.98        679.02        32.94 o                         
   9   3   5        186.79        211.11        24.18 o                         
  11   3   5        144.56        105.55        79.84 o                         
 -12   4   5         48.71         65.74        30.03 o                         
 -10   4   5        476.66        470.12        44.88 o                         
  -8   4   5        639.97        683.80        49.85 o                         
  -6   4   5        147.14        161.30        18.17 o                         
  -4   4   5       2155.96       2150.91        35.13 o                         
  -2   4   5       1337.96       1269.03        31.05 o                         
   0   4   5       7166.80       7664.07       132.07 o                         
   2   4   5       2989.65       3138.82        64.00 o                         
   4   4   5         57.05        111.83        47.33 o                         
   6   4   5        583.34        667.82        53.95 o                         
   8   4   5        296.22        266.98        43.01 o                         
  10   4   5        201.71        290.38        40.02 o                         
  12   4   5        222.09        181.09        49.15 o                         
 -11   5   5         95.18         85.46        24.36 o                         
  -9   5   5         87.85        105.81        18.54 o                         
  -7   5   5        139.61        138.46        13.01 o                         
  -5   5   5         56.37         64.48        10.97 o                         
  -3   5   5       1218.73       1243.03        27.48 o                         
  -1   5   5        602.29        643.42        22.53 o                         
   1   5   5       7435.46       7867.83       137.99 o                         
   3   5   5          0.77         -1.04        37.97 o                         
   5   5   5       1248.46       1301.63        67.35 o                         
   7   5   5        568.96        641.33        57.08 o                         
   9   5   5         44.78         68.14        13.54 o                         
  11   5   5         40.48         10.86        29.07 o                         
 -12   6   5         15.55         46.22        25.13 o                         
 -10   6   5        190.74        240.50        36.47 o                         
  -8   6   5        316.37        294.81        22.82 o                         
  -6   6   5       2225.24       2296.71        41.90 o                         
  -4   6   5        141.07        135.87        13.61 o                         
  -2   6   5       2371.16       2523.19        38.39 o                         
   0   6   5       1828.20       1804.95        64.84 o                         
   2   6   5        252.13        244.98        15.38 o                         
   4   6   5       1891.01       1854.08       123.79 o                         
   6   6   5        171.97        163.24        35.72 o                         
   8   6   5        717.40        808.76       103.74 o                         
  10   6   5        171.36        198.07        32.51 o                         
  12   6   5         37.97         -8.98        28.90 o                         
 -11   7   5         69.19         66.42        25.39 o                         
  -9   7   5        257.65        251.33        21.18 o                         
  -7   7   5         21.66          2.44         8.00 o                         
  -5   7   5        205.26        235.19        16.84 o                         
  -3   7   5         20.85         29.46        13.81 o                         
  -1   7   5       2106.14       2192.42        61.12 o                         
   1   7   5        239.66        304.76        31.27 o                         
   3   7   5       1938.54       1922.67        67.08 o                         
   5   7   5         63.19         59.25        28.98 o                         
   7   7   5         91.65         82.18        39.53 o                         
   9   7   5        133.25         68.79        34.71 o                         
  11   7   5         47.55         53.16        40.36 o                         
 -10   8   5         74.32         63.89        24.67 o                         
  -8   8   5        466.73        550.98        28.46 o                         
  -6   8   5         47.11         67.96        13.09 o                         
  -4   8   5        385.33        368.52        24.11 o                         
  -2   8   5        897.47        938.03        46.34 o                         
   0   8   5        256.92        295.09        27.01 o                         
   2   8   5       1191.10       1103.35        54.01 o                         
   4   8   5        661.65        636.03        42.09 o                         
   6   8   5        205.52        215.42        40.79 o                         
   8   8   5        110.41        102.47        36.06 o                         
  10   8   5        244.55        305.76        32.18 o                         
 -11   9   5        175.38        176.17        37.20 o                         
  -9   9   5        151.37        175.10        22.15 o                         
  -7   9   5        322.11        322.63        21.78 o                         
  -5   9   5         15.91         12.40         9.08 o                         
  -3   9   5        889.20        862.70        30.03 o                         
  -1   9   5       1077.28       1129.26        34.48 o                         
   1   9   5        121.36        133.77        30.19 o                         
   3   9   5        694.88        703.41        93.34 o                         
   5   9   5         31.58         21.71        13.47 o                         
   7   9   5        324.02        324.01        30.85 o                         
   9   9   5         61.12         63.50        41.37 o                         
  11   9   5        132.63        125.00        28.19 o                         
 -10  10   5         26.63          5.05        21.74 o                         
  -8  10   5        398.95        381.13        31.09 o                         
  -6  10   5        279.62        278.58        15.20 o                         
  -4  10   5        961.60        992.32        28.26 o                         
  -2  10   5       1630.15       1572.76        44.48 o                         
   0  10   5       1754.00       1776.83        41.72 o                         
   2  10   5       1966.43       2016.65        74.25 o                         
   4  10   5         31.64         15.21        25.65 o                         
   6  10   5        575.01        539.54        47.03 o                         
   8  10   5        109.35        170.05        47.32 o                         
  10  10   5         16.80         -0.27        21.44 o                         
 -11  11   5         60.95         88.73        28.97 o                         
  -9  11   5        377.55        392.44        48.19 o                         
  -7  11   5        323.21        367.63        31.63 o                         
  -5  11   5        117.39        131.62        13.16 o                         
  -3  11   5        190.58        203.47        18.76 o                         
  -1  11   5       1857.76       1887.07        48.15 o                         
   1  11   5       1159.92       1130.57        34.09 o                         
   3  11   5          0.42        -10.49        28.61 o                         
   5  11   5        399.41        400.25        28.65 o                         
   7  11   5         59.36         44.93        34.23 o                         
   9  11   5        241.72        269.30        66.09 o                         
  11  11   5         94.99        106.91        66.75 o                         
 -10  12   5        194.22         92.79        52.18 o                         
  -8  12   5        500.04        582.08        42.62 o                         
  -6  12   5        200.88        208.71        24.45 o                         
  -4  12   5        118.35         81.58        12.23 o                         
  -2  12   5       1018.45        971.76        38.92 o                         
   0  12   5       5815.15       5826.03        88.83 o                         
   2  12   5       1376.51       1354.52        36.52 o                         
   4  12   5        782.78        804.01        40.05 o                         
   6  12   5        193.65        142.59        46.81 o                         
   8  12   5        122.60        171.10        23.08 o                         
  10  12   5        228.64        223.38        59.49 o                         
  -9  13   5        213.72        179.54        25.17 o                         
  -7  13   5        335.09        363.75        32.57 o                         
  -5  13   5        101.21         88.39        14.50 o                         
  -3  13   5        600.20        591.77        28.78 o                         
  -1  13   5       2127.93       2125.94        55.49 o                         
   1  13   5       1063.79       1072.88        43.12 o                         
   3  13   5       1161.35       1125.06        34.56 o                         
   5  13   5        295.16        291.76        46.20 o                         
   7  13   5        134.73        129.02        21.63 o                         
   9  13   5         24.64         -8.55        28.62 o                         
 -10  14   5         17.43        -23.37        23.37 o                         
  -8  14   5         72.37         76.28        19.65 o                         
  -6  14   5         19.34         39.33        18.99 o                         
  -4  14   5        302.25        285.50        21.34 o                         
  -2  14   5        519.25        552.98        41.07 o                         
   0  14   5        205.63        230.70        36.11 o                         
   2  14   5       1049.01       1071.45        98.57 o                         
   4  14   5         58.81         36.40        12.48 o                         
   6  14   5        628.08        660.72        37.50 o                         
   8  14   5        437.02        379.47        38.54 o                         
  10  14   5         43.91         92.06        35.89 o                         
  -9  15   5         40.54         58.13        23.42 o                         
  -7  15   5         67.56         64.83        19.68 o                         
  -5  15   5        253.17        284.43        31.21 o                         
  -3  15   5        155.53        152.16        19.93 o                         
  -1  15   5        238.72        251.99        36.02 o                         
   1  15   5       1061.56        978.46        43.17 o                         
   3  15   5        233.19        231.08        21.98 o                         
   5  15   5         23.77         16.19        28.09 o                         
   7  15   5        230.04        178.07        43.96 o                         
   9  15   5         64.39         25.09        25.20 o                         
  -8  16   5         25.26         10.72        18.98 o                         
  -6  16   5        115.56        106.20        39.38 o                         
  -4  16   5         91.29         91.42        22.01 o                         
  -2  16   5         23.50         31.39        13.74 o                         
   0  16   5        354.28        326.98        37.61 o                         
   2  16   5        326.16        301.73        29.31 o                         
   4  16   5        184.41        235.61        55.65 o                         
   6  16   5         36.60         42.31        26.77 o                         
   8  16   5         81.75         72.70        57.22 o                         
  -7  17   5         36.38         67.68        26.95 o                         
  -5  17   5         19.05        -17.03        17.26 o                         
  -3  17   5        135.69        155.08        24.12 o                         
  -1  17   5        323.39        304.01        39.76 o                         
   1  17   5        199.11        169.76        38.82 o                         
   3  17   5        118.44        117.56        21.77 o                         
   5  17   5        135.44        105.43        30.73 o                         
   7  17   5         69.11         68.95        34.75 o                         
  -8  18   5          7.74        -10.70        35.36 o                         
  -6  18   5         78.90         26.46        25.67 o                         
  -4  18   5        204.15        145.40        29.54 o                         
  -2  18   5        111.64        110.75        20.57 o                         
   0  18   5        888.25        940.19        50.31 o                         
   2  18   5        337.50        323.19        40.08 o                         
   4  18   5        429.08        402.96        48.33 o                         
   6  18   5         76.40         42.69        24.49 o                         
  -7  19   5         93.51         76.02        33.23 o                         
  -5  19   5         79.71         66.55        34.02 o                         
  -3  19   5        227.71        282.07        37.54 o                         
  -1  19   5         45.42         10.81        14.98 o                         
   1  19   5         46.00         31.01        17.20 o                         
   3  19   5         11.50         15.77        26.32 o                         
   5  19   5         64.04          6.94        22.84 o                         
   7  19   5          4.38         79.26        50.20 o                         
  -6  20   5          7.48         -9.22        19.01 o                         
  -4  20   5          3.56         32.49        24.58 o                         
  -2  20   5        194.49        224.93        33.44 o                         
   0  20   5        676.63        652.02        49.08 o                         
   2  20   5        529.10        506.94        49.90 o                         
   4  20   5        151.81        144.61        31.67 o                         
   6  20   5         56.33         66.74        27.97 o                         
  -5  21   5        185.57        249.36        36.80 o                         
  -3  21   5        102.22        132.28        27.41 o                         
  -1  21   5         34.89         66.69        24.64 o                         
   1  21   5        313.25        303.38        41.38 o                         
   3  21   5         28.70         -4.06        32.71 o                         
   5  21   5         16.31         10.33        22.66 o                         
  -4  22   5         30.69         31.00        24.85 o                         
  -2  22   5        341.36        331.03        41.48 o                         
   0  22   5         61.62         66.16        22.91 o                         
   2  22   5          3.79        -18.57        25.59 o                         
   4  22   5         65.42         75.29        29.42 o                         
  -1  23   5         69.58          9.03        20.89 o                         
   1  23   5          3.28        -10.10        23.79 o                         
 -12   0   6         75.58         73.31        37.40 o                         
 -10   0   6        796.00        794.14        55.56 o                         
  -8   0   6        172.17        179.11        20.50 o                         
  -6   0   6       2123.24       2176.78        51.28 o                         
  -4   0   6       4298.67       4351.58        64.94 o                         
  -2   0   6       4034.77       4280.84        64.46 o                         
   0   0   6      12628.92      12885.33       168.62 o                         
   2   0   6       2501.74       2778.31       105.59 o                         
   6   0   6        420.88        398.89        42.13 o                         
  10   0   6        661.54        679.77        67.10 o                         
  12   0   6         14.14         29.65        65.54 o                         
 -11   1   6         53.24         -2.92        29.20 o                         
  -9   1   6        111.04         97.15        13.15 o                         
  -7   1   6        726.88        693.13        23.02 o                         
  -5   1   6        341.07        316.37        15.24 o                         
  -3   1   6         89.15         87.14         7.73 o                         
  -1   1   6       2602.73       2819.01        33.59 o                         
   1   1   6       4699.48       4714.81        93.05 o                         
   3   1   6       2393.70       2600.95       115.99 o                         
   5   1   6       1390.39       1329.73        46.13 o                         
   7   1   6        878.01        931.98        56.69 o                         
   9   1   6        230.37        217.03        29.71 o                         
  11   1   6         86.15        107.72        37.22 o                         
 -12   2   6         51.47         54.25        39.71 o                         
 -10   2   6         33.26         -7.48        18.42 o                         
  -8   2   6       1056.19       1142.89        35.11 o                         
  -6   2   6         33.18         47.24        10.08 o                         
  -4   2   6       2744.20       2739.69        34.84 o                         
  -2   2   6       5737.58       5764.85        69.71 o                         
   0   2   6       1952.92       2091.34        52.49 o                         
   2   2   6       1681.30       1556.09        88.42 o                         
   4   2   6        202.64        210.14        55.65 o                         
   6   2   6        518.06        558.58        35.62 o                         
   8   2   6        380.31        346.63        29.02 o                         
  10   2   6          3.85         33.83        24.88 o                         
  12   2   6         81.17        -22.89        63.46 o                         
 -11   3   6         46.81         91.92        25.01 o                         
  -9   3   6        139.29        125.06        17.48 o                         
  -7   3   6        220.62        193.68        17.26 o                         
  -5   3   6        638.58        626.11        24.27 o                         
  -3   3   6       1186.10       1254.10        35.97 o                         
  -1   3   6         90.54         61.76        14.56 o                         
   1   3   6        882.78       1014.16        72.30 o                         
   3   3   6        403.27        377.57        95.71 o                         
   5   3   6         52.65         53.21        20.81 o                         
   7   3   6        291.32        293.13        23.73 o                         
   9   3   6        110.41        131.07        55.13 o                         
  11   3   6          8.01          8.06        30.16 o                         
 -12   4   6          8.97        -17.54        22.44 o                         
 -10   4   6         28.51         29.59        18.54 o                         
  -8   4   6        300.05        288.63        20.68 o                         
  -6   4   6       1483.91       1536.31        34.92 o                         
  -4   4   6        547.38        535.36        23.92 o                         
  -2   4   6       3613.46       3705.85        78.15 o                         
   0   4   6        437.92        476.91        37.24 o                         
   2   4   6       1617.27       1648.16        99.35 o                         
   4   4   6       1075.44       1022.23        25.19 o                         
   6   4   6        680.50        691.69       118.33 o                         
   8   4   6        251.03        250.60        44.36 o                         
  10   4   6         32.25         84.55        35.77 o                         
  12   4   6          6.49          2.20        54.87 o                         
 -11   5   6          9.07          0.37        20.98 o                         
  -9   5   6        466.01        436.20        28.22 o                         
  -7   5   6        146.40        152.86        14.83 o                         
  -5   5   6       2195.88       2176.88        39.46 o                         
  -3   5   6        493.46        476.38        21.49 o                         
  -1   5   6        863.75        831.22        24.23 o                         
   1   5   6        545.07        622.49        42.01 o                         
   3   5   6        342.02        319.40        17.98 o                         
   5   5   6        357.09        261.12        39.35 o                         
   7   5   6        335.22        354.16        62.42 o                         
   9   5   6        546.41        527.95       104.03 o                         
  11   5   6         37.74        -31.49        31.49 o                         
 -10   6   6         66.58         42.67        18.03 o                         
  -8   6   6         27.86         23.80         9.74 o                         
  -6   6   6       2687.21       2593.47        44.66 o                         
  -4   6   6       2901.38       2956.66        44.68 o                         
  -2   6   6         95.60        115.02        15.36 o                         
   0   6   6       1396.15       1385.27        61.48 o                         
   2   6   6        129.77        135.22        28.57 o                         
   4   6   6       1246.21       1325.67       111.83 o                         
   6   6   6        235.62        255.60        43.61 o                         
   8   6   6        175.94        186.82        40.49 o                         
  10   6   6         97.12         50.85        34.34 o                         
 -11   7   6         93.59         57.41        25.18 o                         
  -9   7   6        127.37        135.72        30.51 o                         
  -7   7   6       1585.04       1682.20        37.78 o                         
  -5   7   6        210.97        216.06        18.29 o                         
  -3   7   6       3239.49       3082.80        60.77 o                         
  -1   7   6        860.05        851.32        26.47 o                         
   1   7   6       1866.42       1837.58        71.92 o                         
   3   7   6       1379.57       1347.36        61.18 o                         
   5   7   6        575.81        517.16        57.38 o                         
   7   7   6        167.31        151.63        38.96 o                         
   9   7   6        133.39         92.22        54.09 o                         
  11   7   6         89.12        112.16        42.50 o                         
 -10   8   6         88.86         68.62        19.45 o                         
  -8   8   6       1175.24       1324.45        40.34 o                         
  -6   8   6        778.57        745.06        25.51 o                         
  -4   8   6       1688.23       1661.28        37.95 o                         
  -2   8   6       2793.38       2786.88        56.74 o                         
   0   8   6        198.35        208.33        40.33 o                         
   2   8   6       1317.74       1305.37        61.37 o                         
   4   8   6        241.65        228.77        56.17 o                         
   6   8   6        203.58        220.64        46.73 o                         
   8   8   6         31.80         87.80        39.53 o                         
  10   8   6         54.54        173.21        58.78 o                         
 -11   9   6         56.64          4.39        23.07 o                         
  -9   9   6        311.96        263.60        28.17 o                         
  -7   9   6        110.56        117.43        12.70 o                         
  -5   9   6        836.55        853.00        26.92 o                         
  -3   9   6       1406.51       1371.83        53.89 o                         
  -1   9   6        897.32        863.61        30.99 o                         
   1   9   6       1517.92       1562.92        70.29 o                         
   3   9   6        881.96        903.12        53.33 o                         
   5   9   6        394.56        361.67        31.84 o                         
   7   9   6         41.87         28.02        17.38 o                         
   9   9   6        122.04         71.11        40.09 o                         
  11   9   6        112.85         91.70        54.59 o                         
 -10  10   6        155.83        212.30        34.55 o                         
  -8  10   6         70.37         27.56        18.78 o                         
  -6  10   6        506.60        501.58        22.63 o                         
  -4  10   6        883.04        847.05        32.88 o                         
  -2  10   6       1882.89       1875.42        60.27 o                         
   0  10   6       2404.97       2449.04        78.44 o                         
   2  10   6        728.44        679.44        51.98 o                         
   4  10   6        454.33        446.80        71.52 o                         
   6  10   6         91.68         91.71        34.86 o                         
   8  10   6        430.22        487.77        66.26 o                         
  10  10   6         56.51         43.61        40.03 o                         
  -9  11   6        287.25        212.91        31.69 o                         
  -7  11   6        156.71        186.58        28.28 o                         
  -5  11   6         84.44         91.29        13.68 o                         
  -3  11   6        267.62        273.18        21.32 o                         
  -1  11   6       1432.57       1438.23        42.51 o                         
   1  11   6        216.25        223.28        37.53 o                         
   3  11   6         98.04         96.20        26.47 o                         
   5  11   6        227.48        261.56        77.73 o                         
   7  11   6        188.30        234.90        88.92 o                         
   9  11   6        238.33        275.75        59.74 o                         
 -10  12   6         36.28         13.75        24.77 o                         
  -8  12   6        353.10        472.85        38.90 o                         
  -6  12   6         28.56         22.90        11.71 o                         
  -4  12   6        517.28        524.92        27.08 o                         
  -2  12   6         18.49          4.36        13.39 o                         
   0  12   6        744.88        676.50        56.27 o                         
   2  12   6         37.13         27.06        26.06 o                         
   4  12   6         97.20        117.14        48.11 o                         
   6  12   6        127.44        133.47        32.44 o                         
   8  12   6        104.74        120.28        45.59 o                         
  10  12   6         35.68         10.06        37.12 o                         
  -9  13   6          6.21        -16.35        16.35 o                         
  -7  13   6         44.84         47.47        22.40 o                         
  -5  13   6         35.49         20.18        11.75 o                         
  -3  13   6        198.62        234.44        21.43 o                         
  -1  13   6        246.88        243.51        23.78 o                         
   1  13   6        429.60        446.57        33.43 o                         
   3  13   6        197.79        193.37        20.12 o                         
   5  13   6        102.45        113.95        44.02 o                         
   7  13   6        266.83        177.36        53.83 o                         
   9  13   6          7.92        -47.59        47.59 o                         
  -8  14   6         51.48         29.95        23.98 o                         
  -6  14   6        321.03        340.27        31.81 o                         
  -4  14   6        148.89        155.07        18.70 o                         
  -2  14   6         83.49         56.80        18.70 o                         
   0  14   6        720.25        719.66        39.52 o                         
   2  14   6         95.76         93.40        28.05 o                         
   4  14   6        232.98        213.60        17.68 o                         
   6  14   6         45.78         58.44        32.16 o                         
   8  14   6         26.68         17.77        46.67 o                         
  -9  15   6          8.92         13.77        19.61 o                         
  -7  15   6        195.84        224.74        31.42 o                         
  -5  15   6        150.46        136.27        27.94 o                         
  -3  15   6        207.83        215.55        25.22 o                         
  -1  15   6        402.14        422.83        73.07 o                         
   1  15   6         35.48         56.22        17.01 o                         
   3  15   6        351.35        313.35        26.61 o                         
   5  15   6        176.32        185.14        24.45 o                         
   7  15   6        120.47        126.70        28.76 o                         
   9  15   6          2.51         78.23        31.21 o                         
  -8  16   6         21.34        -11.15        22.51 o                         
  -6  16   6        366.56        397.67        49.32 o                         
  -4  16   6        257.84        266.95        31.94 o                         
  -2  16   6        121.20        142.12        49.07 o                         
   0  16   6        208.67        231.88        29.19 o                         
   2  16   6        915.97        978.11        42.88 o                         
   4  16   6        104.62        114.39        22.31 o                         
   6  16   6          0.32        -25.11        43.68 o                         
   8  16   6         43.59         33.10        24.27 o                         
  -7  17   6        116.91         84.28        24.28 o                         
  -5  17   6        120.34        160.28        42.89 o                         
  -3  17   6        112.73        102.25        19.67 o                         
  -1  17   6         37.46          0.09        17.64 o                         
   1  17   6        303.86        237.98        29.64 o                         
   3  17   6         71.06         55.38        33.96 o                         
   5  17   6        341.07        357.92        43.15 o                         
   7  17   6        139.42        158.31        42.10 o                         
  -6  18   6         27.75          8.19        22.03 o                         
  -4  18   6         37.66         57.75        23.93 o                         
  -2  18   6        533.29        589.58        35.46 o                         
   0  18   6        252.93        270.81        32.66 o                         
   2  18   6         61.28         71.21        20.56 o                         
   4  18   6        162.27        188.71        30.86 o                         
   6  18   6          9.91        -20.63        20.63 o                         
  -5  19   6         46.07         19.04        29.44 o                         
  -3  19   6        277.93        293.64        36.59 o                         
  -1  19   6        251.47        205.22        26.35 o                         
   1  19   6        141.00         78.97        23.05 o                         
   3  19   6        188.13        202.21        35.77 o                         
   5  19   6        104.31        122.56        33.42 o                         
  -6  20   6         48.01         20.81        33.29 o                         
  -4  20   6         43.11         53.06        25.00 o                         
  -2  20   6        103.46        113.91        45.25 o                         
   0  20   6        239.06        193.19        40.75 o                         
   2  20   6        140.18        208.67        35.73 o                         
   4  20   6         29.16         44.29        38.15 o                         
  -3  21   6         94.26         71.76        46.84 o                         
  -1  21   6         18.73         -1.21        21.48 o                         
   1  21   6         49.65         87.95        38.49 o                         
   3  21   6        122.42         81.85        87.90 o                         
  -2  22   6        137.23        136.29        30.68 o                         
   0  22   6         21.82         35.38        19.93 o                         
   2  22   6         82.00         78.24        31.46 o                         
 -11   1   7        618.86        690.59        46.51 o                         
  -9   1   7        525.10        584.20        23.88 o                         
  -7   1   7        532.50        552.95        24.73 o                         
  -5   1   7        338.27        321.62        15.75 o                         
  -3   1   7       1394.39       1272.19        21.36 o                         
  -1   1   7       1669.22       1620.42        27.75 o                         
   1   1   7         12.70         -6.82        15.47 o                         
   5   1   7        745.88        717.23        39.23 o                         
   7   1   7        688.75        668.00        35.74 o                         
   9   1   7         11.45          6.90        17.25 o                         
  11   1   7         45.56         66.55        59.04 o                         
 -12   2   7         90.33        101.80        37.15 o                         
 -10   2   7         76.07         85.65        17.47 o                         
  -8   2   7         23.34         41.97        11.45 o                         
  -6   2   7        252.44        216.17        14.64 o                         
  -4   2   7       1292.60       1238.76        28.37 o                         
  -2   2   7        393.64        426.90        23.09 o                         
   0   2   7        107.41         82.39        18.59 o                         
   2   2   7        313.02        384.85        59.30 o                         
   4   2   7        698.66        682.89        79.58 o                         
   6   2   7        496.66        454.92        47.23 o                         
   8   2   7         36.43         45.76         9.99 o                         
  10   2   7        173.15        177.16        38.98 o                         
 -11   3   7         99.57         95.23        23.50 o                         
  -9   3   7        592.58        614.08        25.76 o                         
  -7   3   7       1666.83       1651.04        37.88 o                         
  -5   3   7       4389.31       4450.91        57.91 o                         
  -3   3   7        950.57        937.75        27.59 o                         
  -1   3   7       2113.01       2130.34        55.06 o                         
   1   3   7       3690.14       3672.33       140.44 o                         
   3   3   7        482.76        497.72        72.82 o                         
   5   3   7       1101.95       1052.16        40.86 o                         
   7   3   7        345.77        308.38        28.14 o                         
   9   3   7        233.42        378.88        49.32 o                         
  11   3   7        149.28        159.07        42.05 o                         
 -10   4   7         35.14         40.19        15.39 o                         
  -8   4   7        247.51        255.18        20.71 o                         
  -6   4   7        652.06        629.38        24.78 o                         
  -4   4   7        284.30        273.05        17.19 o                         
  -2   4   7        993.82        963.07        35.31 o                         
   0   4   7        413.72        477.81        39.99 o                         
   4   4   7       1460.11       1429.70       112.87 o                         
   6   4   7        397.90        423.22        50.51 o                         
   8   4   7        127.97         78.22        52.01 o                         
  10   4   7         13.27        -26.61        57.22 o                         
 -11   5   7        126.05        137.67        36.57 o                         
  -9   5   7         16.02          2.78        13.97 o                         
  -7   5   7        679.55        714.84        31.45 o                         
  -5   5   7       3234.81       3180.13        49.61 o                         
  -3   5   7       1405.11       1451.46        37.60 o                         
  -1   5   7       1153.62       1112.24        67.13 o                         
   1   5   7       1526.48       1596.72        73.49 o                         
   3   5   7       4134.44       4080.58       180.49 o                         
   5   5   7        510.53        446.75        84.26 o                         
   7   5   7        332.98        366.16        91.78 o                         
   9   5   7         49.98         66.06        52.53 o                         
  11   5   7        142.58        105.86        63.46 o                         
 -10   6   7          5.78         17.19        16.74 o                         
  -8   6   7        177.29        163.64        15.52 o                         
  -6   6   7        671.16        653.48        25.50 o                         
  -4   6   7         39.75         33.87        11.15 o                         
  -2   6   7        113.50        125.08        17.41 o                         
   0   6   7        457.74        380.36        42.88 o                         
   2   6   7       1577.70       1542.35        76.39 o                         
   4   6   7         87.96         95.19        56.69 o                         
   6   6   7       1237.38       1285.43        77.17 o                         
   8   6   7        189.61        166.05        43.64 o                         
  10   6   7         68.22         79.58        47.85 o                         
 -11   7   7          1.53        -16.12        23.87 o                         
  -9   7   7         83.25         77.74        17.48 o                         
  -7   7   7        496.57        465.70        23.59 o                         
  -5   7   7        601.27        578.75        23.93 o                         
  -3   7   7        465.89        455.12        46.85 o                         
  -1   7   7       1357.98       1228.38        88.63 o                         
   1   7   7       1274.45       1314.42        66.71 o                         
   3   7   7        490.35        486.09        18.87 o                         
   5   7   7        426.09        420.74        88.42 o                         
   7   7   7        298.48        277.77        50.31 o                         
   9   7   7         52.04         20.91        33.96 o                         
  11   7   7        185.28        254.94        56.15 o                         
 -10   8   7         36.09         26.25        19.07 o                         
  -8   8   7         82.58        100.18        16.97 o                         
  -6   8   7         23.49         41.20        11.62 o                         
  -4   8   7        860.64        827.60        29.95 o                         
  -2   8   7         42.32         36.96        10.66 o                         
   0   8   7       1352.83       1381.15        70.55 o                         
   2   8   7        262.87        186.66        35.89 o                         
   4   8   7        815.86        888.46        61.10 o                         
   6   8   7        139.09        188.12        77.76 o                         
   8   8   7        474.97        456.73        61.12 o                         
  10   8   7         72.31         64.88        63.72 o                         
 -11   9   7         31.12         58.49        29.40 o                         
  -9   9   7        196.68        180.83        28.16 o                         
  -7   9   7        287.90        294.89        25.23 o                         
  -5   9   7        127.28        118.79        14.78 o                         
  -3   9   7       1177.47       1173.72        40.99 o                         
  -1   9   7        473.41        461.17        28.16 o                         
   1   9   7       1109.68       1186.90        67.30 o                         
   3   9   7         30.25         15.18        21.31 o                         
   5   9   7        601.43        497.83        67.36 o                         
   7   9   7         74.04         62.23        22.49 o                         
   9   9   7        852.83        968.09        88.15 o                         
 -10  10   7         48.81         11.06        18.34 o                         
  -8  10   7         21.70         25.91        17.29 o                         
  -6  10   7        333.68        345.50        21.24 o                         
  -4  10   7         84.17         49.05        14.50 o                         
  -2  10   7       1659.24       1573.95        56.80 o                         
   0  10   7        223.73        220.36        18.48 o                         
   2  10   7        511.35        461.51        46.39 o                         
   4  10   7         18.18         -0.52        49.93 o                         
   6  10   7         95.65        117.70        24.05 o                         
   8  10   7         48.71         42.22        34.26 o                         
  10  10   7         32.63        -36.21        36.21 o                         
  -9  11   7         76.75         94.50        29.89 o                         
  -7  11   7         25.04         39.20        12.72 o                         
  -5  11   7        192.06        176.05        16.83 o                         
  -3  11   7        982.79       1001.64        41.09 o                         
  -1  11   7          0.76         -9.40        12.04 o                         
   1  11   7        111.82        123.65        33.93 o                         
   3  11   7        583.21        552.75        63.98 o                         
   5  11   7        160.06        118.94        25.34 o                         
   7  11   7        470.03        446.43        67.36 o                         
   9  11   7        130.77         99.13        48.11 o                         
 -10  12   7         54.02         61.74        29.96 o                         
  -8  12   7         80.70        103.05        22.98 o                         
  -6  12   7         79.87         83.44        13.72 o                         
  -4  12   7        716.40        694.04        32.56 o                         
  -2  12   7        265.78        260.92        26.67 o                         
   0  12   7        484.63        532.29        35.67 o                         
   2  12   7        337.24        382.51        62.42 o                         
   4  12   7         31.53         57.22        61.90 o                         
   6  12   7          0.21          3.87        15.49 o                         
   8  12   7        237.66        277.70        94.66 o                         
  10  12   7          9.30         -0.72        42.04 o                         
  -9  13   7         28.75        -10.52        41.46 o                         
  -7  13   7        324.73        366.30        43.69 o                         
  -5  13   7        257.53        245.22        22.56 o                         
  -3  13   7        503.69        542.71        42.22 o                         
  -1  13   7        552.06        538.79        35.22 o                         
   1  13   7        226.06        236.62        23.12 o                         
   3  13   7        253.18        263.22        42.63 o                         
   5  13   7        741.32        696.09        44.12 o                         
   7  13   7        129.84        199.04        52.21 o                         
   9  13   7         49.36         47.69        64.76 o                         
  -8  14   7        121.93        101.31        25.28 o                         
  -6  14   7        381.62        401.03        39.74 o                         
  -4  14   7        128.93        116.78        25.25 o                         
  -2  14   7        181.61        189.13        34.28 o                         
   0  14   7        183.63        216.04        26.52 o                         
   2  14   7        220.19        267.61        23.09 o                         
   4  14   7        333.17        269.44        55.45 o                         
   6  14   7         94.77         99.41        40.09 o                         
   8  14   7        112.27        123.26        50.19 o                         
  -7  15   7         29.72         16.99        40.05 o                         
  -5  15   7         44.09         21.05        15.22 o                         
  -3  15   7        344.78        312.75        28.56 o                         
  -1  15   7        185.18        193.34        35.26 o                         
   1  15   7        539.58        569.34        47.65 o                         
   3  15   7        246.92        228.99        23.01 o                         
   5  15   7         59.63         88.01        46.37 o                         
   7  15   7         14.24         83.74        75.94 o                         
  -8  16   7         31.82         21.86        23.27 o                         
  -6  16   7        176.29        117.98        26.27 o                         
  -4  16   7        193.80        233.33        21.60 o                         
  -2  16   7         34.17         50.87        20.79 o                         
   0  16   7        112.19        134.25        29.24 o                         
   2  16   7        180.61        168.62        23.90 o                         
   4  16   7          5.30        -11.18        14.23 o                         
   6  16   7        339.07        331.71        74.03 o                         
   8  16   7         72.26         38.84        42.37 o                         
  -7  17   7          4.75        -13.61        18.93 o                         
  -5  17   7         66.26         94.79        28.02 o                         
  -3  17   7        294.06        338.99        34.46 o                         
  -1  17   7        100.85        120.26        25.88 o                         
   1  17   7        266.88        272.32        41.22 o                         
   3  17   7        180.82        173.94        24.33 o                         
   5  17   7         77.23         67.94        31.43 o                         
   7  17   7         19.39        -25.27        40.05 o                         
  -6  18   7         15.52        -12.46        20.31 o                         
  -4  18   7        100.46         68.87        26.07 o                         
  -2  18   7        202.37        172.57        39.34 o                         
   0  18   7        317.61        295.49        41.55 o                         
   2  18   7         61.23         28.95        18.54 o                         
   4  18   7        151.48        165.21        56.43 o                         
   6  18   7         17.20         26.99        40.72 o                         
  -5  19   7        164.30        199.63        58.20 o                         
  -3  19   7         77.01         82.91        29.35 o                         
  -1  19   7        431.65        363.63        39.18 o                         
   1  19   7         73.65          9.13        20.65 o                         
   3  19   7         37.78         79.04        42.67 o                         
   5  19   7        124.49        124.23        27.16 o                         
  -4  20   7         21.58         35.56        35.35 o                         
  -2  20   7        479.02        544.11        76.89 o                         
   0  20   7         50.22         52.54        25.71 o                         
   2  20   7         73.75         86.38        25.81 o                         
   4  20   7        138.76        125.28        43.01 o                         
  -3  21   7        119.66        228.75        85.28 o                         
  -1  21   7         16.26         13.15        17.88 o                         
   1  21   7         80.05         70.31        28.34 o                         
   3  21   7         76.51        132.42        31.82 o                         
  -2  22   7         51.97         82.18        40.05 o                         
   0  22   7        269.11        298.44        31.00 o                         
 -10   0   8        306.41        301.66        28.27 o                         
  -8   0   8        651.22        657.50        40.17 o                         
  -6   0   8        579.09        582.18        29.96 o                         
  -4   0   8       5982.04       5754.55       102.99 o                         
  -2   0   8       2871.07       2759.67        54.16 o                         
   0   0   8       1187.14       1137.96        68.14 o                         
   2   0   8       3378.76       3193.85       128.99 o                         
   4   0   8       3472.14       3417.46       155.00 o                         
   6   0   8       2040.36       2055.93        76.40 o                         
   8   0   8          0.94          6.88        19.41 o                         
  10   0   8        536.04        400.97        94.66 o                         
 -11   1   8        128.18        106.71        36.52 o                         
  -9   1   8        120.89         95.94        21.74 o                         
  -7   1   8       1074.90       1133.67        31.43 o                         
  -5   1   8        995.14       1009.69        28.01 o                         
  -3   1   8       2518.06       2461.20        45.15 o                         
  -1   1   8       1193.82       1114.71        28.73 o                         
   1   1   8        363.66        410.44        37.24 o                         
   3   1   8        489.62        492.52        43.77 o                         
   5   1   8       1168.63       1068.26        97.79 o                         
   7   1   8        396.94        404.47        40.42 o                         
   9   1   8         17.49         36.57        26.27 o                         
  11   1   8         63.33         -7.65        80.62 o                         
 -10   2   8        205.23        202.99        25.02 o                         
  -8   2   8        130.15        108.57        21.32 o                         
  -6   2   8        655.78        678.81        25.34 o                         
  -4   2   8        687.53        704.14        23.54 o                         
  -2   2   8        944.50        913.53        37.37 o                         
   0   2   8        142.52        144.03        19.86 o                         
   2   2   8        978.30        892.98        50.99 o                         
   4   2   8       3153.14       3244.30       159.16 o                         
   6   2   8        261.98        256.71        24.85 o                         
   8   2   8        746.19        761.35        39.08 o                         
  10   2   8         14.67         27.06        28.36 o                         
 -11   3   8          5.91          9.18        30.24 o                         
  -9   3   8        299.17        327.63        22.70 o                         
  -7   3   8        238.72        195.27        18.38 o                         
  -5   3   8        190.51        204.41        25.11 o                         
  -3   3   8         39.79         23.68        10.30 o                         
  -1   3   8        180.92        260.71        28.11 o                         
   1   3   8        341.65        388.77        35.21 o                         
   3   3   8       1940.75       2127.67       127.95 o                         
   5   3   8        473.77        521.01        59.30 o                         
   7   3   8         32.04         26.46        24.62 o                         
   9   3   8         20.23         34.51        28.17 o                         
  11   3   8          7.75        -22.37        58.26 o                         
 -10   4   8        144.10        151.17        22.27 o                         
  -8   4   8        472.86        483.39        24.86 o                         
  -6   4   8        449.17        453.41        23.61 o                         
  -4   4   8        386.50        394.56        20.63 o                         
  -2   4   8        897.63        932.30        37.03 o                         
   0   4   8        311.87        311.06        24.67 o                         
   2   4   8        215.57        194.53        51.49 o                         
   4   4   8       1328.59       1163.96       104.03 o                         
   6   4   8       1343.00       1200.95        72.96 o                         
   8   4   8        158.61        163.79        46.55 o                         
  10   4   8         30.84         18.58        31.37 o                         
 -11   5   8         24.34         58.66        41.67 o                         
  -9   5   8         91.84         85.17        14.73 o                         
  -7   5   8       1018.47       1019.22        32.13 o                         
  -5   5   8         53.42         45.88        11.47 o                         
  -3   5   8        295.45        290.23        20.06 o                         
  -1   5   8         66.43         35.98        23.62 o                         
   1   5   8        546.50        521.13        81.14 o                         
   3   5   8        223.50        176.33        57.74 o                         
   5   5   8        413.76        423.34        85.82 o                         
   7   5   8        490.46        526.76        61.65 o                         
   9   5   8         18.23          1.60        38.75 o                         
  11   5   8         48.62         81.27        41.54 o                         
 -10   6   8        235.70        229.81        23.57 o                         
  -8   6   8         75.60         96.34        20.36 o                         
  -6   6   8        280.82        290.46        20.09 o                         
  -4   6   8        639.15        646.35        24.19 o                         
  -2   6   8         39.77         29.65        16.43 o                         
   0   6   8        777.64        729.22       107.64 o                         
   2   6   8        577.75        573.86        50.98 o                         
   4   6   8        224.25        216.38        66.06 o                         
   6   6   8        666.36        798.10        67.54 o                         
   8   6   8         61.16         71.92        32.95 o                         
  10   6   8         78.74         38.37        47.07 o                         
 -11   7   8        206.39        176.92        44.74 o                         
  -9   7   8         87.53         66.69        17.27 o                         
  -7   7   8         27.74         27.18        11.55 o                         
  -5   7   8       2003.13       1928.65        41.44 o                         
  -3   7   8        102.83        127.97        17.58 o                         
  -1   7   8       1194.49       1170.44        39.65 o                         
   1   7   8        434.39        336.43        44.22 o                         
   3   7   8        393.44        475.11        47.89 o                         
   5   7   8        241.51        232.50        71.78 o                         
   7   7   8         37.16         -2.60        48.89 o                         
   9   7   8        227.14        119.32        43.23 o                         
 -10   8   8          1.79        -16.46        20.63 o                         
  -8   8   8          9.36         17.17        11.60 o                         
  -6   8   8        456.75        484.71        25.32 o                         
  -4   8   8         12.65         11.34        10.32 o                         
  -2   8   8        567.97        536.98        28.32 o                         
   0   8   8        388.98        362.95        47.17 o                         
   2   8   8        693.96        637.36        55.57 o                         
   4   8   8        109.79        158.12        37.71 o                         
   6   8   8        537.07        643.31        72.94 o                         
   8   8   8        729.80        700.13        79.44 o                         
  10   8   8        126.78         78.31        43.76 o                         
  -9   9   8        364.29        394.75        33.82 o                         
  -7   9   8         60.04         50.71        14.93 o                         
  -5   9   8        375.77        342.52        30.25 o                         
  -3   9   8       2827.91       2796.48        63.60 o                         
  -1   9   8        227.68        218.58        21.99 o                         
   1   9   8        422.19        411.44        48.67 o                         
   3   9   8        371.98        290.96        40.80 o                         
   5   9   8        692.49        600.35        51.87 o                         
   7   9   8         83.94         64.21        30.34 o                         
   9   9   8         16.35        -45.40        63.46 o                         
 -10  10   8         34.16         -4.47        22.39 o                         
  -8  10   8        160.96        146.11        25.01 o                         
  -6  10   8        135.97        124.68        15.50 o                         
  -4  10   8        350.60        365.43        26.18 o                         
  -2  10   8         72.25         37.67        15.63 o                         
   0  10   8         60.62         57.34        12.30 o                         
   2  10   8        153.41        122.07        55.65 o                         
   4  10   8        252.96        270.03        67.07 o                         
   6  10   8        432.58        461.86        41.52 o                         
   8  10   8        127.76        139.16        45.86 o                         
  10  10   8         84.02         68.37        48.28 o                         
  -9  11   8         53.07         69.69        20.78 o                         
  -7  11   8        112.79        134.24        23.26 o                         
  -5  11   8        175.16        173.14        18.08 o                         
  -3  11   8        268.95        236.48        25.14 o                         
  -1  11   8       1333.28       1346.17        49.32 o                         
   1  11   8         32.28         31.73        25.01 o                         
   3  11   8        463.10        432.18        59.82 o                         
   5  11   8        112.52        125.96        26.33 o                         
   7  11   8        364.63        423.17        54.64 o                         
   9  11   8          3.85        -18.22        60.60 o                         
  -8  12   8        105.49         93.27        26.56 o                         
  -6  12   8        117.73        118.11        17.09 o                         
  -4  12   8         43.81         48.65        16.03 o                         
  -2  12   8         20.71         13.69        24.45 o                         
   0  12   8         93.48        100.46        23.48 o                         
   2  12   8        231.67        262.78        45.93 o                         
   4  12   8        154.90        175.83        35.91 o                         
   6  12   8        305.27        346.62        42.97 o                         
   8  12   8          2.91         31.68        39.11 o                         
  -9  13   8         20.97        -11.81        20.71 o                         
  -7  13   8        129.59         76.11        23.38 o                         
  -5  13   8        353.02        381.71        25.54 o                         
  -3  13   8         81.23        105.02        25.51 o                         
  -1  13   8        353.28        357.56        40.76 o                         
   1  13   8        457.78        450.49        27.14 o                         
   3  13   8        204.75        270.18        58.23 o                         
   5  13   8        103.03        124.80        26.47 o                         
   7  13   8        160.15        111.53        61.64 o                         
   9  13   8         15.21         52.90        48.89 o                         
  -8  14   8         18.49         64.34        30.69 o                         
  -6  14   8        279.67        313.04        26.21 o                         
  -4  14   8          8.06          8.79        26.97 o                         
  -2  14   8        191.19        177.40        27.48 o                         
   0  14   8        366.93        365.44        31.56 o                         
   2  14   8        596.70        667.06        58.77 o                         
   4  14   8        229.70        296.06        52.01 o                         
   6  14   8         20.72         67.91       114.95 o                         
   8  14   8         74.81         30.00       114.17 o                         
  -7  15   8         52.11         87.69        38.35 o                         
  -5  15   8        118.14         70.58        19.55 o                         
  -3  15   8        202.94        222.41        26.46 o                         
  -1  15   8         13.81         75.40        33.77 o                         
   1  15   8        344.00        346.44        29.83 o                         
   3  15   8        112.47        109.69        97.79 o                         
   5  15   8        477.24        494.24        74.82 o                         
   7  15   8          1.90         26.36        78.28 o                         
  -6  16   8          2.63         23.14        19.63 o                         
  -4  16   8        287.75        287.52        24.97 o                         
  -2  16   8        365.67        378.70        40.55 o                         
   0  16   8        134.10        150.84        30.53 o                         
   2  16   8         30.06         47.76        16.65 o                         
   4  16   8        119.85         90.90        17.90 o                         
   6  16   8         39.78         85.09        47.61 o                         
  -7  17   8         65.30         45.40        23.18 o                         
  -5  17   8        149.30        150.23        32.74 o                         
  -3  17   8         27.19         39.01        17.47 o                         
  -1  17   8        223.14        241.65        51.39 o                         
   1  17   8         48.68         26.15        16.66 o                         
   3  17   8        528.21        571.29        36.40 o                         
   5  17   8         39.56         34.47        41.87 o                         
   7  17   8        119.62         36.83        45.47 o                         
  -6  18   8        158.10        193.32        37.37 o                         
  -4  18   8        179.90        192.84        26.89 o                         
  -2  18   8        150.26        135.37        26.24 o                         
   0  18   8         10.70          9.12        18.15 o                         
   2  18   8        116.53         95.94        39.67 o                         
   4  18   8        158.03        166.74        27.43 o                         
   6  18   8         45.34        115.36        49.82 o                         
  -5  19   8         78.73         63.60        26.74 o                         
  -3  19   8         69.69         76.77        20.68 o                         
  -1  19   8         26.21         76.80        56.17 o                         
   1  19   8        196.75        191.00        30.30 o                         
   3  19   8         17.25         45.05        22.67 o                         
   5  19   8         43.85         50.82        37.85 o                         
  -4  20   8         22.80         11.50        23.92 o                         
  -2  20   8         91.59         64.96        21.32 o                         
   0  20   8         70.13         14.68        36.67 o                         
   2  20   8         99.40         39.99        41.67 o                         
   4  20   8        139.71        142.89        51.33 o                         
  -1  21   8         20.14         19.21        18.38 o                         
   1  21   8         15.27         -7.35        37.71 o                         
 -11   1   9         22.89         66.41        28.35 o                         
  -9   1   9        374.26        366.82        24.43 o                         
  -7   1   9        142.89        143.09        16.79 o                         
  -5   1   9       1446.93       1424.05        33.05 o                         
  -3   1   9       1902.66       1784.78        44.68 o                         
  -1   1   9       1389.45       1378.68        47.58 o                         
   1   1   9       3130.26       3132.30        87.30 o                         
   3   1   9       3494.60       3289.74       104.01 o                         
   5   1   9       1048.74       1181.49        74.10 o                         
   7   1   9        156.33        125.06        30.71 o                         
   9   1   9         12.67        -12.10        72.30 o                         
  11   1   9         18.75         18.63        35.53 o                         
 -10   2   9        208.23        189.57        20.37 o                         
  -8   2   9        534.36        596.99        28.12 o                         
  -6   2   9         97.20         90.06        13.50 o                         
  -4   2   9        520.21        529.36        26.91 o                         
  -2   2   9        643.51        613.27        27.03 o                         
   0   2   9        546.32        453.90        31.93 o                         
   2   2   9       1852.06       1709.81        71.23 o                         
   4   2   9       1860.26       1832.76       122.75 o                         
   6   2   9        739.15        760.07        37.75 o                         
   8   2   9        345.06        294.02        44.53 o                         
  10   2   9         16.83         38.27        75.94 o                         
 -11   3   9         82.88         35.81        34.46 o
[truncated: 77,356 more chars]
